# Supplementary material for: Life experiences vs digital inclusion: Factors influencing sense of security and their evolutions in China
Source: PLoS One. 2025 Aug 28;20(8):e0330667. doi: 10.1371/journal.pone.0330667 (PMC12393730; doi:10.1371/journal.pone.0330667)
Supplement: S1 Data — (CSV) [file pone.0330667.s001.csv]

sense_security	safe_t	LE_o	PDI_o	ADI_o	MDI_o	PDI	ADI	MDI	DI	age	age2	sex	edu	marital	hukou	cpc	residence	work	sector	sespn	lnincf	area	year	lntongxun	MLE	birthy	prov	nid	incf	tongxun	LE	incf2	lnincf2
2.5	3	5	上网	4	1.5	1	.6666666666666666	.25	3.5	39	15.21	男	大专及以上	已婚	非农户	非党员	城镇	无工作	无工作	下	10.30898599342208	东部	2017	7.937731775260109	3	1978	北京市	2017_1	30000	2800	.5	900000000	20.6179053223997
2.625	3	0	上网	2.6	2.75	1	.4333333333333333	.4583333333333333	3.216666666666667	64	40.96	男	中学/中专	已婚	非农户	中共党员	城镇	无工作	无工作	中下	11.00211650773202	东部	2017	8.476579508530941	1	1953	北京市	2017_3	60000	4800	0	3600000000	22.00419968268625
2.875	3	0	上网	5	3.5	1	.8333333333333334	.5833333333333334	4.666666666666667	38	14.44	女	大专及以上	已婚	非农户	非党员	城镇	有工作	体制外	中下	12.20607764551767	东部	2017	8.006700845440367	2	1979	北京市	2017_4	200000	3000	0	40000000000	24.41214529108535
2	2	1	上网	5.6	3.75	1	.9333333333333332	.625	5.05	30	9	女	大专及以上	非婚	非农户	非党员	城镇	有工作	体制外	中下	12.42922019683638	东部	2017	8.987321812850125	2	1987	北京市	2017_5	250000	8000	.1	62500000000	24.85843239370477
3.125	3	0	上网	5.2	3.75	1	.8666666666666667	.625	4.85	38	14.44	女	大专及以上	已婚	非农户	非党员	城镇	有工作	体制外	中下	11.84940484442307	东部	2017	7.090909822079984	2	1979	北京市	2017_1460	140000	1200	0	19600000000	23.6987954032339
1.714285714285714	3	5	上网	2.6	2	1	.4333333333333333	.3333333333333333	2.966666666666667	62	38.44	男	中学/中专	已婚	非农户	非党员	城镇	无工作	无工作	中下	11.69525535506279	东部	2017	6.90875477931522	1	1955	北京市	2017_1461	120000	1000	.5	14400000000	23.39049404359781
2.25	2	0	上网	3.8	3.25	1	.6333333333333333	.5416666666666666	3.983333333333333	60	36	女	中学/中专	已婚	非农户	非党员	城镇	无工作	无工作	中下	11.33858398251649	东部	2017	7.090909822079984	1	1957	北京市	2017_1462	84000	1200	0	7056000000	22.67714415579263
2	2	1	上网	4.6	3.25	1	.7666666666666666	.5416666666666666	4.383333333333333	34	11.56	男	大专及以上	非婚	非农户	非党员	城镇	无工作	无工作	中下	9.210440366976517	东部	2017	7.824445930877619	1	1983	北京市	2017_3003	10000	2500	.1	100000000	18.42068075395236
2.375	3	1	上网	2	1	1	.3333333333333333	.1666666666666667	2.333333333333333	67	44.89	男	中学/中专	已婚	非农户	中共党员	城镇	无工作	无工作	中下	11.33858398251649	东部	2017	7.824445930877619	1	1950	北京市	2017_3005	84000	2500	.1	7056000000	22.67714415579263
2.5	3	0	不上网	0	0	0	0	0	0	65	42.25	女	中学/中专	已婚	非农户	非党员	城镇	无工作	无工作	中下	11.47211388706239	东部	2017	7.201170883281678	1	1952	北京市	2017_3006	96000	1340	0	9216000000	22.94420694100845
2.75	3	1	不上网	0	0	0	0	0	0	64	40.96	女	中学/中专	已婚	非农户	非党员	城镇	无工作	无工作	中	11.35041830010913	东部	2017	7.937731775260109	1	1953	北京市	2017_4267	85000	2800	.1	7225000000	22.70081307108331
2.75	3	0	上网	3	4.25	1	.5	.7083333333333334	3.916666666666667	60	36	女	中学/中专	已婚	非农户	中共党员	城镇	有工作	体制外	中	12.22588017477512	东部	2017	7.601402334583733	1	1957	北京市	2017_4268	204000	2000	0	41616000000	24.45175054567673
3	3	0	不上网	0	0	0	0	0	0	46	21.16	男	中学/中专	非婚	非农户	非党员	城镇	有工作	体制内	中	12.34757654807223	东部	2017	7.783640596221253	1	1971	北京市	2017_5343	230400	2400	0	53084160000	24.69514441562658
2.875	3	0	不上网	0	0	0	0	0	0	68	46.24	女	中学/中专	已婚	非农户	非党员	城镇	无工作	无工作	中	11.45953523671069	东部	2017	6.46302945692067	1	1949	北京市	2017_5344	94800	640	0	8987040000	22.9190493765975
2.625	3	2	不上网	0	0	0	0	0	0	53	28.09	女	大专及以上	已婚	非农户	非党员	城镇	无工作	无工作	中下	11.00211650773202	东部	2017	8.188966863648876	1	1964	北京市	2017_5864	60000	3600	.2	3600000000	22.00419968268625
2.875	3	3	不上网	0	0	0	0	0	0	68	46.24	女	中学/中专	已婚	非农户	非党员	城镇	无工作	无工作	中	11.33858398251649	东部	2017	6.90875477931522	1	1949	北京市	2017_5865	84000	1000	.3	7056000000	22.67714415579263
3.285714285714286	3	2	上网	3.8	4	1	.6333333333333333	.6666666666666666	4.233333333333333	27	7.29	男	大专及以上	非婚	非农户	非党员	城镇	无工作	无工作	下	11.67844837798816	东部	2017	8.609407675404048	2	1990	北京市	2017_5866	118000	5482	.2	13924000000	23.35687980696742
2.875	3	0	上网	4.6	2.75	1	.7666666666666666	.4583333333333333	4.216666666666667	39	15.21	男	大专及以上	已婚	非农户	中共党员	城镇	有工作	体制内	中	12.20607764551767	东部	2017	9.210440366976517	1	1978	北京市	2017_6221	200000	10000	0	40000000000	24.41214529108535
3.25	4	2	上网	5.4	4	1	.9	.6666666666666666	5.033333333333333	50	25	男	大专及以上	已婚	非农户	非党员	城镇	有工作	体制外	中	12.80491189386785	东部	2017	7.824445930877619	1	1967	北京市	2017_6222	364000	2500	.2	132496000000	25.6098182932453
2	2	2	不上网	0	0	0	0	0	0	52	27.04	女	中学/中专	已婚	非农户	非党员	城镇	无工作	无工作	下	10.43414521493049	东部	2017	7.496097345175956	1	1965	北京市	2017_6935	34000	1800	.2	1156000000	20.86823160806165
2.5	3	0	上网	3.2	3.5	1	.5333333333333333	.5833333333333334	3.766666666666667	42	17.64	男	大专及以上	已婚	非农户	非党员	城镇	有工作	体制内	中下	12.20607764551767	东部	2017	8.352554369474591	2	1975	北京市	2017_6936	200000	4240	0	40000000000	24.41214529108535
2.875	3	0	上网	4.4	5	1	.7333333333333334	.8333333333333334	4.866666666666667	43	18.49	男	大专及以上	已婚	非农户	中共党员	城镇	有工作	体制内	中	9.61587214452889	东部	2017	8.517393171418904	1	1974	北京市	2017_6938	15000	5000	0	225000000	19.23161096461314
2	2	3	上网	2.4	3.75	1	.4	.625	3.45	65	42.25	女	中学/中专	已婚	非农户	非党员	城镇	无工作	无工作	下	2.19722457733622	东部	2017	7.601402334583733	1	1952	北京市	2017_6939	8	2000	.3	64	4.174387269895637
2.714285714285714	3	5	不上网	0	0	0	0	0	0	57	32.49	女	中学/中专	已婚	非农户	非党员	城镇	无工作	无工作	中下	11.69525535506279	东部	2017	8.699681400989514	1	1960	北京市	2017_6940	120000	6000	.5	14400000000	23.39049404359781
2.666666666666667	3	3	不上网	0	0	0	0	0	0	54	29.16	男	中学/中专	已婚	非农户	非党员	城镇	有工作	体制内	下	11.00211650773202	东部	2017	7.090909822079984	2	1963	北京市	2017_7247	60000	1200	.3	3600000000	22.00419968268625
4	4	1	上网	2	2.25	1	.3333333333333333	.375	2.75	60	36	女	中学/中专	已婚	非农户	非党员	城镇	无工作	无工作	下	11.18443528679063	东部	2017	7.496097345175956	1	1957	北京市	2017_7449	72000	1800	.1	5184000000	22.36884279618929
3	3	0	上网	3.8	3.25	1	.6333333333333333	.5416666666666666	3.983333333333333	42	17.64	女	大专及以上	已婚	非农户	非党员	城镇	无工作	无工作	中	11.91839723972284	东部	2017	6.90875477931522	0	1975	北京市	2017_7450	150000	1000	0	22500000000	23.83678114620123
3	3	4	上网	1.8	2	1	.3	.3333333333333333	2.566666666666666	64	40.96	男	大专及以上	已婚	非农户	中共党员	城镇	无工作	无工作	中	11.42082114091459	东部	2017	8.517393171418904	1	1953	北京市	2017_7451	91200	5000	.4	8317440000	22.84162035224508
3	3	3	不上网	0	0	0	0	0	0	60	36	男	中学/中专	已婚	非农户	非党员	城镇	有工作	体制外	中下	11.69525535506279	东部	2017	6.216606101084865	2	1957	北京市	2017_7452	120000	500	.3	14400000000	23.39049404359781
3.125	3	0	不上网	0	0	0	0	0	0	62	38.44	男	中学/中专	已婚	非农户	非党员	城镇	有工作	体制外	中	11.69525535506279	东部	2017	7.824445930877619	2	1955	北京市	2017_7453	120000	2500	0	14400000000	23.39049404359781
2	2	1	上网	4	3.5	1	.6666666666666666	.5833333333333334	4.166666666666667	51	26.01	男	大专及以上	已婚	非农户	中共党员	城镇	有工作	体制内	中下	12.61154108696612	东部	2017	8.699681400989514	1	1966	北京市	2017_7454	300000	6000	.1	90000000000	25.22307550728779
2.428571428571428	2	5	上网	3.6	2.25	1	.6	.375	3.55	58	33.64	女	大专及以上	已婚	非农户	中共党员	城镇	无工作	无工作	中下	11.51293546492023	东部	2017	6.55250788703459	1	1959	北京市	2017_7455	100000	700	.5	10000000000	23.02585093004046
2.75	3	3	上网	3.4	3.25	1	.5666666666666667	.5416666666666666	3.783333333333333	27	7.29	女	大专及以上	非婚	非农户	非党员	城镇	无工作	无工作	下	9.903537551286171	东部	2017	7.273092595999522	1	1990	北京市	2017_8013	20000	1440	.3	400000000	19.80697510757226
1.75	3	2	不上网	0	0	0	0	0	0	60	36	女	中学/中专	非婚	非农户	非党员	城镇	无工作	无工作	下	10.30898599342208	东部	2017	5.993961427306569	4	1957	北京市	2017_8014	30000	400	.2	900000000	20.6179053223997
4	4	2	上网	3.6	4.75	1	.6	.7916666666666666	4.383333333333333	48	23.04	女	中学/中专	已婚	非农户	非党员	城镇	有工作	体制外	中下	12.61154108696612	东部	2017	8.476579508530941	1	1969	北京市	2017_8015	300000	4800	.2	90000000000	25.22307550728779
2.625	3	2	不上网	0	0	0	0	0	0	65	42.25	女	中学/中专	已婚	非农户	非党员	城镇	无工作	无工作	中	11.18443528679063	东部	2017	7.438971592395862	1	1952	北京市	2017_8016	72000	1700	.2	5184000000	22.36884279618929
3.125	3	0	上网	2.6	1.75	1	.4333333333333333	.2916666666666667	2.883333333333334	66	43.56	女	中学/中专	已婚	非农户	非党员	城镇	有工作	体制外	中	12.28303831628521	东部	2017	8.881975184248867	0	1951	北京市	2017_8017	216000	7200	0	46656000000	24.56606737335404
2.125	3	2	上网	2.8	3.25	1	.4666666666666666	.5416666666666666	3.483333333333333	38	14.44	女	大专及以上	已婚	非农户	非党员	城镇	有工作	体制外	下	11.40757606036179	东部	2017	7.897668150726906	2	1979	北京市	2017_8019	90000	2690	.2	8100000000	22.81512989874826
2.875	3	0	不上网	0	0	0	0	0	0	63	39.69	女	中学/中专	已婚	非农户	非党员	城镇	无工作	无工作	中下	11.40757606036179	东部	2017	7.353081920515432	1	1954	北京市	2017_8020	90000	1560	0	8100000000	22.81512989874826
2.75	3	0	上网	3	1	1	.5	.1666666666666667	2.833333333333333	55	30.25	女	大专及以上	已婚	非农户	非党员	城镇	有工作	体制内	下	11.15626480664374	东部	2017	8.006700845440367	1	1962	北京市	2017_8021	70000	3000	0	4900000000	22.31250104226707
2.75	3	2	上网	4.8	2	1	.7999999999999999	.3333333333333333	4.066666666666666	46	21.16	女	大专及以上	非婚	非农户	非党员	城镇	有工作	体制外	中下	12.59811811167887	东部	2017	9.210440366976517	2	1971	北京市	2017_8022	296000	10000	.2	87616000000	25.19622946662381
2.875	3	3	不上网	0	0	0	0	0	0	59	34.81	女	中学/中专	非婚	非农户	非党员	城镇	无工作	无工作	下	10.55583877990341	东部	2017	7.705712823894427	1	1958	北京市	2017_8023	38400	2220	.3	1474560000	21.1116254778298
2.875	3	6	上网	3.4	2.5	1	.5666666666666667	.4166666666666667	3.533333333333333	41	16.81	女	大专及以上	已婚	非农户	非党员	城镇	无工作	无工作	下	11.51293546492023	东部	2017	8.294299608857235	0	1976	北京市	2017_8024	100000	4000	.6	10000000000	23.02585093004046
2.875	3	1	上网	3.6	4.75	1	.6	.7916666666666666	4.383333333333333	21	4.41	男	中学/中专	非婚	非农户	非党员	城镇	无工作	无工作	下	11.40757606036179	东部	2017	7.601402334583733	1	1996	北京市	2017_8025	90000	2000	.1	8100000000	22.81512989874826
3	3	4	不上网	0	0	0	0	0	0	58	33.64	女	中学/中专	非婚	非农户	非党员	城镇	无工作	无工作	下	10.49130199483023	东部	2017	8.006700845440367	0	1959	北京市	2017_8026	36000	3000	.4	1296000000	20.9825484356481
2.75	3	0	上网	3.4	3	1	.5666666666666667	.5	3.7	33	10.89	女	大专及以上	已婚	非农户	中共党员	城镇	有工作	体制内	中上	12.80491189386785	东部	2017	8.853808274977197	2	1984	北京市	2017_8027	364000	7000	0	132496000000	25.6098182932453
2.142857142857143	3	0	不上网	0	0	0	0	0	0	64	40.96	女	中学/中专	已婚	非农户	中共党员	城镇	无工作	无工作	中	11.47211388706239	东部	2017	7.601402334583733	0	1953	北京市	2017_8526	96000	2000	0	9216000000	22.94420694100845
2.625	3	1	上网	3.2	2.25	1	.5333333333333333	.375	3.35	55	30.25	女	中学/中专	已婚	非农户	非党员	城镇	无工作	无工作	下	11.22525672576289	东部	2017	8.006700845440367	2	1962	北京市	2017_8528	75000	3000	.1	5625000000	22.45048678521467
2.625	3	2	上网	4	3.5	1	.6666666666666666	.5833333333333334	4.166666666666667	36	12.96	女	大专及以上	已婚	非农户	非党员	城镇	有工作	体制外	中	12.80491189386785	东部	2017	7.601402334583733	1	1981	北京市	2017_8529	364000	2000	.2	132496000000	25.6098182932453
2.625	3	0	不上网	0	0	0	0	0	0	54	29.16	男	中学/中专	已婚	非农户	非党员	城镇	有工作	体制内	中	11.18443528679063	东部	2017	8.476579508530941	0	1963	北京市	2017_8989	72000	4800	0	5184000000	22.36884279618929
3.25	4	1	上网	3	4.75	1	.5	.7916666666666666	4.083333333333333	61	37.21	男	中学/中专	已婚	非农户	非党员	城镇	无工作	无工作	中下	11.91839723972284	东部	2017	8.412054873292933	0	1956	北京市	2017_8990	150000	4500	.1	22500000000	23.83678114620123
2.625	3	0	上网	4	4.25	1	.6666666666666666	.7083333333333334	4.416666666666667	39	15.21	女	大专及以上	已婚	非农户	非党员	城镇	无工作	无工作	中上	12.80491189386785	东部	2017	8.476579508530941	1	1978	北京市	2017_8991	364000	4800	0	132496000000	25.6098182932453
2.75	3	0	上网	2.6	2.25	1	.4333333333333333	.375	3.05	67	44.89	男	中学/中专	已婚	非农户	中共党员	城镇	无工作	无工作	中下	11.46164269684307	东部	2017	6.90875477931522	0	1950	北京市	2017_8992	95000	1000	0	9025000000	22.92326434127616
2.625	3	4	不上网	0	0	0	0	0	0	48	23.04	女	中学/中专	已婚	非农户	非党员	城镇	无工作	无工作	中下	9.392745258631441	东部	2017	0	1	1969	北京市	2017_8994	12000	0	.4	144000000	18.78532386448472
2.75	3	1	上网	3.4	2.5	1	.5666666666666667	.4166666666666667	3.533333333333333	64	40.96	女	中学/中专	已婚	非农户	非党员	城镇	无工作	无工作	中	11.26447692610237	东部	2017	5.303304908059076	1	1953	北京市	2017_8995	78000	200	.1	6084000000	22.52892821150782
2.5	3	0	上网	4	3.25	1	.6666666666666666	.5416666666666666	4.083333333333333	53	28.09	男	大专及以上	已婚	非农户	中共党员	城镇	无工作	无工作	中下	11.84940484442307	东部	2017	7.696667081526462	1	1964	北京市	2017_9310	140000	2200	0	19600000000	23.6987954032339
2.375	3	2	上网	4.2	5.25	1	.7000000000000001	.875	4.85	33	10.89	男	大专及以上	非婚	非农户	中共党员	城镇	有工作	体制内	中下	12.61154108696612	东部	2017	8.352554369474591	1	1984	北京市	2017_9311	300000	4240	.2	90000000000	25.22307550728779
3.125	3	1	上网	3.2	1.25	1	.5333333333333333	.2083333333333333	3.016666666666667	61	37.21	男	中学/中专	已婚	非农户	中共党员	城镇	无工作	无工作	中	12.61154108696612	东部	2017	9.210440366976517	0	1956	北京市	2017_9312	300000	10000	.1	90000000000	25.22307550728779
2.625	3	2	不上网	0	0	0	0	0	0	59	34.81	女	中学/中专	非婚	非农户	非党员	城镇	无工作	无工作	中	11.00211650773202	东部	2017	8.006700845440367	0	1958	北京市	2017_9313	60000	3000	.2	3600000000	22.00419968268625
3	3	1	上网	3.6	2.5	1	.6	.4166666666666667	3.633333333333333	48	23.04	女	中学/中专	已婚	非农户	非党员	城镇	有工作	体制内	中下	11.00211650773202	东部	2017	8.476579508530941	1	1969	北京市	2017_9572	60000	4800	.1	3600000000	22.00419968268625
2.125	2	0	不上网	0	0	0	0	0	0	60	36	男	大专及以上	已婚	非农户	中共党员	城镇	有工作	体制内	中上	11.51293546492023	东部	2017	8.160803920954665	2	1957	北京市	2017_9573	100000	3500	0	10000000000	23.02585093004046
2.625	3	0	上网	3	3.5	1	.5	.5833333333333334	3.666666666666667	63	39.69	女	中学/中专	已婚	非农户	非党员	城镇	无工作	无工作	中下	11.40757606036179	东部	2017	8.155074887811439	2	1954	北京市	2017_9574	90000	3480	0	8100000000	22.81512989874826
2.714285714285714	3	3	上网	4	4.333333333333333	1	.6666666666666666	.7222222222222222	4.444444444444445	68	46.24	男	大专及以上	已婚	非农户	中共党员	城镇	无工作	无工作	中上	11.87757552297847	东部	2017		0	1949	天津市	2017_6	144000		.3	20736000000	23.7551371571645
2	2	1	上网	4.6	4.25	1	.7666666666666666	.7083333333333334	4.716666666666667	35	12.25	女	大专及以上	已婚	非农户	非党员	城镇	有工作	体制外	中	12.61154108696612	东部	2017	8.294299608857235	2	1982	天津市	2017_7	300000	4000	.1	90000000000	25.22307550728779
3.285714285714286	3	0	不上网	0	0	0	0	0	0	63	39.69	女	小学及以下	已婚	非农户	非党员	城镇	无工作	无工作	中	12.57071923133428	东部	2017	9.210440366976517	2	1954	天津市	2017_8	288000	10000	0	82944000000	25.14143151824822
2.375	3	0	上网	5.4	2.25	1	.9	.375	4.45	46	21.16	女	大专及以上	已婚	非农户	中共党员	城镇	有工作	体制外	中上	12.10071768541247	东部	2017	7.601402334583733	1	1971	天津市	2017_9	180000	2000	0	32400000000	24.20142425977556
2.75	3	3	不上网	0	0	0	0	0	0	59	34.81	男	中学/中专	已婚	非农户	非党员	城镇	有工作	体制外	中下	10.77897712300635	东部	2017	6.867974408970293	1	1958	天津市	2017_12	48000	960	.3	2304000000	21.55791258021408
3	3	6	不上网	0	0	0	0	0	0	51	26.01	男	中学/中专	已婚	非农户	非党员	城镇	有工作	体制外	下	10.08585077512872	东部	2017	6.216606101084865	1	1966	天津市	2017_13	24000	500	.6	576000000	20.17161822039628
1.625	1	0	上网	4	5.75	1	.6666666666666666	.9583333333333334	4.916666666666667	22	4.84	女	大专及以上	非婚	非农户	非党员	城镇	无工作	无工作	下	0	东部	2017	8.006700845440367	3	1995	天津市	2017_14	0	3000	0	0	0
2.375	3	1	上网	4	4.75	1	.6666666666666666	.7916666666666666	4.583333333333333	64	40.96	男	中学/中专	已婚	非农户	中共党员	城镇	无工作	无工作	中下	11.28979441357789	东部	2017	8.006700845440367	2	1953	天津市	2017_15	80000	3000	.1	6400000000	22.57956382746829
2.625	3	3	不上网	0	0	0	0	0	0	62	38.44	男	小学及以下	已婚	非农户	非党员	城镇	无工作	无工作	中下	11.60824473564232	东部	2017	7.496097345175956	2	1955	天津市	2017_16	110000	1800	.3	12100000000	23.21647128963175
2.428571428571428	3	6	上网	2.6	3	1	.4333333333333333	.5	3.3	43	18.49	男	大专及以上	已婚	非农户	非党员	城镇	有工作	体制外	下	11.28979441357789	东部	2017	8.006700845440367	4	1974	天津市	2017_17	80000	3000	.6	6400000000	22.57956382746829
2.25	2	7	不上网	0	0	0	0	0	0	58	33.64	女	中学/中专	已婚	非农户	非党员	城镇	无工作	无工作	中	11.15053421403539	东部	2017	7.427144133408616	1	1959	天津市	2017_18	69600	1680	.7	4844160000	22.30103969285146
2.5	2	1	上网	3.6	4.75	1	.6	.7916666666666666	4.383333333333333	52	27.04	女	中学/中专	已婚	非农户	非党员	城镇	无工作	无工作	下	11.74404512241006	东部	2017	7.427144133408616	1	1965	天津市	2017_19	126000	1680	.1	15876000000	23.48807437193022
2.75	3	1	上网	5.2	4.5	1	.8666666666666667	.75	5.1	61	37.21	女	大专及以上	已婚	非农户	中共党员	城镇	无工作	无工作	中	12.01733655956241	东部	2017	7.585281078639126	2	1956	天津市	2017_21	165600	1968	.1	27423360000	24.03466104190306
2.75	3	2	上网	3	2.25	1	.5	.375	3.25	45	20.25	女	中学/中专	已婚	非农户	非党员	城镇	有工作	体制内	中	11.69525535506279	东部	2017	6.90875477931522	1	1972	天津市	2017_22	120000	1000	.2	14400000000	23.39049404359781
2.75	3	0	不上网	0	0	0	0	0	0	67	44.89	女	中学/中专	已婚	非农户	非党员	城镇	无工作	无工作	下	8.006700845440367	东部	2017	6.133398042996649	1	1950	天津市	2017_23	3000	460	0	9000000	16.0127352464116
3	3	1	上网	1.4	4	1	.2333333333333333	.6666666666666666	3.033333333333333	63	39.69	女	中学/中专	已婚	非农户	非党员	城镇	无工作	无工作	中下	11.47211388706239	东部	2017	0	1	1954	天津市	2017_24	96000	0	.1	9216000000	22.94420694100845
2.6	3	1	不上网	0	0	0	0	0	0	64	40.96	男	中学/中专	已婚	非农户	非党员	城镇	无工作	无工作	中下	10.95082409052245	东部	2017	4.394449154672439	1	1953	天津市	2017_25	57000	80	.1	3249000000	21.90161309394116
2.75	3	1	上网	3.2	4.25	1	.5333333333333333	.7083333333333334	4.016666666666667	58	33.64	女	大专及以上	已婚	非农户	非党员	城镇	无工作	无工作	中	11.91839723972284	东部	2017	7.601402334583733	1	1959	天津市	2017_1463	150000	2000	.1	22500000000	23.83678114620123
2.5	3	0	上网	5	4	1	.8333333333333334	.6666666666666666	4.833333333333333	61	37.21	女	小学及以下	已婚	非农户	中共党员	城镇	无工作	无工作	中上	12.42922019683638	东部	2017	8.517393171418904	0	1956	天津市	2017_1464	250000	5000	0	62500000000	24.85843239370477
2.25	2	2	上网	4.6	2.5	1	.7666666666666666	.4166666666666667	4.133333333333333	20	4	女	大专及以上	非婚	非农户	非党员	城镇	无工作	无工作	中	11.33858398251649	东部	2017		4	1997	天津市	2017_1465	84000		.2	7056000000	22.67714415579263
2.428571428571428	3	0	上网	5.2	3.75	1	.8666666666666667	.625	4.85	47	22.09	女	大专及以上	已婚	非农户	中共党员	城镇	有工作	体制内	上	12.80491189386785	东部	2017	8.476579508530941	1	1970	天津市	2017_1466	364000	4800	0	132496000000	25.6098182932453
1.833333333333333	2	3	上网	2.4	2.25	1	.4	.375	2.95	55	30.25	男	中学/中专	已婚	非农户	非党员	城镇	无工作	无工作	中	10.92090786226029	东部	2017	7.566828479208331	1	1962	天津市	2017_1467	55320	1932	.3	3060302400	21.84177957188415
2.875	4	0	不上网	0	0	0	0	0	0	57	32.49	女	小学及以下	已婚	非农户	非党员	城镇	无工作	无工作	下	11.00211650773202	东部	2017	5.484796933490655	0	1960	天津市	2017_1468	60000	240	0	3600000000	22.00419968268625
2.125	3	1	上网	4.8	3.5	1	.7999999999999999	.5833333333333334	4.566666666666666	54	29.16	女	大专及以上	已婚	非农户	非党员	城镇	无工作	无工作	中下	12.15478461428667	东部	2017	8.476579508530941	2	1963	天津市	2017_1469	190000	4800	.1	36100000000	24.30955870231295
2.375	3	0	上网	4.4	3.5	1	.7333333333333334	.5833333333333334	4.366666666666667	52	27.04	男	大专及以上	已婚	非农户	非党员	城镇	无工作	无工作	中下	11.69525535506279	东部	2017	7.783640596221253	0	1965	天津市	2017_1470	120000	2400	0	14400000000	23.39049404359781
2.625	3	1	上网	3.2	2.75	1	.5333333333333333	.4583333333333333	3.516666666666667	34	11.56	男	大专及以上	已婚	非农户	非党员	城镇	有工作	体制内	中下	11.51293546492023	东部	2017	8.699681400989514	1	1983	天津市	2017_1471	100000	6000	.1	10000000000	23.02585093004046
2.875	3	1	不上网	0	0	0	0	0	0	66	43.56	男	中学/中专	已婚	非农户	非党员	城镇	无工作	无工作	中下	11.09742517240893	东部	2017	6.90875477931522	1	1951	天津市	2017_1472	66000	1000	.1	4356000000	22.19482004224669
2.625	3	0	上网	4	3.75	1	.6666666666666666	.625	4.25	29	8.41	女	中学/中专	已婚	非农户	非党员	城镇	有工作	体制外	中	11.18443528679063	东部	2017	8.006700845440367	2	1988	天津市	2017_1473	72000	3000	0	5184000000	22.36884279618929
2.875	3	3	不上网	0	0	0	0	0	0	32	10.24	男	中学/中专	非婚	非农户	非党员	城镇	无工作	无工作	下	9.210440366976517	东部	2017	5.484796933490655	2	1985	天津市	2017_1474	10000	240	.3	100000000	18.42068075395236
2.142857142857143	3	2	不上网	0	0	0	0	0	0	61	37.21	男	中学/中专	已婚	非农户	非党员	城镇	无工作	无工作	下	10.81979828421029	东部	2017	5.484796933490655	1	1956	天津市	2017_1475	50000	240	.2	2500000000	21.63955656922057
3.714285714285714	3	3	上网	2	3.5	1	.3333333333333333	.5833333333333334	3.166666666666667	50	25	男	中学/中专	非婚	非农户	非党员	城镇	无工作	无工作	下	9.61587214452889	东部	2017	7.090909822079984	1	1967	天津市	2017_1476	15000	1200	.3	225000000	19.23161096461314
2.875	3	4	不上网	0	0	0	0	0	0	66	43.56	女	中学/中专	非婚	非农户	非党员	城镇	无工作	无工作	中	11.58989576532275	东部	2017	7.783640596221253	1	1951	天津市	2017_1477	108000	2400	.4	11664000000	23.17977301229845
3.375	3	1	上网	4.4	4.75	1	.7333333333333334	.7916666666666666	4.783333333333333	39	15.21	女	大专及以上	非婚	非农户	非党员	城镇	无工作	无工作	中	10.64544870650587	东部	2017	7.090909822079984	2	1978	天津市	2017_1479	42000	1200	.1	1764000000	21.29084979509791
2.5	3	1	不上网	0	0	0	0	0	0	61	37.21	女	中学/中专	已婚	非农户	非党员	城镇	无工作	无工作	中	11.00211650773202	东部	2017	8.006700845440367	1	1956	天津市	2017_1480	60000	3000	.1	3600000000	22.00419968268625
2.875	3	1	上网	3.6	3.75	1	.6	.625	4.05	44	19.36	女	大专及以上	已婚	非农户	非党员	城镇	有工作	体制外	中下	11.22525672576289	东部	2017	7.244941546337007	2	1973	天津市	2017_1481	75000	1400	.1	5625000000	22.45048678521467
3.375	3	0	上网	1.6	1.25	1	.2666666666666667	.2083333333333333	2.216666666666667	54	29.16	男	大专及以上	已婚	非农户	非党员	城镇	有工作	体制外	下	11.80560254159177	东部	2017	7.469083884921234	1	1963	天津市	2017_1482	134000	1752	0	17956000000	23.61119015792179
2.625	3	1	上网	3.6	2.5	1	.6	.4166666666666667	3.633333333333333	55	30.25	女	大专及以上	已婚	非农户	非党员	城镇	无工作	无工作	中	11.26447692610237	东部	2017	7.783640596221253	2	1962	天津市	2017_1483	78000	2400	.1	6084000000	22.52892821150782
2.625	3	0	上网	4.4	4.25	1	.7333333333333334	.7083333333333334	4.616666666666667	29	8.41	女	大专及以上	已婚	非农户	非党员	城镇	无工作	无工作	中	11.06665398721974	东部	2017	7.732369222284388	2	1988	天津市	2017_1484	64000	2280	0	4096000000	22.13327672492776
3.125	3	1	上网	4.6	3.75	1	.7666666666666666	.625	4.55	36	12.96	男	大专及以上	已婚	非农户	非党员	城镇	有工作	体制外	中	12.80491189386785	东部	2017	7.313886831633462	3	1981	天津市	2017_1485	364000	1500	.1	132496000000	25.6098182932453
2.625	3	2	上网	3.2	3.75	1	.5333333333333333	.625	3.85	67	44.89	女	中学/中专	已婚	非农户	非党员	城镇	无工作	无工作	中下	11.86920733166422	东部	2017	8.045908742270779	1	1950	天津市	2017_1487	142800	3120	.2	20391840000	23.73840065782428
2.75	3	1	上网	5	4	1	.8333333333333334	.6666666666666666	4.833333333333333	30	9	女	大专及以上	已婚	非农户	非党员	城镇	有工作	体制内	下	11.51293546492023	东部	2017	8.517393171418904	2	1987	天津市	2017_4269	100000	5000	.1	10000000000	23.02585093004046
3.375	3	0	上网	3.6	1.75	1	.6	.2916666666666667	3.383333333333333	54	29.16	女	大专及以上	已婚	非农户	非党员	城镇	无工作	无工作	中下	11.51293546492023	东部	2017	8.188966863648876	1	1963	天津市	2017_6941	100000	3600	0	10000000000	23.02585093004046
2.428571428571428	2	2	不上网	0	0	0	0	0	0	67	44.89	女	中学/中专	已婚	非农户	非党员	城镇	无工作	无工作	下	11.18443528679063	东部	2017	7.090909822079984	0	1950	天津市	2017_6945	72000	1200	.2	5184000000	22.36884279618929
2.714285714285714	3	0	不上网	0	0	0	0	0	0	69	47.61	男	中学/中专	已婚	非农户	中共党员	城镇	无工作	无工作	中	11.55599453292886	东部	2017	7.878912912297133	1	1948	天津市	2017_6947	104400	2640	0	10899360000	23.1119699089531
1.857142857142857	2	2	上网	1.2	1.75	1	.2	.2916666666666667	2.183333333333334	69	47.61	男	大专及以上	已婚	非农户	非党员	城镇	无工作	无工作	下	11.58989576532275	东部	2017	7.601402334583733	1	1948	天津市	2017_6948	108000	2000	.2	11664000000	23.17977301229845
3	3	0	上网	5	6	1	.8333333333333334	1	5.5	21	4.41	女	大专及以上	非婚	非农户	非党员	城镇	无工作	无工作	中	11.18443528679063	东部	2017	6.478509642208569	1	1996	天津市	2017_6949	72000	650	0	5184000000	22.36884279618929
2.125	2	0	上网	4	3.25	1	.6666666666666666	.5416666666666666	4.083333333333333	38	14.44	女	中学/中专	已婚	非农户	非党员	城镇	有工作	体制外	中下	11.51293546492023	东部	2017	7.090909822079984	2	1979	天津市	2017_6950	100000	1200	0	10000000000	23.02585093004046
2.5	3	0	上网	4.2	3.75	1	.7000000000000001	.625	4.35	52	27.04	男	大专及以上	已婚	非农户	中共党员	城镇	有工作	体制内	中	12.80491189386785	东部	2017	8.517393171418904	2	1965	天津市	2017_7456	364000	5000	0	132496000000	25.6098182932453
2.571428571428572	3	1	上网	3.2	4	1	.5333333333333333	.6666666666666666	3.933333333333333	67	44.89	女	大专及以上	已婚	非农户	中共党员	城镇	无工作	无工作	中	11.77529742171583	东部	2017	8.006700845440367	1	1950	天津市	2017_7457	130000	3000	.1	16900000000	23.55057945893461
2.5	3	5	上网	5	6	1	.8333333333333334	1	5.5	51	26.01	女	中学/中专	已婚	非农户	非党员	城镇	无工作	无工作	下	11.18443528679063	东部	2017	7.783640596221253	3	1966	天津市	2017_7459	72000	2400	.5	5184000000	22.36884279618929
2.625	3	1	上网	4.4	5	1	.7333333333333334	.8333333333333334	4.866666666666667	24	5.76	女	大专及以上	非婚	非农户	中共党员	城镇	无工作	无工作	中下	10.46313191149197	东部	2017	7.601402334583733	2	1993	天津市	2017_7460	35000	2000	.1	1225000000	20.92620668175943
2.833333333333333	3	1	不上网	0	0	0	0	0	0	67	44.89	女	大专及以上	已婚	非农户	非党员	城镇	无工作	无工作	中	11.47211388706239	东部	2017	6.398594934535208	1	1950	天津市	2017_7461	96000	600	.1	9216000000	22.94420694100845
3	3	2	不上网	0	0	0	0	0	0	68	46.24	女	小学及以下	已婚	农户	非党员	城镇	无工作	无工作	下	9.850139517034204	东部	2017	6.175867270105761	1	1949	天津市	2017_7462	18960	480	.2	359481600	19.70017355439981
3	3	6	上网	2	4.25	1	.3333333333333333	.7083333333333334	3.416666666666667	25	6.25	男	大专及以上	非婚	非农户	非党员	城镇	有工作	体制外	下	0	东部	2017	7.783640596221253	1	1992	天津市	2017_7464	0	2400	.6	0	0
2.5	3	8	上网	3.4	2	1	.5666666666666667	.3333333333333333	3.366666666666666	47	22.09	男	中学/中专	已婚	非农户	非党员	城镇	无工作	无工作	下	10.59665973278358	东部	2017	7.090909822079984	2	1970	天津市	2017_7465	40000	1200	.8	1600000000	21.19326946681715
2.125	2	1	上网	1.6	2.25	1	.2666666666666667	.375	2.55	61	37.21	女	中学/中专	已婚	非农户	非党员	城镇	无工作	无工作	中	11.56362808494399	东部	2017	7.678326356506886	1	1956	天津市	2017_7466	105200	2160	.1	11067040000	23.12723715866185
2.625	2	2	上网	4.2	3.5	1	.7000000000000001	.5833333333333334	4.266666666666667	39	15.21	女	中学/中专	已婚	非农户	非党员	城镇	有工作	体制内	中	12.10071768541247	东部	2017	8.294299608857235	2	1978	天津市	2017_7467	180000	4000	.2	32400000000	24.20142425977556
3.857142857142857	3	2	上网	2	3.5	1	.3333333333333333	.5833333333333334	3.166666666666667	52	27.04	女	中学/中专	已婚	非农户	非党员	城镇	无工作	无工作	中	8.517393171418904	东部	2017	4.795790545596741	1	1965	天津市	2017_26	5000	120	.2	25000000	17.03438642283247
2.75	3	5	上网	4	3.75	1	.6666666666666666	.625	4.25	41	16.81	女	大专及以上	已婚	非农户	中共党员	城镇	有工作	体制外	中下	10.59665973278358	东部	2017	9.036106025364846	1	1976	天津市	2017_27	40000	8400	.5	1600000000	21.19326946681715
2.875	3	4	上网	2.6	2.5	1	.4333333333333333	.4166666666666667	3.133333333333334	29	8.41	女	大专及以上	已婚	非农户	非党员	农村	无工作	无工作	下	9.903537551286171	东部	2017	7.601402334583733	1	1988	天津市	2017_28	20000	2000	.4	400000000	19.80697510757226
2.875	3	2	不上网	0	0	0	0	0	0	64	40.96	男	中学/中专	已婚	农户	中共党员	农村	有工作	体制外	中下	11.51293546492023	东部	2017	8.101980731853192	1	1953	天津市	2017_29	100000	3300	.2	10000000000	23.02585093004046
2.75	3	5	不上网	0	0	0	0	0	0	57	32.49	男	中学/中专	已婚	农户	非党员	农村	有工作	体制外	下	9.903537551286171	东部	2017	5.888877958332881	0	1960	天津市	2017_30	20000	360	.5	400000000	19.80697510757226
2.625	3	5	不上网	0	0	0	0	0	0	46	21.16	女	中学/中专	已婚	农户	非党员	农村	无工作	无工作	中下	9.903537551286171	东部	2017	6.90875477931522	0	1971	天津市	2017_31	20000	1000	.5	400000000	19.80697510757226
2.5	3	0	上网	3	4	1	.5	.6666666666666666	3.833333333333333	44	19.36	女	中学/中专	已婚	农户	非党员	农村	有工作	体制外	中下	11.40757606036179	东部	2017	7.313886831633462	1	1973	天津市	2017_32	90000	1500	0	8100000000	22.81512989874826
2.375	2	0	不上网	0	0	0	0	0	0	68	46.24	男	中学/中专	已婚	农户	中共党员	农村	无工作	无工作	中下	10.81979828421029	东部	2017	7.601402334583733	0	1949	天津市	2017_33	50000	2000	0	2500000000	21.63955656922057
3	3	0	上网	3	4	1	.5	.6666666666666666	3.833333333333333	55	30.25	女	中学/中专	非婚	农户	非党员	农村	无工作	无工作	中	11.28979441357789	东部	2017	6.216606101084865	1	1962	天津市	2017_34	80000	500	0	6400000000	22.57956382746829
2.125	2	4	不上网	0	0	0	0	0	0	47	22.09	女	中学/中专	已婚	农户	非党员	农村	有工作	体制外	下	10.71443999072777	东部	2017	7.965892735084529	0	1970	天津市	2017_35	45000	2880	.4	2025000000	21.42883553799874
3.75	3	2	上网	3.2	4.333333333333333	1	.5333333333333333	.7222222222222222	4.044444444444444	27	7.29	女	中学/中专	已婚	农户	非党员	农村	有工作	体制外	中下	10.30898599342208	东部	2017	6.55250788703459	1	1990	天津市	2017_37	30000	700	.2	900000000	20.6179053223997
3.875	4	1	不上网	0	0	0	0	0	0	39	15.21	女	中学/中专	已婚	农户	非党员	农村	有工作	体制外	中	10.59665973278358	东部	2017	4.795790545596741	1	1978	天津市	2017_38	40000	120	.1	1600000000	21.19326946681715
3.25	4	2	不上网	0	0	0	0	0	0	62	38.44	女	小学及以下	已婚	农户	非党员	农村	有工作	体制外	中下	8.366602832783736	东部	2017	5.303304908059076	2	1955	天津市	2017_39	4300	200	.2	18490000	16.73274065744659
2.714285714285714	3	3	上网	3	3.25	1	.5	.5416666666666666	3.583333333333333	30	9	女	中学/中专	已婚	农户	非党员	农村	无工作	无工作	下	10.81979828421029	东部	2017	7.313886831633462	1	1987	天津市	2017_40	50000	1500	.3	2500000000	21.63955656922057
3.125	3	1	上网	3	3	1	.5	.5	3.5	36	12.96	女	中学/中专	已婚	非农户	非党员	城镇	有工作	体制外	下	10.81979828421029	东部	2017	7.313886831633462	1	1981	天津市	2017_1488	50000	1500	.1	2500000000	21.63955656922057
3	3	1	上网	4.6	5	1	.7666666666666666	.8333333333333334	4.966666666666667	26	6.76	女	大专及以上	非婚	非农户	非党员	城镇	有工作	体制内	中	11.18443528679063	东部	2017	7.313886831633462	0	1991	天津市	2017_1489	72000	1500	.1	5184000000	22.36884279618929
2.5	3	0	上网	2.6	4	1	.4333333333333333	.6666666666666666	3.633333333333333	46	21.16	女	大专及以上	已婚	非农户	非党员	城镇	无工作	无工作	中	11.28979441357789	东部	2017	6.90875477931522	2	1971	天津市	2017_1490	80000	1000	0	6400000000	22.57956382746829
3	3	1	不上网	0	0	0	0	0	0	63	39.69	女	小学及以下	已婚	农户	非党员	农村	有工作	体制外	中下	9.61587214452889	东部	2017	7.824445930877619	0	1954	天津市	2017_1491	15000	2500	.1	225000000	19.23161096461314
2.625	3	1	不上网	0	0	0	0	0	0	55	30.25	男	中学/中专	已婚	农户	非党员	农村	有工作	体制外	下	8.006700845440367	东部	2017	6.90875477931522	1	1962	天津市	2017_1492	3000	1000	.1	9000000	16.0127352464116
3.428571428571428	3	2	不上网	0	0	0	0	0	0	51	26.01	女	小学及以下	非婚	农户	非党员	农村	有工作	体制外	下	8.006700845440367	东部	2017	6.216606101084865	2	1966	天津市	2017_1493	3000	500	.2	9000000	16.0127352464116
1	1	0	不上网	0	0	0	0	0	0	43	18.49	女	中学/中专	已婚	农户	非党员	农村	有工作	体制外	下	10.81979828421029	东部	2017	7.090909822079984	2	1974	天津市	2017_1494	50000	1200	0	2500000000	21.63955656922057
3.125	3	1	不上网	0	0	0	0	0	0	65	42.25	女	小学及以下	已婚	农户	非党员	农村	无工作	无工作	中下	11.00211650773202	东部	2017	7.824445930877619	4	1952	天津市	2017_1495	60000	2500	.1	3600000000	22.00419968268625
4	4	3	不上网	0	0	0	0	0	0	46	21.16	男	中学/中专	已婚	农户	非党员	农村	有工作	体制外	中	10.81979828421029	东部	2017	7.170888478512505	1	1971	天津市	2017_1496	50000	1300	.3	2500000000	21.63955656922057
3	3	0	不上网	0	0	0	0	0	0	58	33.64	男	中学/中专	非婚	农户	非党员	农村	无工作	无工作	下	9.903537551286171	东部	2017	0	4	1959	天津市	2017_1497	20000	0	0	400000000	19.80697510757226
2.25	2	0	上网	1.6	4.5	1	.2666666666666667	.75	3.3	24	5.76	女	中学/中专	已婚	农户	非党员	农村	有工作	体制外	中	11.28979441357789	东部	2017	7.353081920515432	1	1993	天津市	2017_1498	80000	1560	0	6400000000	22.57956382746829
3	3	5	不上网	0	0	0	0	0	0	54	29.16	男	小学及以下	已婚	农户	非党员	农村	无工作	无工作	中下	10.30898599342208	东部	2017	6.90875477931522	2	1963	天津市	2017_1499	30000	1000	.5	900000000	20.6179053223997
3	3	10	不上网	0	0	0	0	0	0	63	39.69	男	小学及以下	已婚	农户	非党员	农村	无工作	无工作	中	8.987321812850125	东部	2017	5.993961427306569	0	1954	天津市	2017_1500	8000	400	1	64000000	17.97439365694894
2.875	3	0	不上网	0	0	0	0	0	0	32	10.24	女	小学及以下	已婚	农户	非党员	农村	无工作	无工作	中	11.51293546492023	东部	2017	8.188966863648876	0	1985	天津市	2017_1501	100000	3600	0	10000000000	23.02585093004046
4	4	5	不上网	0	0	0	0	0	0	68	46.24	男	小学及以下	已婚	农户	非党员	农村	无工作	无工作	中	0	东部	2017	4.795790545596741	1	1949	天津市	2017_1502	0	120	.5	0	0
3.125	3	2	不上网	0	0	0	0	0	0	59	34.81	男	中学/中专	已婚	农户	非党员	农村	有工作	体制外	中	10.59665973278358	东部	2017	6.90875477931522	1	1958	天津市	2017_1503	40000	1000	.2	1600000000	21.19326946681715
2.428571428571428	3	0	上网	3.6	3.25	1	.6	.5416666666666666	3.883333333333333	65	42.25	男	小学及以下	已婚	非农户	中共党员	城镇	无工作	无工作	中下	11.00211650773202	东部	2017	7.824445930877619	2	1952	天津市	2017_3008	60000	2500	0	3600000000	22.00419968268625
3.8		5	不上网	0	0	0	0	0	0	51	26.01	女	小学及以下	已婚	农户	非党员	城镇	有工作	体制外	中下	11.00211650773202	东部	2017	8.699681400989514	0	1966	天津市	2017_3009	60000	6000	.5	3600000000	22.00419968268625
2.875	3	3	上网	4.4	3.5	1	.7333333333333334	.5833333333333334	4.366666666666667	23	5.29	女	大专及以上	非婚	农户	中共党员	农村	无工作	无工作	中	10.81979828421029	东部	2017	8.006700845440367	3	1994	天津市	2017_3010	50000	3000	.3	2500000000	21.63955656922057
2.333333333333333		5	上网	2	1.5	1	.3333333333333333	.25	2.5	46	21.16	女	小学及以下	已婚	农户	非党员	农村	有工作	体制外	下	10.81979828421029	东部	2017	7.313886831633462	2	1971	天津市	2017_3011	50000	1500	.5	2500000000	21.63955656922057
2.5	3	4	上网	1.8	2.5	1	.3	.4166666666666667	2.733333333333333	54	29.16	女	中学/中专	已婚	农户	非党员	农村	有工作	体制外	中下	10.23999550280532	东部	2017	6.90875477931522	0	1963	天津市	2017_3012	28000	1000	.4	784000000	20.47991957959019
3	3	2	上网	3.2	3.5	1	.5333333333333333	.5833333333333334	3.766666666666667	38	14.44	男	大专及以上	已婚	非农户	中共党员	城镇	有工作	体制内	中	11.60824473564232	东部	2017	7.601402334583733	1	1979	天津市	2017_4270	110000	2000	.2	12100000000	23.21647128963175
3	3	0	不上网	0	0	0	0	0	0	67	44.89	男	小学及以下	已婚	农户	非党员	城镇	无工作	无工作	中下	8.451267041300071	东部	2017	6.398594934535208	1	1950	天津市	2017_4271	4680	600	0	21902400	16.90210682348048
3	2	0	不上网	0	0	0	0	0	0	64	40.96	男	中学/中专	已婚	农户	非党员	农村	有工作	体制外	中下	10.23999550280532	东部	2017	6.175867270105761	0	1953	天津市	2017_4274	28000	480	0	784000000	20.47991957959019
2	3	2	不上网	0	0	0	0	0	0	52	27.04	男	中学/中专	已婚	农户	非党员	城镇	有工作	体制外	下	11.05090587826357	东部	2017	7.482681828154651	0	1965	天津市	2017_5345	63000	1776	.2	3969000000	22.10178001099929
3.125	3	0	不上网	0	0	0	0	0	0	69	47.61	女	小学及以下	已婚	农户	非党员	农村	无工作	无工作	中	11.00211650773202	东部	2017	7.601402334583733	1	1948	天津市	2017_5346	60000	2000	0	3600000000	22.00419968268625
2.125	3	0	上网	1	3.25	1	.1666666666666667	.5416666666666666	2.583333333333333	37	13.69	女	中学/中专	已婚	农户	非党员	农村	无工作	无工作	中	10.30898599342208	东部	2017	6.216606101084865	0	1980	天津市	2017_5348	30000	500	0	900000000	20.6179053223997
4	4	0	上网	3.2	4.25	1	.5333333333333333	.7083333333333334	4.016666666666667	67	44.89	女	小学及以下	已婚	农户	中共党员	城镇	无工作	无工作	上	11.09742517240893	东部	2017	7.244941546337007	1	1950	天津市	2017_5867	66000	1400	0	4356000000	22.19482004224669
3	3	2	不上网	0	0	0	0	0	0	65	42.25	男	中学/中专	已婚	农户	非党员	城镇	有工作	体制外	下	8.517393171418904	东部	2017	6.493753839851686	0	1952	天津市	2017_5868	5000	660	.2	25000000	17.03438642283247
2.5	2	2	不上网	0	0	0	0	0	0	33	10.89	女	中学/中专	已婚	农户	非党员	农村	有工作	体制外	中下	11.28979441357789	东部	2017	7.601402334583733	1	1984	天津市	2017_5869	80000	2000	.2	6400000000	22.57956382746829
2.375	3	2	上网	3.8	3.5	1	.6333333333333333	.5833333333333334	4.066666666666666	32	10.24	女	中学/中专	已婚	农户	非党员	农村	无工作	无工作	中上	10.81979828421029	东部	2017	6.928537818164665	2	1985	天津市	2017_5871	50000	1020	.2	2500000000	21.63955656922057
2.142857142857143	3	6	不上网	0	0	0	0	0	0	54	29.16	女	中学/中专	已婚	农户	非党员	农村	有工作	体制外	下	9.903537551286171	东部	2017		0	1963	天津市	2017_5872	20000		.6	400000000	19.80697510757226
2.5	3	1	上网	4.8	4.25	1	.7999999999999999	.7083333333333334	4.816666666666666	29	8.41	女	中学/中专	已婚	农户	非党员	城镇	无工作	无工作	中	11.51293546492023	东部	2017	7.496097345175956	1	1988	天津市	2017_6223	100000	1800	.1	10000000000	23.02585093004046
3	3	1	不上网	0	0	0	0	0	0	52	27.04	男	中学/中专	已婚	农户	非党员	城镇	有工作	体制外	中	10.12667110305036	东部	2017	7.783640596221253	0	1965	天津市	2017_6486	25000	2400	.1	625000000	20.25326220930068
4	4	0	不上网	0	0	0	0	0	0	64	40.96	女	中学/中专	非婚	农户	非党员	城镇	有工作	体制外	中	11.28979441357789	东部	2017	6.580639137284949	2	1953	天津市	2017_7468	80000	720	0	6400000000	22.57956382746829
3	3	4	不上网	0	0	0	0	0	0	53	28.09	女	中学/中专	已婚	非农户	非党员	城镇	无工作	无工作	下	10.49130199483023	东部	2017	6.398594934535208	0	1964	天津市	2017_7469	36000	600	.4	1296000000	20.9825484356481
3	3	0	不上网	0	0	0	0	0	0	60	36	女	小学及以下	已婚	农户	非党员	农村	有工作	体制外	中	6.90875477931522	东部	2017	7.438971592395862	1	1957	天津市	2017_7470	1000	1700	0	1000000	13.81551155796377
2.875	3	3	上网	3.2	4	1	.5333333333333333	.6666666666666666	3.933333333333333	27	7.29	男	大专及以上	非婚	非农户	非党员	城镇	有工作	体制内	中下	10.81979828421029	东部	2017	7.313886831633462	1	1990	天津市	2017_8028	50000	1500	.3	2500000000	21.63955656922057
2.5	3	6	不上网	0	0	0	0	0	0	50	25	女	小学及以下	已婚	农户	非党员	农村	有工作	体制外	下	10.30898599342208	东部	2017	7.601402334583733	4	1967	天津市	2017_8029	30000	2000	.6	900000000	20.6179053223997
2	2	7	上网	3.4	4	1	.5666666666666667	.6666666666666666	4.033333333333333	67	44.89	女	小学及以下	已婚	农户	非党员	农村	有工作	体制外	中	11.00211650773202	东部	2017	7.824445930877619	2	1950	天津市	2017_8030	60000	2500	.7	3600000000	22.00419968268625
2.833333333333333	3	1	不上网	0	0	0	0	0	0	68	46.24	女	中学/中专	已婚	非农户	非党员	城镇	无工作	无工作	中	11.69525535506279	东部	2017	6.55250788703459	0	1949	天津市	2017_8530	120000	700	.1	14400000000	23.39049404359781
3.375	3	0	不上网	0	0	0	0	0	0	67	44.89	女	中学/中专	已婚	非农户	非党员	城镇	无工作	无工作	中	8.699681400989514	东部	2017	6.398594934535208	2	1950	天津市	2017_8531	6000	600	0	36000000	17.39902952419816
2.75	3	0	上网	4.4	5	1	.7333333333333334	.8333333333333334	4.866666666666667	50	25	女	中学/中专	已婚	非农户	非党员	城镇	有工作	体制内	中	9.61587214452889	东部	2017	7.783640596221253	0	1967	天津市	2017_8996	15000	2400	0	225000000	19.23161096461314
2.875	3	1	不上网	0	0	0	0	0	0	64	40.96	女	中学/中专	已婚	非农户	非党员	城镇	无工作	无工作	中	11.00211650773202	东部	2017	6.734591659972948	1	1953	天津市	2017_8997	60000	840	.1	3600000000	22.00419968268625
2.875	3	2	不上网	0	0	0	0	0	0	63	39.69	女	中学/中专	已婚	非农户	中共党员	城镇	无工作	无工作	中下	11.33858398251649	东部	2017	6.175867270105761	1	1954	天津市	2017_8998	84000	480	.2	7056000000	22.67714415579263
2	3	1	上网	3.6	2.5	1	.6	.4166666666666667	3.633333333333333	56	31.36	女	大专及以上	已婚	非农户	中共党员	城镇	无工作	无工作	中	10.59665973278358	东部	2017		0	1961	天津市	2017_9315	40000		.1	1600000000	21.19326946681715
2.625	3	1	上网	4.8	5.75	1	.7999999999999999	.9583333333333334	5.316666666666666	21	4.41	女	大专及以上	非婚	农户	非党员	农村	无工作	无工作	中	11.69525535506279	东部	2017	8.006700845440367	0	1996	天津市	2017_9316	120000	3000	.1	14400000000	23.39049404359781
2	2	7	不上网	0	0	0	0	0	0	44	19.36	女	小学及以下	已婚	农户	非党员	农村	有工作	体制外	下	10.81979828421029	东部	2017	6.55250788703459	3	1973	河北省	2017_41	50000	700	.7	2500000000	21.63955656922057
3	3	1	上网	2.2	3.5	1	.3666666666666667	.5833333333333334	3.266666666666667	26	6.76	女	中学/中专	非婚	农户	非党员	农村	无工作	无工作	中下	10.89675784389346	东部	2017	7.273092595999522	3	1991	河北省	2017_42	54000	1440	.1	2916000000	21.79347865143576
2.857142857142857	4	0	不上网	0	0	0	0	0	0	60	36	女	中学/中专	已婚	农户	非党员	城镇	无工作	无工作	中	10.9151066458675	东部	2017	7.313886831633462	2	1957	河北省	2017_43	55000	1500	0	3025000000	21.83017692875979
2.375	3	5	不上网	0	0	0	0	0	0	55	30.25	女	中学/中专	已婚	农户	非党员	城镇	无工作	无工作	中下	11.69525535506279	东部	2017	3.58351893845611	1	1962	河北省	2017_44	120000	35	.5	14400000000	23.39049404359781
2.875	3	4	不上网	0	0	0	0	0	0	47	22.09	女	小学及以下	已婚	农户	非党员	农村	有工作	体制外	下	10.54536775415174	东部	2017	5.888877958332881	2	1970	河北省	2017_45	38000	360	.4	1444000000	21.09068287810956
2.625	3	2	上网	3.8	4	1	.6333333333333333	.6666666666666666	4.233333333333333	35	12.25	男	中学/中专	已婚	农户	非党员	农村	有工作	体制外	中	10.67361892211244	东部	2017	7.83241092718792	1	1982	河北省	2017_46	43200	2520	.2	1866240000	21.34719154900024
2.375	3	2	不上网	0	0	0	0	0	0	40	16	男	中学/中专	已婚	农户	非党员	农村	有工作	体制外	中下	10.8911869022975	东部	2017	8.389587066811091	2	1977	河北省	2017_47	53700	4400	.2	2883690000	21.78233656134069
2.875	3	0	不上网	0	0	0	0	0	0	60	36	女	中学/中专	已婚	非农户	非党员	农村	无工作	无工作	中	11.28979441357789	东部	2017	7.632885505395133	4	1957	河北省	2017_1504	80000	2064	0	6400000000	22.57956382746829
2.5	4	1	不上网	0	0	0	0	0	0	51	26.01	男	中学/中专	已婚	非农户	非党员	农村	有工作	体制外	中下	11.00211650773202	东部	2017	6.90875477931522	2	1966	河北省	2017_1505	60000	1000	.1	3600000000	22.00419968268625
2.625	3	1	上网	3	1.25	1	.5	.2083333333333333	2.916666666666667	39	15.21	男	大专及以上	已婚	农户	非党员	农村	有工作	体制外	中下	9.210440366976517	东部	2017	7.057036981697891	1	1978	河北省	2017_1506	10000	1160	.1	100000000	18.42068075395236
2.75	3	4	上网	3.6	4	1	.6	.6666666666666666	4.133333333333333	28	7.84	男	中学/中专	非婚	农户	非党员	城镇	有工作	体制外	中下	11.36211420307502	东部	2017	8.039479919100449	2	1989	河北省	2017_1507	86000	3100	.4	7396000000	22.7242051506065
2.25	3	3	上网	2.6	3.75	1	.4333333333333333	.625	3.55	30	9	男	中学/中专	已婚	农户	非党员	城镇	有工作	体制外	中下	11.28979441357789	东部	2017	7.496097345175956	2	1987	河北省	2017_1508	80000	1800	.3	6400000000	22.57956382746829
2.625	2	0	不上网	0	0	0	0	0	0	65	42.25	女	小学及以下	已婚	农户	非党员	城镇	有工作	体制外	下	9.862717639992917	东部	2017	6.175867270105761	0	1952	河北省	2017_1509	19200	480	0	368640000	19.72533111874442
3.25	3	0	不上网	0	0	0	0	0	0	69	47.61	女	小学及以下	非婚	农户	非党员	城镇	无工作	无工作	中	0	东部	2017		0	1948	河北省	2017_1510	0		0	0	0
2.625	3	1	上网	4	4.5	1	.6666666666666666	.75	4.5	25	6.25	女	大专及以上	非婚	非农户	中共党员	城镇	无工作	无工作	中下	11.69525535506279	东部	2017	8.006700845440367	1	1992	河北省	2017_3014	120000	3000	.1	14400000000	23.39049404359781
2.75	3	2	上网	2.8	3.75	1	.4666666666666666	.625	3.65	20	4	女	大专及以上	非婚	非农户	非党员	城镇	无工作	无工作	下	11.00211650773202	东部	2017	7.13966033596492	1	1997	河北省	2017_3015	60000	1260	.2	3600000000	22.00419968268625
2.625	3	4	上网	3.8	4	1	.6333333333333333	.6666666666666666	4.233333333333333	27	7.29	男	大专及以上	非婚	农户	非党员	城镇	有工作	体制内	下	11.51293546492023	东部	2017	8.006700845440367	1	1990	河北省	2017_3016	100000	3000	.4	10000000000	23.02585093004046
2.375	3	1	不上网	0	0	0	0	0	0	61	37.21	女	中学/中专	已婚	农户	非党员	农村	有工作	体制外	下	9.472781556562168	东部	2017	5.707110264748875	1	1956	河北省	2017_3019	13000	300	.1	169000000	18.94540927880451
3.625	2	1	不上网	0	0	0	0	0	0	55	30.25	男	中学/中专	已婚	农户	非党员	农村	有工作	体制外	下	11.49273296168228	东部	2017	6.398594934535208	0	1962	河北省	2017_3020	98000	600	.1	9604000000	22.98544551540954
3.125	4	0	不上网	0	0	0	0	0	0	52	27.04	女	小学及以下	已婚	农户	非党员	农村	有工作	体制外	中	11.28979441357789	东部	2017	7.745435610274381	1	1965	河北省	2017_3021	80000	2310	0	6400000000	22.57956382746829
2.25	3	1	不上网	0	0	0	0	0	0	52	27.04	女	中学/中专	非婚	农户	非党员	城镇	无工作	无工作	中	11.00211650773202	东部	2017	7.438971592395862	2	1965	河北省	2017_3022	60000	1700	.1	3600000000	22.00419968268625
3	3	0	上网	4.8	4.5	1	.7999999999999999	.75	4.9	30	9	女	中学/中专	已婚	农户	非党员	城镇	有工作	体制外	中	10.81979828421029	东部	2017	8.517393171418904	2	1987	河北省	2017_3023	50000	5000	0	2500000000	21.63955656922057
2.875	3	2	不上网	0	0	0	0	0	0	47	22.09	男	中学/中专	已婚	农户	非党员	城镇	有工作	体制外	下	10.30898599342208	东部	2017	6.90875477931522	0	1970	河北省	2017_3024	30000	1000	.2	900000000	20.6179053223997
2.125	2	1	不上网	0	0	0	0	0	0	48	23.04	男	中学/中专	已婚	农户	非党员	农村	有工作	体制外	中下	11.35041830010913	东部	2017	8.24301946898925	1	1969	河北省	2017_3025	85000	3800	.1	7225000000	22.70081307108331
2.75	3	1	不上网	0	0	0	0	0	0	59	34.81	女	中学/中专	已婚	农户	非党员	农村	无工作	无工作	中	9.61587214452889	东部	2017		1	1958	河北省	2017_3026	15000		.1	225000000	19.23161096461314
2	3	2	上网	3.2	3.25	1	.5333333333333333	.5416666666666666	3.683333333333333	57	32.49	女	中学/中专	已婚	非农户	非党员	农村	无工作	无工作	中	10.59665973278358	东部	2017	7.783640596221253	0	1960	河北省	2017_4275	40000	2400	.2	1600000000	21.19326946681715
3.375	3	2	上网	3.4	3.25	1	.5666666666666667	.5416666666666666	3.783333333333333	29	8.41	女	中学/中专	已婚	非农户	非党员	城镇	有工作	体制外	下	9.903537551286171	东部	2017	6.867974408970293	1	1988	河北省	2017_4276	20000	960	.2	400000000	19.80697510757226
3.75	4	1	上网	4.2	3.75	1	.7000000000000001	.625	4.35	43	18.49	女	大专及以上	已婚	非农户	非党员	农村	有工作	体制外	中下	11.51293546492023	东部	2017	7.741099090035366	0	1974	河北省	2017_4277	100000	2300	.1	10000000000	23.02585093004046
2.25	3	2	上网	1.6	2	1	.2666666666666667	.3333333333333333	2.466666666666667	49	24.01	女	中学/中专	已婚	农户	非党员	农村	有工作	体制外	中	10.89675784389346	东部	2017	8.131824785007195	2	1968	河北省	2017_4278	54000	3400	.2	2916000000	21.79347865143576
4	4	0	不上网	0	0	0	0	0	0	63	39.69	女	小学及以下	已婚	农户	非党员	农村	有工作	体制外	中	8.294299608857235	东部	2017	5.484796933490655	1	1954	河北省	2017_4279	4000	240	0	16000000	16.58809934270406
3.75	3	5	上网	3.8	3.25	1	.6333333333333333	.5416666666666666	3.983333333333333	39	15.21	女	小学及以下	已婚	农户	非党员	城镇	有工作	体制外	中下	10.12667110305036	东部	2017	6.985641817639208	1	1978	河北省	2017_4281	25000	1080	.5	625000000	20.25326220930068
3.625	3	4	不上网	0	0	0	0	0	0	66	43.56	女	小学及以下	已婚	农户	非党员	城镇	有工作	体制外	中下	10.49130199483023	东部	2017	7.601402334583733	2	1951	河北省	2017_4282	36000	2000	.4	1296000000	20.9825484356481
2.125	3	5	不上网	0	0	0	0	0	0	40	16	男	中学/中专	已婚	农户	非党员	城镇	有工作	体制外	下	10.81979828421029	东部	2017	8.488999457045455	2	1977	河北省	2017_4284	50000	4860	.5	2500000000	21.63955656922057
3	3	0	上网	3.2	4.5	1	.5333333333333333	.75	4.1	47	22.09	女	中学/中专	已婚	农户	非党员	农村	有工作	体制外	中	10.73641841436538	东部	2017	8.006700845440367	0	1970	河北省	2017_4285	46000	3000	0	2116000000	21.47279335141505
3	3	1	不上网	0	0	0	0	0	0	63	39.69	女	小学及以下	已婚	农户	非党员	农村	无工作	无工作	中下	9.210440366976517	东部	2017	4.61512051684126	2	1954	河北省	2017_4286	10000	100	.1	100000000	18.42068075395236
2.75	3	2	上网	3.2	4.25	1	.5333333333333333	.7083333333333334	4.016666666666667	58	33.64	男	大专及以上	已婚	非农户	中共党员	农村	有工作	体制内	中	11.4186257744496	东部	2017	7.230563153409292	1	1959	河北省	2017_5349	91000	1380	.2	8281000000	22.83722957111873
2.75	2	3	上网	3.4	3.5	1	.5666666666666667	.5833333333333334	3.866666666666667	48	23.04	女	中学/中专	已婚	农户	非党员	城镇	有工作	体制外	中下	10.84351434208687	东部	2017	7.601402334583733	2	1969	河北省	2017_6951	51200	2000	.3	2621440000	21.68698962243667
3	3	0	不上网	0	0	0	0	0	0	57	32.49	男	中学/中专	已婚	农户	非党员	农村	有工作	体制外	中	11.17886431933165	东部	2017	8.699681400989514	2	1960	河北省	2017_6952	71600	6000	0	5126560000	22.35770070609254
2.875	3	4	不上网	0	0	0	0	0	0	47	22.09	女	小学及以下	已婚	农户	非党员	农村	有工作	体制外	下	11.15626480664374	东部	2017	7.783640596221253	0	1970	河北省	2017_6953	70000	2400	.4	4900000000	22.31250104226707
2.625	3	2	不上网	0	0	0	0	0	0	62	38.44	女	小学及以下	已婚	农户	非党员	城镇	有工作	体制外	下	9.903537551286171	东部	2017	7.438971592395862	1	1955	河北省	2017_6954	20000	1700	.2	400000000	19.80697510757226
2.625	3	1	不上网	0	0	0	0	0	0	68	46.24	男	大专及以上	已婚	非农户	中共党员	城镇	无工作	无工作	中下	11.60824473564232	东部	2017		0	1949	河北省	2017_7471	110000		.1	12100000000	23.21647128963175
2.125	2	0	上网	4.2	3.5	1	.7000000000000001	.5833333333333334	4.266666666666667	50	25	女	大专及以上	已婚	非农户	中共党员	城镇	有工作	体制内	中	11.69525535506279	东部	2017	7.601402334583733	2	1967	河北省	2017_7472	120000	2000	0	14400000000	23.39049404359781
3	3	0	不上网	0	0	0	0	0	0	64	40.96	女	中学/中专	已婚	非农户	非党员	城镇	无工作	无工作	中	11.18443528679063	东部	2017	6.216606101084865	1	1953	河北省	2017_7474	72000	500	0	5184000000	22.36884279618929
3	3	0	上网	3.6	5.5	1	.6	.9166666666666666	4.633333333333333	21	4.41	男	大专及以上	非婚	非农户	非党员	城镇	无工作	无工作	下	11.00211650773202	东部	2017	8.006700845440367	0	1996	河北省	2017_7475	60000	3000	0	3600000000	22.00419968268625
2.375	3	5	上网	3.8	4.75	1	.6333333333333333	.7916666666666666	4.483333333333333	54	29.16	女	中学/中专	已婚	农户	非党员	农村	无工作	无工作	中下	10.30898599342208	东部	2017	7.783640596221253	3	1963	河北省	2017_7477	30000	2400	.5	900000000	20.6179053223997
2.8		8	不上网	0	0	0	0	0	0	53	28.09	女	小学及以下	已婚	农户	非党员	农村	有工作	体制外	下	9.893487720457795	东部	2017		1	1964	河北省	2017_7479	19800		.8	392040000	19.78687443591601
2.75	3	3	上网	2.8	2.5	1	.4666666666666666	.4166666666666667	3.233333333333333	42	17.64	男	中学/中专	已婚	非农户	非党员	城镇	有工作	体制外	中下	9.798182590890704	东部	2017	7.115582126184454	0	1975	河北省	2017_8031	18000	1230	.3	324000000	19.59625407684302
3	3	1	不上网	0	0	0	0	0	0	67	44.89	女	小学及以下	已婚	农户	非党员	城镇	无工作	无工作	中下	11.13314272338681	东部	2017	7.496097345175956	1	1950	河北省	2017_8032	68400	1800	.1	4678560000	22.26625620743502
2.875	3	1	上网	3.4	4.5	1	.5666666666666667	.75	4.2	30	9	男	中学/中专	非婚	农户	非党员	城镇	有工作	体制外	中下	11.40757606036179	东部	2017	8.294299608857235	2	1987	河北省	2017_8033	90000	4000	.1	8100000000	22.81512989874826
3.125	3	3	上网	3.2	3	1	.5333333333333333	.5	3.6	42	17.64	女	中学/中专	非婚	农户	非党员	城镇	有工作	体制内	下	9.903537551286171	东部	2017	6.90875477931522	2	1975	河北省	2017_8034	20000	1000	.3	400000000	19.80697510757226
3	3	1	不上网	0	0	0	0	0	0	56	31.36	男	中学/中专	已婚	农户	非党员	农村	有工作	体制外	下	9.61587214452889	东部	2017	7.601402334583733	1	1961	河北省	2017_8035	15000	2000	.1	225000000	19.23161096461314
2.375	2	2	上网	4.2	5.5	1	.7000000000000001	.9166666666666666	4.933333333333334	31	9.609999999999999	女	中学/中专	已婚	农户	非党员	城镇	无工作	无工作	中下	10.59665973278358	东部	2017	7.496097345175956	2	1986	河北省	2017_8532	40000	1800	.2	1600000000	21.19326946681715
2.375	2	5	上网	5	5.75	1	.8333333333333334	.9583333333333334	5.416666666666667	29	8.41	女	大专及以上	已婚	农户	非党员	农村	有工作	体制外	中下	11.00211650773202	东部	2017	9.169622538697624	2	1988	河北省	2017_8534	60000	9600	.5	3600000000	22.00419968268625
3.375	3	6	不上网	0	0	0	0	0	0	45	20.25	女	小学及以下	非婚	农户	非党员	农村	有工作	体制外	下	10.00608926619685	东部	2017	4.61512051684126	2	1972	河北省	2017_8535	22160	100	.6	491065600	20.01208828375883
4	3	2	不上网	0	0	0	0	0	0	49	24.01	女	中学/中专	已婚	农户	非党员	农村	有工作	体制外	下	10.46313191149197	东部	2017	7.937731775260109	1	1968	河北省	2017_8536	35000	2800	.2	1225000000	20.92620668175943
2.375	2	2	上网	3.6	1	1	.6	.1666666666666667	3.133333333333333	43	18.49	女	大专及以上	已婚	非农户	非党员	城镇	有工作	体制内	中下	11.15626480664374	东部	2017	7.601402334583733	1	1974	河北省	2017_8999	70000	2000	.2	4900000000	22.31250104226707
2.875	3	0	上网	3.8	1.25	1	.6333333333333333	.2083333333333333	3.316666666666666	42	17.64	男	大专及以上	已婚	非农户	中共党员	城镇	有工作	体制内	中	11.90497430948018	东部	2017	6.398594934535208	1	1975	河北省	2017_9000	148000	600	0	21904000000	23.80993510553816
3	3	0	上网	4.6	4.75	1	.7666666666666666	.7916666666666666	4.883333333333333	21	4.41	女	大专及以上	非婚	非农户	非党员	城镇	无工作	无工作	上	11.91839723972284	东部	2017	8.006700845440367	1	1996	河北省	2017_9001	150000	3000	0	22500000000	23.83678114620123
3	3	0	上网	4.2	5.5	1	.7000000000000001	.9166666666666666	4.933333333333334	46	21.16	女	大专及以上	已婚	非农户	非党员	城镇	有工作	体制内	中上	11.91839723972284	东部	2017	7.090909822079984	1	1971	河北省	2017_9002	150000	1200	0	22500000000	23.83678114620123
2.25	2	2	不上网	0	0	0	0	0	0	69	47.61	女	小学及以下	已婚	非农户	非党员	农村	无工作	无工作	中	10.30898599342208	东部	2017	6.398594934535208	1	1948	河北省	2017_48	30000	600	.2	900000000	20.6179053223997
2.875	3	1	不上网	0	0	0	0	0	0	69	47.61	男	中学/中专	已婚	非农户	非党员	城镇	无工作	无工作	中	10.9151066458675	东部	2017	6.478509642208569	1	1948	河北省	2017_49	55000	650	.1	3025000000	21.83017692875979
2.142857142857143	2	5	上网	3.6	1.75	1	.6	.2916666666666667	3.383333333333333	38	14.44	女	中学/中专	已婚	农户	非党员	城镇	有工作	体制外	中下	11.00211650773202	东部	2017	7.090909822079984	1	1979	河北省	2017_50	60000	1200	.5	3600000000	22.00419968268625
2.25	3	0	上网	4	4.5	1	.6666666666666666	.75	4.5	56	31.36	女	中学/中专	非婚	非农户	非党员	城镇	无工作	无工作	下	10.34820542456599	东部	2017	6.734591659972948	0	1961	河北省	2017_51	31200	840	0	973440000	20.69634674862243
2.625	3	0	上网	4	3.75	1	.6666666666666666	.625	4.25	63	39.69	男	中学/中专	已婚	非农户	中共党员	城镇	无工作	无工作	中	11.18443528679063	东部	2017	7.313886831633462	0	1954	河北省	2017_52	72000	1500	0	5184000000	22.36884279618929
2.25	3	1	不上网	0	0	0	0	0	0	65	42.25	男	中学/中专	已婚	非农户	非党员	城镇	无工作	无工作	下	10.61646186989582	东部	2017	7.696667081526462	0	1952	河北省	2017_53	40800	2200	.1	1664640000	21.23287472138524
3	3	3	不上网	0	0	0	0	0	0	53	28.09	女	中学/中专	已婚	农户	非党员	城镇	有工作	体制外	中	10.81979828421029	东部	2017	7.601402334583733	1	1964	河北省	2017_54	50000	2000	.3	2500000000	21.63955656922057
3	3	5	不上网	0	0	0	0	0	0	54	29.16	女	中学/中专	已婚	农户	非党员	农村	无工作	无工作	中	10.30898599342208	东部	2017	6.68586094706836	1	1963	河北省	2017_55	30000	800	.5	900000000	20.6179053223997
3.5	4	2	上网	4	3.5	1	.6666666666666666	.5833333333333334	4.166666666666667	21	4.41	女	大专及以上	非婚	非农户	非党员	农村	无工作	无工作	中	11.28979441357789	东部	2017	6.90875477931522	1	1996	河北省	2017_1514	80000	1000	.2	6400000000	22.57956382746829
3	3	0	不上网	0	0	0	0	0	0	68	46.24	女	大专及以上	非婚	非农户	非党员	城镇	无工作	无工作	下	9.903537551286171	东部	2017	6.216606101084865	0	1949	河北省	2017_1515	20000	500	0	400000000	19.80697510757226
3.375	4	1	不上网	0	0	0	0	0	0	67	44.89	女	小学及以下	已婚	农户	非党员	城镇	无工作	无工作	中	10.72768492508658	东部	2017	0	0	1950	河北省	2017_1516	45600	0	.1	2079360000	21.45532599148587
2.625	3	4	上网	3.4	2.75	1	.5666666666666667	.4583333333333333	3.616666666666666	56	31.36	男	中学/中专	已婚	非农户	中共党员	城镇	有工作	体制内	中上	11.69525535506279	东部	2017	6.90875477931522	1	1961	河北省	2017_1517	120000	1000	.4	14400000000	23.39049404359781
3	2	0	不上网	0	0	0	0	0	0	55	30.25	男	中学/中专	已婚	非农户	非党员	城镇	有工作	体制内	中下	10.71443999072777	东部	2017	8.006700845440367	1	1962	河北省	2017_1518	45000	3000	0	2025000000	21.42883553799874
2.25	2	0	不上网	0	0	0	0	0	0	52	27.04	女	中学/中专	已婚	非农户	非党员	城镇	无工作	无工作	下	11.00211650773202	东部	2017	8.006700845440367	0	1965	河北省	2017_1519	60000	3000	0	3600000000	22.00419968268625
2.875	3	0	不上网	0	0	0	0	0	0	64	40.96	男	小学及以下	已婚	非农户	非党员	城镇	无工作	无工作	中	10.9151066458675	东部	2017	6.216606101084865	0	1953	河北省	2017_1520	55000	500	0	3025000000	21.83017692875979
2.5	2	1	不上网	0	0	0	0	0	0	57	32.49	女	中学/中专	已婚	农户	非党员	城镇	有工作	体制外	中	7.601402334583733	东部	2017	6.90875477931522	0	1960	河北省	2017_1521	2000	1000	.1	4000000	15.20180516908413
3.625	4	0	上网	4.2	3.5	1	.7000000000000001	.5833333333333334	4.266666666666667	40	16	男	中学/中专	已婚	农户	中共党员	农村	有工作	体制外	中下	10.30898599342208	东部	2017	7.090909822079984	0	1977	河北省	2017_1522	30000	1200	0	900000000	20.6179053223997
4	4	0	上网	3.2	2.25	1	.5333333333333333	.375	3.35	39	15.21	女	中学/中专	已婚	农户	中共党员	农村	无工作	无工作	中上	9.210440366976517	东部	2017	8.517393171418904	0	1978	河北省	2017_1523	10000	5000	0	100000000	18.42068075395236
3	3	0	不上网	0	0	0	0	0	0	36	12.96	女	中学/中专	已婚	非农户	非党员	农村	无工作	无工作	中下	10.30898599342208	东部	2017	7.696667081526462	0	1981	河北省	2017_3027	30000	2200	0	900000000	20.6179053223997
3.375	4	0	不上网	0	0	0	0	0	0	67	44.89	男	小学及以下	已婚	农户	非党员	城镇	无工作	无工作	下	6.90875477931522	东部	2017	6.216606101084865	0	1950	河北省	2017_3028	1000	500	0	1000000	13.81551155796377
3	3	8	不上网	0	0	0	0	0	0	51	26.01	男	中学/中专	已婚	非农户	非党员	城镇	有工作	体制内	下	10.81979828421029	东部	2017	7.601402334583733	2	1966	河北省	2017_3029	50000	2000	.8	2500000000	21.63955656922057
3	3	0	不上网	0	0	0	0	0	0	57	32.49	女	中学/中专	已婚	非农户	非党员	城镇	无工作	无工作	中下	11.00211650773202	东部	2017	8.699681400989514	2	1960	河北省	2017_3030	60000	6000	0	3600000000	22.00419968268625
2.75	3	0	上网	4.2	4	1	.7000000000000001	.6666666666666666	4.433333333333334	68	46.24	女	大专及以上	已婚	非农户	中共党员	城镇	无工作	无工作	中下	11.40757606036179	东部	2017	7.313886831633462	1	1949	河北省	2017_3031	90000	1500	0	8100000000	22.81512989874826
3	3	2	上网	2	3	1	.3333333333333333	.5	3	54	29.16	男	中学/中专	已婚	非农户	中共党员	城镇	无工作	无工作	中下	10.30898599342208	东部	2017	5.707110264748875	2	1963	河北省	2017_3032	30000	300	.2	900000000	20.6179053223997
4	4	0	上网	3.4	2.25	1	.5666666666666667	.375	3.45	48	23.04	男	中学/中专	已婚	农户	非党员	城镇	有工作	体制外	中下	10.81979828421029	东部	2017	8.006700845440367	0	1969	河北省	2017_3033	50000	3000	0	2500000000	21.63955656922057
4	4	0	不上网	0	0	0	0	0	0	65	42.25	女	中学/中专	已婚	非农户	中共党员	农村	有工作	体制外	中	11.00211650773202	东部	2017	5.484796933490655	0	1952	河北省	2017_3034	60000	240	0	3600000000	22.00419968268625
2.625	3	0	上网	1.8	2.75	1	.3	.4583333333333333	2.816666666666666	62	38.44	男	中学/中专	已婚	农户	中共党员	农村	有工作	体制外	中下	9.903537551286171	东部	2017	6.55250788703459	0	1955	河北省	2017_3035	20000	700	0	400000000	19.80697510757226
3	3	0	不上网	0	0	0	0	0	0	60	36	女	小学及以下	已婚	非农户	非党员	农村	无工作	无工作	中下	11.15626480664374	东部	2017	4.795790545596741	0	1957	河北省	2017_4287	70000	120	0	4900000000	22.31250104226707
2	2	0	不上网	0	0	0	0	0	0	50	25	男	中学/中专	已婚	非农户	非党员	城镇	有工作	体制内	下	10.42231110741318	东部	2017	7.783640596221253	0	1967	河北省	2017_4288	33600	2400	0	1128960000	20.84456269278836
2.375	3	7	上网	4.4	2.25	1	.7333333333333334	.375	3.95	48	23.04	女	中学/中专	已婚	非农户	非党员	城镇	无工作	无工作	中下	10.77897712300635	东部	2017	7.496097345175956	3	1969	河北省	2017_4289	48000	1800	.7	2304000000	21.55791258021408
2.714285714285714	3	0	不上网	0	0	0	0	0	0	59	34.81	女	中学/中专	已婚	非农户	非党员	城镇	无工作	无工作	中	11.01424248665062	东部	2017	0	1	1958	河北省	2017_4290	60732	0	0	3688375824	22.02845204227528
2.75	3	5	不上网	0	0	0	0	0	0	48	23.04	男	中学/中专	非婚	非农户	非党员	城镇	有工作	体制外	下	10.43414521493049	东部	2017	5.37989735354046	1	1969	河北省	2017_4291	34000	216	.5	1156000000	20.86823160806165
2.571428571428572	3	0	不上网	0	0	0	0	0	0	68	46.24	女	小学及以下	已婚	非农户	非党员	城镇	无工作	无工作	下	10.89675784389346	东部	2017	0	1	1949	河北省	2017_4292	54000	0	0	2916000000	21.79347865143576
2.75	3	0	不上网	0	0	0	0	0	0	60	36	男	中学/中专	已婚	农户	非党员	城镇	有工作	体制外	下	9.903537551286171	东部	2017	6.90875477931522	0	1957	河北省	2017_4293	20000	1000	0	400000000	19.80697510757226
2.75	3	0	不上网	0	0	0	0	0	0	60	36	男	中学/中专	非婚	农户	中共党员	农村	无工作	无工作	中	9.210440366976517	东部	2017	6.398594934535208	0	1957	河北省	2017_4294	10000	600	0	100000000	18.42068075395236
2.5	2	1	上网	3.4	2.25	1	.5666666666666667	.375	3.45	34	11.56	女	大专及以上	已婚	非农户	非党员	城镇	有工作	体制外	中下	10.30898599342208	东部	2017	6.90875477931522	2	1983	河北省	2017_5350	30000	1000	.1	900000000	20.6179053223997
2.125	2	1	不上网	0	0	0	0	0	0	53	28.09	女	中学/中专	已婚	非农户	非党员	城镇	有工作	体制外	下	9.680406499268875	东部	2017	6.90875477931522	0	1964	河北省	2017_5351	16000	1000	.1	256000000	19.36068800635009
2.75	3	0	上网	2	2.25	1	.3333333333333333	.375	2.75	62	38.44	女	中学/中专	非婚	非农户	非党员	城镇	无工作	无工作	中下	10.82776629513247	东部	2017	9.210440366976517	0	1955	河北省	2017_5352	50400	10000	0	2540160000	21.6554929085126
3	3	0	不上网	0	0	0	0	0	0	61	37.21	男	中学/中专	已婚	非农户	非党员	城镇	无工作	无工作	中	11.18443528679063	东部	2017	6.398594934535208	0	1956	河北省	2017_5353	72000	600	0	5184000000	22.36884279618929
3	3	0	不上网	0	0	0	0	0	0	61	37.21	男	中学/中专	已婚	非农户	非党员	城镇	无工作	无工作	中	10.77897712300635	东部	2017	6.398594934535208	1	1956	河北省	2017_5354	48000	600	0	2304000000	21.55791258021408
3	3	0	不上网	0	0	0	0	0	0	65	42.25	女	中学/中专	非婚	非农户	非党员	城镇	无工作	无工作	中	10.22560728293294	东部	2017	6.398594934535208	0	1952	河北省	2017_5355	27600	600	0	761760000	20.45114210472323
2.5	2	1	不上网	0	0	0	0	0	0	53	28.09	女	中学/中专	已婚	农户	非党员	城镇	无工作	无工作	下	10.30898599342208	东部	2017	6.90875477931522	0	1964	河北省	2017_5356	30000	1000	.1	900000000	20.6179053223997
2.625	2	1	不上网	0	0	0	0	0	0	63	39.69	男	小学及以下	已婚	农户	非党员	农村	有工作	体制外	中下	9.903537551286171	东部	2017	6.216606101084865	0	1954	河北省	2017_5357	20000	500	.1	400000000	19.80697510757226
2.375	3	0	不上网	0	0	0	0	0	0	62	38.44	女	中学/中专	已婚	非农户	非党员	农村	无工作	无工作	中	11.33858398251649	东部	2017	7.090909822079984	1	1955	河北省	2017_5873	84000	1200	0	7056000000	22.67714415579263
2.875	3	6	上网	4.4	2.5	1	.7333333333333334	.4166666666666667	4.033333333333333	40	16	男	大专及以上	已婚	非农户	非党员	城镇	有工作	体制外	中	11.00211650773202	东部	2017	8.006700845440367	1	1977	河北省	2017_5874	60000	3000	.6	3600000000	22.00419968268625
3	3	1	上网	4.8	4.25	1	.7999999999999999	.7083333333333334	4.816666666666666	67	44.89	女	中学/中专	已婚	非农户	非党员	城镇	无工作	无工作	中	11.15626480664374	东部	2017	8.699681400989514	0	1950	河北省	2017_5875	70000	6000	.1	4900000000	22.31250104226707
2.875	3	1	不上网	0	0	0	0	0	0	59	34.81	女	中学/中专	已婚	非农户	非党员	城镇	无工作	无工作	中	11.28979441357789	东部	2017	6.90875477931522	0	1958	河北省	2017_5876	80000	1000	.1	6400000000	22.57956382746829
2.875	3	3	不上网	0	0	0	0	0	0	65	42.25	女	中学/中专	非婚	非农户	中共党员	城镇	无工作	无工作	下	10.59665973278358	东部	2017	7.090909822079984	0	1952	河北省	2017_5877	40000	1200	.3	1600000000	21.19326946681715
3	3	3	上网	2.6	2	1	.4333333333333333	.3333333333333333	2.966666666666667	58	33.64	女	中学/中专	已婚	非农户	非党员	城镇	无工作	无工作	中	11.47211388706239	东部	2017	6.842683282238422	0	1959	河北省	2017_5878	96000	936	.3	9216000000	22.94420694100845
3.375	3	2	不上网	0	0	0	0	0	0	53	28.09	女	中学/中专	已婚	农户	非党员	城镇	无工作	无工作	下	8.863474306170954	东部	2017	5.484796933490655	1	1964	河北省	2017_5879	7068	240	.2	49956624	17.72666568689654
2.5	3	0	不上网	0	0	0	0	0	0	69	47.61	男	小学及以下	已婚	农户	非党员	城镇	无工作	无工作	中	11.00211650773202	东部	2017	6.90875477931522	1	1948	河北省	2017_5880	60000	1000	0	3600000000	22.00419968268625
2.75	3	1	不上网	0	0	0	0	0	0	54	29.16	女	小学及以下	已婚	农户	非党员	农村	无工作	无工作	中	9.903537551286171	东部	2017	0	2	1963	河北省	2017_5881	20000	0	.1	400000000	19.80697510757226
2.857142857142857	3	7	不上网	0	0	0	0	0	0	60	36	男	中学/中专	已婚	非农户	非党员	农村	无工作	无工作	下	9.680406499268875	东部	2017	6.398594934535208	2	1957	河北省	2017_6224	16000	600	.7	256000000	19.36068800635009
2.625	3	2	不上网	0	0	0	0	0	0	60	36	男	中学/中专	已婚	非农户	非党员	城镇	无工作	无工作	下	10.81979828421029	东部	2017	6.90875477931522	0	1957	河北省	2017_6225	50000	1000	.2	2500000000	21.63955656922057
3	3	0	不上网	0	0	0	0	0	0	63	39.69	男	中学/中专	已婚	非农户	中共党员	城镇	无工作	无工作	中	8.987321812850125	东部	2017	7.090909822079984	0	1954	河北省	2017_6226	8000	1200	0	64000000	17.97439365694894
3	3	1	不上网	0	0	0	0	0	0	54	29.16	女	中学/中专	已婚	非农户	非党员	城镇	无工作	无工作	中	11.15626480664374	东部	2017	5.484796933490655	0	1963	河北省	2017_6227	70000	240	.1	4900000000	22.31250104226707
2.25	3	0	不上网	0	0	0	0	0	0	54	29.16	男	中学/中专	已婚	非农户	中共党员	城镇	无工作	无工作	中	11.15626480664374	东部	2017	7.313886831633462	0	1963	河北省	2017_6228	70000	1500	0	4900000000	22.31250104226707
3	3	1	不上网	0	0	0	0	0	0	54	29.16	女	小学及以下	已婚	非农户	非党员	城镇	无工作	无工作	下	10.77897712300635	东部	2017	7.313886831633462	1	1963	河北省	2017_6229	48000	1500	.1	2304000000	21.55791258021408
2.75	3	3	不上网	0	0	0	0	0	0	46	21.16	男	中学/中专	已婚	农户	非党员	城镇	无工作	无工作	中下	10.30898599342208	东部	2017	0	0	1971	河北省	2017_6230	30000	0	.3	900000000	20.6179053223997
2.875	3	0	上网	3	3.75	1	.5	.625	3.75	48	23.04	女	中学/中专	已婚	农户	非党员	农村	有工作	体制外	下	10.30898599342208	东部	2017	7.57095858316901	2	1969	河北省	2017_6231	30000	1940	0	900000000	20.6179053223997
2.5	3	5	不上网	0	0	0	0	0	0	54	29.16	男	中学/中专	已婚	非农户	非党员	农村	无工作	无工作	下	8.517393171418904	东部	2017	6.216606101084865	1	1963	河北省	2017_6487	5000	500	.5	25000000	17.03438642283247
3.25	3	5	上网	4.4	5	1	.7333333333333334	.8333333333333334	4.866666666666667	21	4.41	女	大专及以上	非婚	非农户	非党员	城镇	无工作	无工作	中	10.77897712300635	东部	2017	7.601402334583733	2	1996	河北省	2017_6488	48000	2000	.5	2304000000	21.55791258021408
2.625	3	2	不上网	0	0	0	0	0	0	57	32.49	女	大专及以上	已婚	非农户	中共党员	城镇	无工作	无工作	中	11.51293546492023	东部	2017	7.783640596221253	0	1960	河北省	2017_6489	100000	2400	.2	10000000000	23.02585093004046
3	3	0	不上网	0	0	0	0	0	0	67	44.89	女	中学/中专	已婚	非农户	中共党员	城镇	无工作	无工作	中	11.00211650773202	东部	2017	6.398594934535208	2	1950	河北省	2017_6490	60000	600	0	3600000000	22.00419968268625
3	3	1	不上网	0	0	0	0	0	0	51	26.01	女	中学/中专	已婚	非农户	非党员	城镇	无工作	无工作	中下	10.81979828421029	东部	2017	7.496097345175956	2	1966	河北省	2017_6491	50000	1800	.1	2500000000	21.63955656922057
3	3	4	不上网	0	0	0	0	0	0	19	3.61	女	大专及以上	非婚	农户	非党员	城镇	无工作	无工作	中下	10.12667110305036	东部	2017	7.090909822079984	1	1998	河北省	2017_6492	25000	1200	.4	625000000	20.25326220930068
3.25	4	0	不上网	0	0	0	0	0	0	63	39.69	男	中学/中专	已婚	非农户	中共党员	城镇	无工作	无工作	中	11.15626480664374	东部	2017	6.90875477931522	0	1954	河北省	2017_6493	70000	1000	0	4900000000	22.31250104226707
3	3	1	不上网	0	0	0	0	0	0	63	39.69	女	中学/中专	已婚	非农户	非党员	城镇	无工作	无工作	中下	10.71443999072777	东部	2017	6.398594934535208	1	1954	河北省	2017_6494	45000	600	.1	2025000000	21.42883553799874
2.75	3	2	不上网	0	0	0	0	0	0	54	29.16	女	小学及以下	已婚	农户	非党员	城镇	无工作	无工作	下	9.903537551286171	东部	2017	6.580639137284949	1	1963	河北省	2017_6495	20000	720	.2	400000000	19.80697510757226
2.5	3	1	不上网	0	0	0	0	0	0	62	38.44	女	小学及以下	已婚	农户	非党员	农村	无工作	无工作	下	10.81979828421029	东部	2017	6.216606101084865	2	1955	河北省	2017_6496	50000	500	.1	2500000000	21.63955656922057
2.875	3	4	上网	3.2	5.5	1	.5333333333333333	.9166666666666666	4.433333333333334	35	12.25	女	中学/中专	已婚	农户	非党员	农村	有工作	体制外	中	11.22525672576289	东部	2017	8.188966863648876	2	1982	河北省	2017_56	75000	3600	.4	5625000000	22.45048678521467
2.5	2	2	上网	3	4.5	1	.5	.75	4	34	11.56	女	中学/中专	已婚	农户	非党员	城镇	无工作	无工作	下	10.30898599342208	东部	2017	7.548028969935014	2	1983	河北省	2017_57	30000	1896	.2	900000000	20.6179053223997
3.125	3	4	上网	3.8	5	1	.6333333333333333	.8333333333333334	4.566666666666666	24	5.76	女	大专及以上	非婚	非农户	非党员	城镇	无工作	无工作	中下	10.49130199483023	东部	2017	8.371242135931933	2	1993	河北省	2017_58	36000	4320	.4	1296000000	20.9825484356481
4	4	2	不上网	0	0	0	0	0	0	63	39.69	女	小学及以下	非婚	农户	非党员	城镇	无工作	无工作	中	9.472781556562168	东部	2017	6.216606101084865	0	1954	河北省	2017_59	13000	500	.2	169000000	18.94540927880451
3.25	3	8	不上网	0	0	0	0	0	0	43	18.49	女	小学及以下	已婚	农户	非党员	城镇	有工作	体制外	中下	10.30898599342208	东部	2017	6.411818267709897	2	1974	河北省	2017_60	30000	608	.8	900000000	20.6179053223997
2.5	2	1	上网	2.2	3.75	1	.3666666666666667	.625	3.35	26	6.76	男	中学/中专	非婚	农户	非党员	城镇	有工作	体制外	中下	11.00211650773202	东部	2017	7.090909822079984	2	1991	河北省	2017_61	60000	1200	.1	3600000000	22.00419968268625
2.75	3	2	上网	4.6	3	1	.7666666666666666	.5	4.3	28	7.84	女	大专及以上	已婚	农户	非党员	城镇	有工作	体制内	中	10.81979828421029	东部	2017	7.601402334583733	1	1989	河北省	2017_62	50000	2000	.2	2500000000	21.63955656922057
3.5	4	2	上网	1	2.25	1	.1666666666666667	.375	2.25	44	19.36	女	小学及以下	已婚	农户	非党员	农村	无工作	无工作	下	9.770013301136158	东部	2017	6.580639137284949	0	1973	河北省	2017_63	17500	720	.2	306250000	19.53991232308852
3.25	3	3	上网	3.4	4.25	1	.5666666666666667	.7083333333333334	4.116666666666667	39	15.21	男	中学/中专	已婚	农户	非党员	农村	有工作	体制内	中下	10.81979828421029	东部	2017	7.601402334583733	3	1978	河北省	2017_64	50000	2000	.3	2500000000	21.63955656922057
3	3	5	上网	3	3.25	1	.5	.5416666666666666	3.583333333333333	37	13.69	男	中学/中专	已婚	农户	中共党员	农村	有工作	体制外	中下	11.51293546492023	东部	2017	8.006700845440367	1	1980	河北省	2017_65	100000	3000	.5	10000000000	23.02585093004046
2.75	3	4	不上网	0	0	0	0	0	0	53	28.09	女	中学/中专	已婚	农户	非党员	农村	有工作	体制外	中下	10.59665973278358	东部	2017	8.188966863648876	1	1964	河北省	2017_66	40000	3600	.4	1600000000	21.19326946681715
2.75	3	1	不上网	0	0	0	0	0	0	57	32.49	女	小学及以下	已婚	农户	非党员	农村	无工作	无工作	下	9.867912187022208	东部	2017	7.427144133408616	2	1960	河北省	2017_67	19300	1680	.1	372490000	19.73572075247059
3.125	3	0	上网	4.6	5.5	1	.7666666666666666	.9166666666666666	5.133333333333333	20	4	女	中学/中专	已婚	农户	非党员	农村	有工作	体制外	中下	10.81979828421029	东部	2017	8.188966863648876	1	1997	河北省	2017_1524	50000	3600	0	2500000000	21.63955656922057
3.75	3	5	不上网	0	0	0	0	0	0	45	20.25	男	小学及以下	已婚	农户	非党员	城镇	有工作	体制外	中	10.60908194414783	东部	2017	7.783640596221253	0	1972	河北省	2017_1525	40500	2400	.5	1640250000	21.21811450679892
2.75	3	2	上网	3.4	1.25	1	.5666666666666667	.2083333333333333	3.116666666666667	67	44.89	男	小学及以下	已婚	非农户	中共党员	城镇	有工作	体制外	中	10.91873634804312	东部	2017	6.867974408970293	1	1950	河北省	2017_1526	55200	960	.2	3047040000	21.83743646485856
3	3	2	不上网	0	0	0	0	0	0	66	43.56	男	中学/中专	非婚	非农户	非党员	农村	有工作	体制外	下	8.706324840138741	东部	2017	5.303304908059076	1	1951	河北省	2017_1527	6040	200	.2	36481600	17.4123186092688
2.625	3	5	不上网	0	0	0	0	0	0	59	34.81	男	中学/中专	已婚	农户	非党员	农村	有工作	体制外	下	7.972810784121404	东部	2017	6.175867270105761	1	1958	河北省	2017_1528	2900	480	.5	8410000	15.94493215085519
2.875	3	3	不上网	0	0	0	0	0	0	56	31.36	女	中学/中专	已婚	农户	非党员	农村	有工作	体制外	中下	10.8087375592933	东部	2017	8.071218539969863	2	1961	河北省	2017_1529	49450	3200	.3	2445302500	21.61743467451067
3	3	6	不上网	0	0	0	0	0	0	49	24.01	女	小学及以下	已婚	农户	非党员	农村	有工作	体制外	下	9.830970621696951	东部	2017	7.496097345175956	0	1968	河北省	2017_1530	18600	1800	.6	345960000	19.66183372229309
2.625	2	2	上网	6	4.25	1	1	.7083333333333334	5.416666666666667	25	6.25	女	大专及以上	非婚	非农户	中共党员	农村	无工作	无工作	下	10.81979828421029	东部	2017	7.783640596221253	0	1992	河北省	2017_1531	50000	2400	.2	2500000000	21.63955656922057
3.125	3	1	上网	3.6	3.75	1	.6	.625	4.05	21	4.41	男	中学/中专	非婚	农户	非党员	农村	有工作	体制外	中	10.50235152577494	东部	2017	8.188966863648876	2	1996	河北省	2017_1532	36400	3600	.1	1324960000	21.0046481080044
2	2	6	上网	4	3.75	1	.6666666666666666	.625	4.25	59	34.81	男	中学/中专	非婚	农户	非党员	农村	有工作	体制外	中	9.903537551286171	东部	2017	6.175867270105761	1	1958	河北省	2017_1533	20000	480	.6	400000000	19.80697510757226
2.75	3	2	不上网	0	0	0	0	0	0	66	43.56	女	小学及以下	已婚	农户	非党员	农村	有工作	体制外	下	11.15626480664374	东部	2017	7.313886831633462	1	1951	河北省	2017_3036	70000	1500	.2	4900000000	22.31250104226707
2.625	3	3	不上网	0	0	0	0	0	0	54	29.16	女	小学及以下	已婚	农户	非党员	城镇	有工作	体制外	下	9.952325334619427	东部	2017	7.601402334583733	1	1963	河北省	2017_3037	21000	2000	.3	441000000	19.9045554356787
3	3	5	不上网	0	0	0	0	0	0	63	39.69	男	小学及以下	已婚	农户	非党员	城镇	有工作	体制外	下	9.65509029374725	东部	2017	5.303304908059076	1	1954	河北省	2017_3038	15600	200	.5	243360000	19.3100523905844
2.875	3	4	不上网	0	0	0	0	0	0	58	33.64	男	小学及以下	已婚	农户	非党员	城镇	无工作	无工作	中下	6.55250788703459	东部	2017	6.216606101084865	3	1959	河北省	2017_3039	700	500	.4	490000	13.10216271090105
2.875	3	7	不上网	0	0	0	0	0	0	45	20.25	女	小学及以下	已婚	农户	非党员	城镇	无工作	无工作	下	12.15478461428667	东部	2017	8.779711290204469	0	1972	河北省	2017_3040	190000	6500	.7	36100000000	24.30955870231295
2.75	3	0	不上网	0	0	0	0	0	0	45	20.25	男	中学/中专	已婚	农户	非党员	城镇	有工作	体制外	下	10.30898599342208	东部	2017	7.678326356506886	0	1972	河北省	2017_3041	30000	2160	0	900000000	20.6179053223997
3	3	5	上网	3.6	3.75	1	.6	.625	4.05	29	8.41	女	中学/中专	已婚	农户	非党员	城镇	无工作	无工作	中	11.00211650773202	东部	2017	7.601402334583733	1	1988	河北省	2017_3042	60000	2000	.5	3600000000	22.00419968268625
2.5	3	8	上网	2	2	1	.3333333333333333	.3333333333333333	2.666666666666667	44	19.36	女	小学及以下	已婚	农户	非党员	农村	无工作	无工作	中下	11.15626480664374	东部	2017	9.210440366976517	2	1973	河北省	2017_3043	70000	10000	.8	4900000000	22.31250104226707
2.875	3	8	不上网	0	0	0	0	0	0	62	38.44	女	小学及以下	非婚	农户	非党员	农村	无工作	无工作	下	11.60277530969607	东部	2017	7.783640596221253	2	1955	河北省	2017_3044	109400	2400	.8	11968360000	23.20553233802359
2.75	3	3	上网	4.2	4	1	.7000000000000001	.6666666666666666	4.433333333333334	23	5.29	男	中学/中专	非婚	农户	非党员	农村	有工作	体制外	中下	10.49130199483023	东部	2017	8.268988209506656	1	1994	河北省	2017_3045	36000	3900	.3	1296000000	20.9825484356481
3	3	8	不上网	0	0	0	0	0	0	48	23.04	女	中学/中专	已婚	农户	非党员	农村	无工作	无工作	下	10.81979828421029	东部	2017	6.216606101084865	2	1969	河北省	2017_3046	50000	500	.8	2500000000	21.63955656922057
3.125	3	2	不上网	0	0	0	0	0	0	59	34.81	女	中学/中专	已婚	农户	非党员	农村	无工作	无工作	中	10.59665973278358	东部	2017	7.467942332285852	0	1958	河北省	2017_3047	40000	1750	.2	1600000000	21.19326946681715
3.625	4	3	不上网	0	0	0	0	0	0	65	42.25	女	小学及以下	非婚	农户	非党员	农村	无工作	无工作	下	6.90875477931522	东部	2017	6.398594934535208	1	1952	河北省	2017_3048	1000	600	.3	1000000	13.81551155796377
3	3	4	不上网	0	0	0	0	0	0	64	40.96	男	小学及以下	已婚	农户	非党员	农村	有工作	体制外	中下	9.741027444837728	东部	2017	5.707110264748875	1	1953	河北省	2017_3049	17000	300	.4	289000000	19.48193724953691
2.875	3	2	不上网	0	0	0	0	0	0	59	34.81	男	中学/中专	已婚	农户	非党员	农村	有工作	体制外	中下	10.81979828421029	东部	2017	8.045908742270779	0	1958	河北省	2017_3050	50000	3120	.2	2500000000	21.63955656922057
2.625	2	3	不上网	0	0	0	0	0	0	54	29.16	女	小学及以下	已婚	农户	非党员	农村	有工作	体制外	中下	9.259225769705994	东部	2017	7.783640596221253	3	1963	河北省	2017_3051	10500	2400	.3	110250000	18.51826108136152
2.875	3	4	不上网	0	0	0	0	0	0	64	40.96	女	小学及以下	非婚	农户	非党员	农村	无工作	无工作	中	7.057036981697891	东部	2017	5.303304908059076	1	1953	河北省	2017_3052	1160	200	.4	1345600	14.11235131136345
2.875	3	0	上网	4.4	2.5	1	.7333333333333334	.4166666666666667	4.033333333333333	39	15.21	男	中学/中专	已婚	农户	非党员	农村	有工作	体制外	下	12.04355959836804	东部	2017	8.160803920954665	2	1978	河北省	2017_4295	170000	3500	0	28900000000	24.0871074320994
2.375	2	3	不上网	0	0	0	0	0	0	67	44.89	女	小学及以下	已婚	农户	非党员	城镇	无工作	无工作	下	9.200391041122515	东部	2017	0	3	1950	河北省	2017_4296	9900	0	.3	98010000	18.4005800824484
3	3	1	不上网	0	0	0	0	0	0	55	30.25	女	中学/中专	已婚	农户	非党员	城镇	有工作	体制外	中下	10.81979828421029	东部	2017	7.601402334583733	2	1962	河北省	2017_4297	50000	2000	.1	2500000000	21.63955656922057
2.75	3	3	上网	3	4.25	1	.5	.7083333333333334	3.916666666666667	28	7.84	男	大专及以上	已婚	非农户	非党员	城镇	有工作	体制内	中下	10.30898599342208	东部	2017	7.601402334583733	1	1989	河北省	2017_4298	30000	2000	.3	900000000	20.6179053223997
3	3	5	上网	2.8	3	1	.4666666666666666	.5	3.4	30	9	女	中学/中专	已婚	农户	非党员	城镇	无工作	无工作	中	10.81979828421029	东部	2017	8.517393171418904	1	1987	河北省	2017_4299	50000	5000	.5	2500000000	21.63955656922057
3	3	5	上网	3.8	3.25	1	.6333333333333333	.5416666666666666	3.983333333333333	26	6.76	女	中学/中专	已婚	农户	非党员	城镇	无工作	无工作	中	11.03490579292941	东部	2017	7.601402334583733	2	1991	河北省	2017_4300	62000	2000	.5	3844000000	22.0697793283146
2.875	3	1	不上网	0	0	0	0	0	0	63	39.69	男	中学/中专	已婚	农户	非党员	城镇	有工作	体制外	中下	11.00211650773202	东部	2017	7.783640596221253	1	1954	河北省	2017_4301	60000	2400	.1	3600000000	22.00419968268625
3.75	4	4	不上网	0	0	0	0	0	0	49	24.01	女	中学/中专	已婚	农户	非党员	城镇	有工作	体制外	中下	11.00211650773202	东部	2017	8.517393171418904	1	1968	河北省	2017_4302	60000	5000	.4	3600000000	22.00419968268625
2.75	3	1	上网	1.8	4.25	1	.3	.7083333333333334	3.316666666666667	34	11.56	男	小学及以下	非婚	农户	非党员	农村	有工作	体制外	下	10.27508559113272	东部	2017	6.54965074223381	1	1983	河北省	2017_4303	29000	698	.1	841000000	20.55010221912628
2.25	2	2	上网	4.2	4.75	1	.7000000000000001	.7916666666666666	4.683333333333334	20	4	男	中学/中专	非婚	农户	非党员	农村	有工作	体制外	下	11.51293546492023	东部	2017	8.006700845440367	3	1997	河北省	2017_4304	100000	3000	.2	10000000000	23.02585093004046
2.125	3	4	上网	3.4	2.5	1	.5666666666666667	.4166666666666667	3.533333333333333	25	6.25	女	中学/中专	已婚	农户	非党员	农村	无工作	无工作	下	10.12667110305036	东部	2017	7.438971592395862	1	1992	河北省	2017_4305	25000	1700	.4	625000000	20.25326220930068
3.625	4	2	不上网	0	0	0	0	0	0	53	28.09	女	小学及以下	已婚	农户	非党员	农村	有工作	体制外	下	9.268703615273097	东部	2017	6.55250788703459	2	1964	河北省	2017_4306	10600	700	.2	112360000	18.53721856910028
2.625	3	3	上网	3.4	3.25	1	.5666666666666667	.5416666666666666	3.783333333333333	41	16.81	男	中学/中专	已婚	非农户	中共党员	农村	有工作	体制内	中下	10.52409092162036	东部	2017	7.696667081526462	2	1976	河北省	2017_6955	37200	2200	.3	1383840000	21.0481280812451
2.75	3	5	不上网	0	0	0	0	0	0	50	25	女	大专及以上	已婚	农户	非党员	城镇	无工作	无工作	中下	11.33858398251649	东部	2017	7.244941546337007	3	1967	河北省	2017_6956	84000	1400	.5	7056000000	22.67714415579263
2.625	2	3	上网	3.2	3.75	1	.5333333333333333	.625	3.85	36	12.96	女	大专及以上	已婚	农户	非党员	城镇	有工作	体制外	中下	11.40757606036179	东部	2017	8.071218539969863	2	1981	河北省	2017_6957	90000	3200	.3	8100000000	22.81512989874826
2.75	3	4	不上网	0	0	0	0	0	0	35	12.25	男	中学/中专	已婚	农户	非党员	农村	有工作	体制外	下	10.59665973278358	东部	2017	7.090909822079984	2	1982	河北省	2017_6959	40000	1200	.4	1600000000	21.19326946681715
2.75	3	1	不上网	0	0	0	0	0	0	49	24.01	女	中学/中专	已婚	非农户	非党员	城镇	有工作	体制外	中	11.15626480664374	东部	2017	6.90875477931522	1	1968	河北省	2017_7481	70000	1000	.1	4900000000	22.31250104226707
3.25	3	0	上网	3.8	3	1	.6333333333333333	.5	3.9	39	15.21	女	中学/中专	已婚	农户	非党员	城镇	有工作	体制外	中下	11.22525672576289	东部	2017	7.783640596221253	0	1978	河北省	2017_7482	75000	2400	0	5625000000	22.45048678521467
3	3	4	上网	4.2	5.5	1	.7000000000000001	.9166666666666666	4.933333333333334	25	6.25	男	大专及以上	非婚	农户	非党员	城镇	有工作	体制内	中	11.22525672576289	东部	2017	7.496097345175956	1	1992	河北省	2017_7483	75000	1800	.4	5625000000	22.45048678521467
3.125	3	0	上网	4	4	1	.6666666666666666	.6666666666666666	4.333333333333333	37	13.69	男	大专及以上	已婚	非农户	中共党员	城镇	有工作	体制外	中上	12.10071768541247	东部	2017	7.783640596221253	3	1980	河北省	2017_7484	180000	2400	0	32400000000	24.20142425977556
3	3	5	不上网	0	0	0	0	0	0	51	26.01	男	中学/中专	已婚	农户	非党员	城镇	无工作	无工作	下	9.903537551286171	东部	2017	6.90875477931522	0	1966	河北省	2017_7485	20000	1000	.5	400000000	19.80697510757226
3	3	1	不上网	0	0	0	0	0	0	69	47.61	男	中学/中专	已婚	农户	非党员	城镇	有工作	体制外	下	10.93455235321853	东部	2017	7.783640596221253	1	1948	河北省	2017_7486	56080	2400	.1	3144966400	21.86906904373491
2.875	3	1	不上网	0	0	0	0	0	0	62	38.44	男	中学/中专	已婚	非农户	中共党员	农村	有工作	体制外	中	11.00211650773202	东部	2017	7.496097345175956	1	1955	河北省	2017_7487	60000	1800	.1	3600000000	22.00419968268625
2.625	3	3	上网	3	3	1	.5	.5	3.5	54	29.16	男	大专及以上	已婚	非农户	中共党员	城镇	有工作	体制内	中下	11.51293546492023	东部	2017	7.601402334583733	0	1963	河北省	2017_8537	100000	2000	.3	10000000000	23.02585093004046
3	3	2	上网	2.4	3.25	1	.4	.5416666666666666	3.283333333333333	49	24.01	女	中学/中专	已婚	非农户	非党员	城镇	有工作	体制外	下	11.51293546492023	东部	2017	7.783640596221253	3	1968	河北省	2017_8538	100000	2400	.2	10000000000	23.02585093004046
2	2	5	上网	1.6	1	1	.2666666666666667	.1666666666666667	2.133333333333333	44	19.36	男	中学/中专	已婚	非农户	中共党员	城镇	无工作	无工作	下	9.903537551286171	东部	2017	7.601402334583733	2	1973	河北省	2017_8539	20000	2000	.5	400000000	19.80697510757226
2.375	3	1	上网	3.6	3.5	1	.6	.5833333333333334	3.966666666666667	38	14.44	女	中学/中专	已婚	农户	非党员	城镇	无工作	无工作	中	11.28979441357789	东部	2017	8.160803920954665	2	1979	河北省	2017_8540	80000	3500	.1	6400000000	22.57956382746829
2.375	2	1	上网	3.8	5	1	.6333333333333333	.8333333333333334	4.566666666666666	23	5.29	女	大专及以上	非婚	农户	非党员	城镇	无工作	无工作	中	11.51293546492023	东部	2017	8.006700845440367	2	1994	河北省	2017_8541	100000	3000	.1	10000000000	23.02585093004046
2.375	3	4	上网	3.4	3.75	1	.5666666666666667	.625	3.95	37	13.69	男	中学/中专	非婚	农户	非党员	城镇	有工作	体制外	中下	0	东部	2017	8.476579508530941	1	1980	河北省	2017_8542	0	4800	.4	0	0
2.25	2	3	上网	1	2.25	1	.1666666666666667	.375	2.25	50	25	男	小学及以下	非婚	农户	非党员	农村	有工作	体制外	下	9.903537551286171	东部	2017	6.398594934535208	2	1967	河北省	2017_8543	20000	600	.3	400000000	19.80697510757226
2.75	3	3	上网	4	3.75	1	.6666666666666666	.625	4.25	38	14.44	女	大专及以上	已婚	农户	非党员	农村	有工作	体制外	中下	11.28979441357789	东部	2017	8.131824785007195	3	1979	河北省	2017_8544	80000	3400	.3	6400000000	22.57956382746829
3	3	0	上网	3.6	6	1	.6	1	4.8	30	9	女	中学/中专	已婚	农户	非党员	农村	无工作	无工作	中下	11.03490579292941	东部	2017	8.434028950155469	0	1987	河北省	2017_8545	62000	4600	0	3844000000	22.0697793283146
2.875	3	4	不上网	0	0	0	0	0	0	53	28.09	男	中学/中专	已婚	农户	非党员	农村	无工作	无工作	中下	10.30898599342208	东部	2017	5.993961427306569	2	1964	河北省	2017_68	30000	400	.4	900000000	20.6179053223997
2.875	3	2	不上网	0	0	0	0	0	0	54	29.16	男	中学/中专	已婚	非农户	非党员	城镇	无工作	无工作	中	10.59665973278358	东部	2017	6.867974408970293	0	1963	河北省	2017_69	40000	960	.2	1600000000	21.19326946681715
2.75	3	2	不上网	0	0	0	0	0	0	40	16	女	中学/中专	已婚	非农户	非党员	城镇	无工作	无工作	下	9.903537551286171	东部	2017	6.216606101084865	0	1977	河北省	2017_70	20000	500	.2	400000000	19.80697510757226
2.75	3	3	不上网	0	0	0	0	0	0	66	43.56	男	中学/中专	已婚	农户	中共党员	城镇	无工作	无工作	下	10.11863925392078	东部	2017	6.90875477931522	1	1951	河北省	2017_71	24800	1000	.3	615040000	20.23719786593206
3	3	7	不上网	0	0	0	0	0	0	59	34.81	女	小学及以下	已婚	农户	非党员	城镇	有工作	体制外	中下	8.699681400989514	东部	2017	4.61512051684126	1	1958	河北省	2017_72	6000	100	.7	36000000	17.39902952419816
3	3	4	不上网	0	0	0	0	0	0	67	44.89	女	小学及以下	已婚	农户	非党员	农村	无工作	无工作	下	10.64544870650587	东部	2017	7.090909822079984	2	1950	河北省	2017_73	42000	1200	.4	1764000000	21.29084979509791
2.5	3	7	不上网	0	0	0	0	0	0	43	18.49	男	中学/中专	已婚	农户	非党员	农村	有工作	体制外	中	10.59665973278358	东部	2017	7.496097345175956	2	1974	河北省	2017_74	40000	1800	.7	1600000000	21.19326946681715
3	3	3	不上网	0	0	0	0	0	0	65	42.25	男	小学及以下	已婚	农户	非党员	农村	无工作	无工作	中下	9.472781556562168	东部	2017	0	1	1952	河北省	2017_75	13000	0	.3	169000000	18.94540927880451
2.75	2	2	不上网	0	0	0	0	0	0	50	25	女	中学/中专	已婚	农户	非党员	农村	有工作	体制外	中	10.08585077512872	东部	2017	8.699681400989514	1	1967	河北省	2017_1534	24000	6000	.2	576000000	20.17161822039628
2.625	3	2	不上网	0	0	0	0	0	0	30	9	男	中学/中专	已婚	农户	中共党员	城镇	有工作	体制内	中下	10.30898599342208	东部	2017	6.867974408970293	0	1987	河北省	2017_1535	30000	960	.2	900000000	20.6179053223997
3	3	1	不上网	0	0	0	0	0	0	56	31.36	男	中学/中专	已婚	农户	非党员	城镇	有工作	体制外	下	9.680406499268875	东部	2017	6.216606101084865	0	1961	河北省	2017_1536	16000	500	.1	256000000	19.36068800635009
3	3	4	上网	2.8	3.5	1	.4666666666666666	.5833333333333334	3.566666666666667	38	14.44	女	中学/中专	已婚	农户	非党员	城镇	有工作	体制外	中	10.81979828421029	东部	2017	7.313886831633462	0	1979	河北省	2017_1537	50000	1500	.4	2500000000	21.63955656922057
3	3	4	不上网	0	0	0	0	0	0	34	11.56	女	中学/中专	已婚	农户	非党员	城镇	无工作	无工作	下	9.903537551286171	东部	2017	6.90875477931522	0	1983	河北省	2017_1538	20000	1000	.4	400000000	19.80697510757226
2.625	3	3	不上网	0	0	0	0	0	0	36	12.96	男	中学/中专	已婚	农户	非党员	农村	有工作	体制外	下	10.49130199483023	东部	2017	6.90875477931522	2	1981	河北省	2017_1539	36000	1000	.3	1296000000	20.9825484356481
3	3	3	不上网	0	0	0	0	0	0	51	26.01	男	中学/中专	已婚	农户	非党员	农村	有工作	体制外	中	11.51293546492023	东部	2017	8.006700845440367	0	1966	河北省	2017_1540	100000	3000	.3	10000000000	23.02585093004046
2.75	3	2	上网	3.8	5.25	1	.6333333333333333	.875	4.65	19	3.61	男	大专及以上	非婚	非农户	非党员	农村	无工作	无工作	下	10.59665973278358	东部	2017	8.188966863648876	1	1998	河北省	2017_1541	40000	3600	.2	1600000000	21.19326946681715
2.875	3	2	不上网	0	0	0	0	0	0	60	36	女	小学及以下	已婚	农户	非党员	农村	有工作	体制外	下	7.601402334583733	东部	2017	5.888877958332881	0	1957	河北省	2017_3053	2000	360	.2	4000000	15.20180516908413
3.75	4	0	不上网	0	0	0	0	0	0	55	30.25	男	小学及以下	已婚	农户	非党员	城镇	有工作	体制外	中	10.08585077512872	东部	2017	6.957497370876951	0	1962	河北省	2017_3054	24000	1050	0	576000000	20.17161822039628
2.375	3	3	不上网	0	0	0	0	0	0	62	38.44	男	中学/中专	已婚	农户	非党员	城镇	无工作	无工作	下	9.903537551286171	东部	2017	5.303304908059076	1	1955	河北省	2017_3055	20000	200	.3	400000000	19.80697510757226
2.5	3	3	不上网	0	0	0	0	0	0	55	30.25	女	中学/中专	已婚	农户	非党员	城镇	无工作	无工作	下	7.601402334583733	东部	2017	6.216606101084865	1	1962	河北省	2017_3056	2000	500	.3	4000000	15.20180516908413
2.875	3	5	不上网	0	0	0	0	0	0	43	18.49	女	小学及以下	已婚	农户	非党员	城镇	无工作	无工作	中	10.46313191149197	东部	2017	5.707110264748875	1	1974	河北省	2017_3057	35000	300	.5	1225000000	20.92620668175943
3.125	3	3	不上网	0	0	0	0	0	0	63	39.69	女	小学及以下	非婚	农户	非党员	农村	无工作	无工作	中下	8.517393171418904	东部	2017	0	1	1954	河北省	2017_3058	5000	0	.3	25000000	17.03438642283247
3.25	3	0	不上网	0	0	0	0	0	0	65	42.25	男	小学及以下	已婚	农户	非党员	农村	无工作	无工作	下	0	东部	2017	6.216606101084865	0	1952	河北省	2017_3059	0	500	0	0	0
3.25	3	2	不上网	0	0	0	0	0	0	44	19.36	女	小学及以下	非婚	农户	非党员	农村	有工作	体制外	下	9.210440366976517	东部	2017	6.398594934535208	1	1973	河北省	2017_4307	10000	600	.2	100000000	18.42068075395236
2.625	3	0	上网	3.4	4	1	.5666666666666667	.6666666666666666	4.033333333333333	20	4	女	大专及以上	非婚	农户	非党员	城镇	无工作	无工作	中下	10.30898599342208	东部	2017	7.090909822079984	0	1997	河北省	2017_4308	30000	1200	0	900000000	20.6179053223997
2.625	3	1	上网	2.4	2	1	.4	.3333333333333333	2.866666666666666	30	9	男	中学/中专	已婚	农户	非党员	城镇	有工作	体制外	中	9.903537551286171	东部	2017	6.216606101084865	1	1987	河北省	2017_4309	20000	500	.1	400000000	19.80697510757226
2.5	3	3	不上网	0	0	0	0	0	0	65	42.25	男	小学及以下	已婚	农户	非党员	城镇	无工作	无工作	中下	8.006700845440367	东部	2017	0	1	1952	河北省	2017_4310	3000	0	.3	9000000	16.0127352464116
2.625	3	4	不上网	0	0	0	0	0	0	39	15.21	女	小学及以下	已婚	农户	非党员	城镇	无工作	无工作	下	9.903537551286171	东部	2017	6.216606101084865	1	1978	河北省	2017_4311	20000	500	.4	400000000	19.80697510757226
2	3	3	不上网	0	0	0	0	0	0	64	40.96	女	小学及以下	已婚	农户	非党员	城镇	无工作	无工作	下	6.867974408970293	东部	2017	5.37989735354046	1	1953	河北省	2017_4312	960	216	.3	921600	13.73386765399262
3.125	3	0	不上网	0	0	0	0	0	0	68	46.24	男	小学及以下	已婚	农户	非党员	农村	有工作	体制外	中	8.987321812850125	东部	2017	5.707110264748875	0	1949	河北省	2017_4313	8000	300	0	64000000	17.97439365694894
2	2	1	不上网	0	0	0	0	0	0	31	9.609999999999999	女	中学/中专	已婚	农户	非党员	农村	无工作	无工作	下	10.30898599342208	东部	2017	6.867974408970293	1	1986	河北省	2017_4314	30000	960	.1	900000000	20.6179053223997
2.875	3	1	不上网	0	0	0	0	0	0	69	47.61	女	小学及以下	已婚	农户	非党员	农村	无工作	无工作	中	7.678326356506886	东部	2017	5.484796933490655	1	1948	河北省	2017_4315	2160	240	.1	4665600	15.3557272156911
2.75	3	0	不上网	0	0	0	0	0	0	63	39.69	男	小学及以下	已婚	农户	非党员	农村	有工作	体制外	中下	8.517393171418904	东部	2017	5.303304908059076	0	1954	河北省	2017_5358	5000	200	0	25000000	17.03438642283247
3.285714285714286	3	0	不上网	0	0	0	0	0	0	60	36	男	小学及以下	已婚	非农户	非党员	城镇	无工作	无工作	下	0	东部	2017	6.216606101084865	0	1957	河北省	2017_5359	0	500	0	0	0
2.5	2	2	不上网	0	0	0	0	0	0	66	43.56	男	小学及以下	已婚	农户	非党员	城镇	无工作	无工作	下	7.678326356506886	东部	2017	5.707110264748875	1	1951	河北省	2017_5360	2160	300	.2	4665600	15.3557272156911
2.75	3	1	不上网	0	0	0	0	0	0	56	31.36	女	中学/中专	已婚	非农户	非党员	城镇	无工作	无工作	中	10.30898599342208	东部	2017	7.090909822079984	0	1961	河北省	2017_5361	30000	1200	.1	900000000	20.6179053223997
3.5	4	3	上网	1	1.25	1	.1666666666666667	.2083333333333333	1.916666666666667	47	22.09	女	中学/中专	已婚	农户	非党员	城镇	有工作	体制外	下	9.210440366976517	东部	2017	7.090909822079984	2	1970	河北省	2017_5362	10000	1200	.3	100000000	18.42068075395236
2.625	3	2	上网	2.8	3	1	.4666666666666666	.5	3.4	35	12.25	女	中学/中专	已婚	农户	非党员	农村	无工作	无工作	中下	10.51870021828817	东部	2017	7.601402334583733	1	1982	河北省	2017_5363	37000	2000	.2	1369000000	21.03734638398318
2.75	3	1	不上网	0	0	0	0	0	0	54	29.16	女	中学/中专	已婚	农户	非党员	农村	有工作	体制外	下	9.210440366976517	东部	2017	6.398594934535208	0	1963	河北省	2017_5364	10000	600	.1	100000000	18.42068075395236
3	2	5	不上网	0	0	0	0	0	0	57	32.49	女	小学及以下	已婚	农户	非党员	农村	有工作	体制外	下	8.853808274977197	东部	2017	5.993961427306569	1	1960	河北省	2017_5882	7000	400	.5	49000000	17.70733087648306
3	3	2	上网	2	4.5	1	.3333333333333333	.75	3.5	40	16	女	中学/中专	已婚	农户	非党员	城镇	有工作	体制外	下	10.81979828421029	东部	2017		1	1977	河北省	2017_5883	50000		.2	2500000000	21.63955656922057
2.75	3	3	上网	3.2	2.75	1	.5333333333333333	.4583333333333333	3.516666666666667	28	7.84	男	中学/中专	非婚	非农户	非党员	城镇	有工作	体制外	中下	12.20607764551767	东部	2017	8.434028950155469	2	1989	河北省	2017_5884	200000	4600	.3	40000000000	24.41214529108535
3	4	1	不上网	0	0	0	0	0	0	65	42.25	男	小学及以下	非婚	农户	非党员	城镇	无工作	无工作	中	7.601402334583733	东部	2017	0	1	1952	河北省	2017_5885	2000	0	.1	4000000	15.20180516908413
2.875	3	2	上网	3.8	3.25	1	.6333333333333333	.5416666666666666	3.983333333333333	20	4	女	大专及以上	非婚	农户	非党员	城镇	无工作	无工作	中下	10.59665973278358	东部	2017	7.090909822079984	2	1997	河北省	2017_5886	40000	1200	.2	1600000000	21.19326946681715
2.5	4	1	不上网	0	0	0	0	0	0	65	42.25	女	小学及以下	已婚	农户	非党员	农村	有工作	体制外	中下	8.160803920954665	东部	2017	0	1	1952	河北省	2017_5887	3500	0	.1	12250000	16.32103657658766
3	3	0	上网	3.2	2.25	1	.5333333333333333	.375	3.35	48	23.04	男	中学/中专	已婚	农户	非党员	农村	有工作	体制外	中	10.59665973278358	东部	2017	7.601402334583733	1	1969	河北省	2017_5888	40000	2000	0	1600000000	21.19326946681715
3.875	4	0	不上网	0	0	0	0	0	0	69	47.61	女	小学及以下	已婚	农户	非党员	农村	无工作	无工作	中上	8.71948076085107	东部	2017	6.398594934535208	1	1948	河北省	2017_5889	6120	600	0	37454400	17.43863477771188
3	3	0	不上网	0	0	0	0	0	0	55	30.25	女	小学及以下	已婚	农户	非党员	农村	有工作	体制外	中下	10.34177474101152	东部	2017	5.303304908059076	1	1962	河北省	2017_6232	31000	200	0	961000000	20.68348496797515
2.75	3	5	不上网	0	0	0	0	0	0	49	24.01	女	小学及以下	已婚	农户	非党员	城镇	无工作	无工作	下	9.903537551286171	东部	2017	5.303304908059076	1	1968	河北省	2017_6233	20000	200	.5	400000000	19.80697510757226
2.25	2	6	上网	4.8	4	1	.7999999999999999	.6666666666666666	4.733333333333333	30	9	女	中学/中专	已婚	农户	非党员	城镇	无工作	无工作	中下	10.59665973278358	东部	2017	6.398594934535208	1	1987	河北省	2017_6234	40000	600	.6	1600000000	21.19326946681715
2.25	3	2	上网	3.8	3.75	1	.6333333333333333	.625	4.15	18	3.24	女	中学/中专	非婚	农户	非党员	城镇	无工作	无工作	中下	10.46313191149197	东部	2017	6.398594934535208	0	1999	河北省	2017_6235	35000	600	.2	1225000000	20.92620668175943
2.875	3	1	上网	4.2	3.5	1	.7000000000000001	.5833333333333334	4.266666666666667	21	4.41	女	大专及以上	非婚	农户	非党员	城镇	无工作	无工作	中下	9.903537551286171	东部	2017	7.090909822079984	0	1996	河北省	2017_6236	20000	1200	.1	400000000	19.80697510757226
3	3	0	不上网	0	0	0	0	0	0	66	43.56	男	中学/中专	已婚	非农户	非党员	农村	无工作	无工作	中	11.11365612339907	东部	2017	6.398594934535208	0	1951	河北省	2017_6237	67080	600	0	4499726400	22.22728243209653
2.125	3	0	上网	1.6	1	1	.2666666666666667	.1666666666666667	2.133333333333333	64	40.96	男	小学及以下	已婚	非农户	中共党员	农村	无工作	无工作	中	11.15626480664374	东部	2017	8.987321812850125	0	1953	河北省	2017_6497	70000	8000	0	4900000000	22.31250104226707
2.75	3	1	上网	3	4	1	.5	.6666666666666666	3.833333333333333	20	4	男	大专及以上	非婚	农户	非党员	城镇	无工作	无工作	中	11.51293546492023	东部	2017	9.210440366976517	2	1997	河北省	2017_6498	100000	10000	.1	10000000000	23.02585093004046
2.714285714285714	3	2	不上网	0	0	0	0	0	0	53	28.09	男	小学及以下	已婚	农户	非党员	城镇	有工作	体制外	中	11.00211650773202	东部	2017	6.90875477931522	1	1964	河北省	2017_6499	60000	1000	.2	3600000000	22.00419968268625
3	3	1	不上网	0	0	0	0	0	0	61	37.21	女	小学及以下	已婚	农户	非党员	城镇	有工作	体制外	中	9.61587214452889	东部	2017	6.90875477931522	1	1956	河北省	2017_6500	15000	1000	.1	225000000	19.23161096461314
3.75	4	4	不上网	0	0	0	0	0	0	68	46.24	女	小学及以下	已婚	农户	非党员	城镇	无工作	无工作	中	10.58660964944898	东部	2017	0	1	1949	河北省	2017_6501	39600	0	.4	1568160000	21.17316879512283
2.125	2	1	不上网	0	0	0	0	0	0	50	25	男	中学/中专	已婚	农户	中共党员	农村	无工作	无工作	中下	10.59665973278358	东部	2017	6.216606101084865	1	1967	河北省	2017_6502	40000	500	.1	1600000000	21.19326946681715
2.75	3	1	不上网	0	0	0	0	0	0	64	40.96	男	小学及以下	已婚	农户	中共党员	农村	无工作	无工作	下	9.392745258631441	东部	2017	0	1	1953	河北省	2017_6503	12000	0	.1	144000000	18.78532386448472
2.625	3	0	不上网	0	0	0	0	0	0	59	34.81	男	小学及以下	已婚	农户	非党员	农村	有工作	体制外	下	9.680406499268875	东部	2017	6.90875477931522	0	1958	河北省	2017_7488	16000	1000	0	256000000	19.36068800635009
3.625	4	2	不上网	0	0	0	0	0	0	19	3.61	男	大专及以上	非婚	农户	非党员	农村	无工作	无工作	中下	10.59665973278358	东部	2017	7.783640596221253	0	1998	河北省	2017_7489	40000	2400	.2	1600000000	21.19326946681715
3	3	0	不上网	0	0	0	0	0	0	49	24.01	女	小学及以下	已婚	农户	非党员	农村	无工作	无工作	中下	10.30898599342208	东部	2017	6.398594934535208	1	1968	河北省	2017_8036	30000	600	0	900000000	20.6179053223997
2.75	3	1	不上网	0	0	0	0	0	0	60	36	男	中学/中专	已婚	非农户	非党员	城镇	有工作	体制外	中下	10.08585077512872	东部	2017	6.580639137284949	1	1957	河北省	2017_8546	24000	720	.1	576000000	20.17161822039628
2.625	3	5	不上网	0	0	0	0	0	0	55	30.25	女	小学及以下	已婚	农户	非党员	农村	无工作	无工作	下	9.210440366976517	东部	2017	6.398594934535208	2	1962	河北省	2017_8547	10000	600	.5	100000000	18.42068075395236
3.625	4	1	不上网	0	0	0	0	0	0	69	47.61	女	小学及以下	已婚	农户	非党员	农村	无工作	无工作	中	7.560601162768557	东部	2017	5.303304908059076	1	1948	河北省	2017_9003	1920	200	.1	3686400	15.12016120131098
4	3	0	不上网	0	0	0	0	0	0	66	43.56	男	小学及以下	非婚	农户	非党员	农村	无工作	无工作	下	7.993282328101591	东部	2017	5.303304908059076	0	1951	河北省	2017_9575	2960	200	0	8761600	15.98588920877061
4	4	2	不上网	0	0	0	0	0	0	69	47.61	女	小学及以下	已婚	农户	非党员	农村	有工作	体制外	下	8.006700845440367	东部	2017	0	0	1948	河北省	2017_9758	3000	0	.2	9000000	16.0127352464116
2.625	3	4	上网	3.6	3.5	1	.6	.5833333333333334	3.966666666666667	19	3.61	女	中学/中专	非婚	农户	非党员	农村	无工作	无工作	下	9.105090961257085	东部	2017	4.890349128221754	0	1998	河北省	2017_76	9000	132	.4	81000000	18.20995972498239
3	3	2	上网	1.8	4.75	1	.3	.7916666666666666	3.483333333333333	28	7.84	女	小学及以下	已婚	农户	非党员	农村	无工作	无工作	中下	10.12667110305036	东部	2017	7.678326356506886	2	1989	河北省	2017_77	25000	2160	.2	625000000	20.25326220930068
3.375	3	2	不上网	0	0	0	0	0	0	41	16.81	女	中学/中专	已婚	农户	非党员	农村	有工作	体制外	中下	10.46313191149197	东部	2017	6.216606101084865	2	1976	河北省	2017_78	35000	500	.2	1225000000	20.92620668175943
2.875	3	6	上网	2.8	3	1	.4666666666666666	.5	3.4	41	16.81	女	中学/中专	已婚	农户	非党员	农村	无工作	无工作	中下	10.30898599342208	东部	2017	7.313886831633462	1	1976	河北省	2017_79	30000	1500	.6	900000000	20.6179053223997
3	3	1	不上网	0	0	0	0	0	0	68	46.24	男	中学/中专	已婚	农户	中共党员	农村	有工作	体制外	下	9.210440366976517	东部	2017	5.993961427306569	1	1949	河北省	2017_80	10000	400	.1	100000000	18.42068075395236
2.875	3	2	不上网	0	0	0	0	0	0	55	30.25	女	小学及以下	非婚	农户	非党员	农村	有工作	体制外	下	9.305741456739435	东部	2017	6.398594934535208	0	1962	河北省	2017_81	11000	600	.2	121000000	18.61130111182548
3.142857142857143	3	2	不上网	0	0	0	0	0	0	52	27.04	男	小学及以下	非婚	农户	非党员	农村	有工作	体制外	下	8.757940876678804	东部	2017	5.707110264748875	0	1965	河北省	2017_82	6360	300	.2	40449600	17.51556733739046
3	3	6	不上网	0	0	0	0	0	0	51	26.01	女	中学/中专	已婚	农户	非党员	农村	有工作	体制外	中下	9.97119292889014	东部	2017	0	2	1966	河北省	2017_83	21400	0	.6	457960000	19.94229240420348
2.75	3	4	不上网	0	0	0	0	0	0	49	24.01	女	中学/中专	已婚	农户	非党员	农村	有工作	体制外	下	9.127067452782361	东部	2017	4.61512051684126	2	1968	河北省	2017_84	9200	100	.4	84640000	18.25391753788901
2.75	3	3	不上网	0	0	0	0	0	0	67	44.89	女	小学及以下	已婚	农户	非党员	农村	有工作	体制外	下	8.853808274977197	东部	2017	5.017279836814924	1	1950	河北省	2017_85	7000	150	.3	49000000	17.70733087648306
3	3	1	上网	3	4	1	.5	.6666666666666666	3.833333333333333	44	19.36	女	中学/中专	已婚	农户	非党员	农村	有工作	体制外	中	10.59665973278358	东部	2017	7.378383712996714	0	1973	河北省	2017_86	40000	1600	.1	1600000000	21.19326946681715
3.375	3	1	上网	3.4	3.25	1	.5666666666666667	.5416666666666666	3.783333333333333	32	10.24	男	中学/中专	已婚	农户	非党员	农村	有工作	体制外	中	10.59665973278358	东部	2017	7.186144304522325	0	1985	河北省	2017_1542	40000	1320	.1	1600000000	21.19326946681715
3	2	3	上网	1	3.25	1	.1666666666666667	.5416666666666666	2.583333333333333	44	19.36	女	中学/中专	已婚	非农户	非党员	城镇	无工作	无工作	下	10.30898599342208	东部	2017	6.803505257608338	1	1973	河北省	2017_1543	30000	900	.3	900000000	20.6179053223997
2.5	2	2	不上网	0	0	0	0	0	0	65	42.25	女	小学及以下	已婚	农户	非党员	城镇	无工作	无工作	下	7.678326356506886	东部	2017	4.110873864173311	1	1952	河北省	2017_1544	2160	60	.2	4665600	15.3557272156911
2.25	3	3	不上网	0	0	0	0	0	0	51	26.01	男	小学及以下	已婚	农户	非党员	农村	无工作	无工作	中	9.741027444837728	东部	2017	5.303304908059076	2	1966	河北省	2017_1545	17000	200	.3	289000000	19.48193724953691
3.625	3	3	不上网	0	0	0	0	0	0	55	30.25	女	中学/中专	已婚	农户	非党员	农村	无工作	无工作	下	8.853808274977197	东部	2017	6.398594934535208	1	1962	河北省	2017_1546	7000	600	.3	49000000	17.70733087648306
2.25	3	1	上网	1	2	1	.1666666666666667	.3333333333333333	2.166666666666667	49	24.01	女	小学及以下	已婚	农户	非党员	农村	无工作	无工作	中	10.30898599342208	东部	2017	7.201170883281678	0	1968	河北省	2017_1547	30000	1340	.1	900000000	20.6179053223997
3	3	1	不上网	0	0	0	0	0	0	63	39.69	女	小学及以下	已婚	农户	非党员	农村	无工作	无工作	下	8.294299608857235	东部	2017	5.303304908059076	1	1954	河北省	2017_1548	4000	200	.1	16000000	16.58809934270406
3	3	2	不上网	0	0	0	0	0	0	41	16.81	女	中学/中专	已婚	非农户	非党员	农村	无工作	无工作	中下	8.987321812850125	东部	2017	6.398594934535208	1	1976	河北省	2017_1549	8000	600	.2	64000000	17.97439365694894
2	3	1	上网	3	2.25	1	.5	.375	3.25	49	24.01	男	中学/中专	已婚	非农户	中共党员	农村	有工作	体制外	下	9.903537551286171	东部	2017	8.006700845440367	0	1968	河北省	2017_1550	20000	3000	.1	400000000	19.80697510757226
2.875	3	1	不上网	0	0	0	0	0	0	48	23.04	女	小学及以下	已婚	农户	非党员	农村	无工作	无工作	下	8.853808274977197	东部	2017	6.68586094706836	1	1969	河北省	2017_1551	7000	800	.1	49000000	17.70733087648306
3.125	4	3	上网	2.6	4.25	1	.4333333333333333	.7083333333333334	3.716666666666667	47	22.09	女	中学/中专	已婚	农户	非党员	农村	有工作	体制外	下	10.59665973278358	东部	2017	7.741099090035366	1	1970	河北省	2017_1552	40000	2300	.3	1600000000	21.19326946681715
3	3	1	上网	3.8	4.5	1	.6333333333333333	.75	4.4	26	6.76	男	中学/中专	已婚	农户	非党员	农村	无工作	无工作	下	11.00211650773202	东部	2017	7.601402334583733	1	1991	河北省	2017_1553	60000	2000	.1	3600000000	22.00419968268625
3	3	2	不上网	0	0	0	0	0	0	49	24.01	女	小学及以下	已婚	农户	非党员	农村	无工作	无工作	中	9.61587214452889	东部	2017	7.244941546337007	1	1968	河北省	2017_1554	15000	1400	.2	225000000	19.23161096461314
2.75	3	1	不上网	0	0	0	0	0	0	40	16	女	小学及以下	已婚	农户	非党员	农村	无工作	无工作	下	10.30898599342208	东部	2017	8.476579508530941	1	1977	河北省	2017_3060	30000	4800	.1	900000000	20.6179053223997
3.125	3	0	不上网	0	0	0	0	0	0	48	23.04	男	中学/中专	已婚	非农户	非党员	城镇	有工作	体制外	中	9.472781556562168	东部	2017	8.188966863648876	0	1969	河北省	2017_3061	13000	3600	0	169000000	18.94540927880451
2.75	2	7	上网	1.6	2.5	1	.2666666666666667	.4166666666666667	2.633333333333334	56	31.36	男	中学/中专	已婚	农户	非党员	城镇	有工作	体制外	中	8.268988209506656	东部	2017	6.660575149839686	1	1961	河北省	2017_3062	3900	780	.7	15210000	16.53746372998169
3.375	3	1	上网	1.4	1	1	.2333333333333333	.1666666666666667	2.033333333333333	47	22.09	女	中学/中专	已婚	农户	非党员	农村	无工作	无工作	中下	9.903537551286171	东部	2017	2.94443897916644	0	1970	河北省	2017_3063	20000	18	.1	400000000	19.80697510757226
3.375	3	1	不上网	0	0	0	0	0	0	46	21.16	女	小学及以下	已婚	农户	非党员	农村	有工作	体制外	中	9.680406499268875	东部	2017	5.888877958332881	0	1971	河北省	2017_3065	16000	360	.1	256000000	19.36068800635009
2.75	3	7	上网	1.6	1.75	1	.2666666666666667	.2916666666666667	2.383333333333334	42	17.64	男	中学/中专	已婚	农户	非党员	农村	无工作	无工作	中下	10.16589027780245	东部	2017		2	1975	河北省	2017_3066	26000		.7	676000000	20.33170363548653
2.625	3	0	上网	3.8	3.75	1	.6333333333333333	.625	4.15	38	14.44	女	中学/中专	已婚	农户	非党员	农村	有工作	体制外	中	10.46313191149197	东部	2017	5.888877958332881	0	1979	河北省	2017_3068	35000	360	0	1225000000	20.92620668175943
2.625	2	5	上网	3	4.5	1	.5	.75	4	45	20.25	女	小学及以下	已婚	农户	非党员	农村	无工作	无工作	中	10.81979828421029	东部	2017	7.965892735084529	3	1972	河北省	2017_3069	50000	2880	.5	2500000000	21.63955656922057
2.625	3	4	上网	4	4	1	.6666666666666666	.6666666666666666	4.333333333333333	19	3.61	男	中学/中专	非婚	农户	非党员	农村	有工作	体制内	中下	9.903537551286171	东部	2017	7.090909822079984	0	1998	河北省	2017_3070	20000	1200	.4	400000000	19.80697510757226
2.875	3	2	上网	2.8	3	1	.4666666666666666	.5	3.4	36	12.96	男	中学/中专	已婚	农户	中共党员	农村	有工作	体制外	中	10.34177474101152	东部	2017	7.170888478512505	1	1981	河北省	2017_3071	31000	1300	.2	961000000	20.68348496797515
2.25	2	3	上网	3.4	4.5	1	.5666666666666667	.75	4.2	26	6.76	女	中学/中专	已婚	农户	非党员	农村	无工作	无工作	下	9.61587214452889	东部	2017	6.867974408970293	3	1991	河北省	2017_3072	15000	960	.3	225000000	19.23161096461314
2.25	3	2	上网	4.2	5.25	1	.7000000000000001	.875	4.85	21	4.41	女	大专及以上	非婚	农户	非党员	农村	无工作	无工作	下	10.30898599342208	东部	2017	7.313886831633462	2	1996	河北省	2017_4316	30000	1500	.2	900000000	20.6179053223997
2.75	2	1	上网	2.2	2	1	.3666666666666667	.3333333333333333	2.766666666666667	53	28.09	女	小学及以下	已婚	农户	非党员	城镇	无工作	无工作	下	9.989711119284745	东部	2017	6.974478911025045	1	1964	河北省	2017_4317	21800	1068	.1	475240000	19.97933049965856
2.714285714285714	3	6	上网	1	2	1	.1666666666666667	.3333333333333333	2.166666666666667	37	13.69	女	中学/中专	已婚	农户	非党员	农村	无工作	无工作	下	10.49130199483023	东部	2017	7.848153086199526	2	1980	河北省	2017_4318	36000	2560	.6	1296000000	20.9825484356481
3.375	4	2	上网	1.2	4.75	1	.2	.7916666666666666	3.183333333333333	47	22.09	女	小学及以下	已婚	农户	非党员	农村	无工作	无工作	中下	10.16589027780245	东部	2017	6.398594934535208	2	1970	河北省	2017_4319	26000	600	.2	676000000	20.33170363548653
2.375	3	4	不上网	0	0	0	0	0	0	52	27.04	女	小学及以下	已婚	农户	非党员	农村	无工作	无工作	下	0	东部	2017	6.115892125483034	3	1965	河北省	2017_4320	0	452	.4	0	0
3.875	4	2	上网	2	3.25	1	.3333333333333333	.5416666666666666	3.083333333333333	46	21.16	男	中学/中专	已婚	农户	非党员	农村	有工作	体制外	下	9.903537551286171	东部	2017	6.90875477931522	0	1971	河北省	2017_4321	20000	1000	.2	400000000	19.80697510757226
3.625	3	4	不上网	0	0	0	0	0	0	38	14.44	男	中学/中专	已婚	农户	非党员	农村	有工作	体制外	中下	8.779711290204469	东部	2017	5.707110264748875	1	1979	河北省	2017_4322	6500	300	.4	42250000	17.5591149354361
3.875	4	4	不上网	0	0	0	0	0	0	50	25	男	中学/中专	已婚	农户	非党员	农村	有工作	体制外	中下	9.903537551286171	东部	2017	6.68586094706836	1	1967	河北省	2017_4323	20000	800	.4	400000000	19.80697510757226
3.25	3	5	不上网	0	0	0	0	0	0	59	34.81	男	中学/中专	已婚	农户	中共党员	农村	无工作	无工作	下	9.210440366976517	东部	2017	5.303304908059076	0	1958	河北省	2017_4324	10000	200	.5	100000000	18.42068075395236
3	3	4	不上网	0	0	0	0	0	0	46	21.16	女	中学/中专	已婚	非农户	非党员	农村	无工作	无工作	下	9.61587214452889	东部	2017	6.55250788703459	2	1971	河北省	2017_5365	15000	700	.4	225000000	19.23161096461314
2.714285714285714	3	3	不上网	0	0	0	0	0	0	63	39.69	女	中学/中专	已婚	非农户	非党员	城镇	无工作	无工作	中下	11.00211650773202	东部	2017	7.496097345175956	0	1954	河北省	2017_5366	60000	1800	.3	3600000000	22.00419968268625
2.875	3	0	上网	1.6	1	1	.2666666666666667	.1666666666666667	2.133333333333333	51	26.01	女	小学及以下	已婚	农户	非党员	城镇	有工作	体制外	中下	9.903537551286171	东部	2017	6.175867270105761	0	1966	河北省	2017_5367	20000	480	0	400000000	19.80697510757226
2.25	3	1	不上网	0	0	0	0	0	0	38	14.44	男	中学/中专	已婚	农户	非党员	农村	无工作	无工作	中	10.81979828421029	东部	2017	7.313886831633462	1	1979	河北省	2017_5890	50000	1500	.1	2500000000	21.63955656922057
2.625	2	3	上网	1.4	1.25	1	.2333333333333333	.2083333333333333	2.116666666666667	43	18.49	女	中学/中专	已婚	农户	非党员	农村	有工作	体制外	下	10.27508559113272	东部	2017	7.125283091510711	1	1974	河北省	2017_6238	29000	1242	.3	841000000	20.55010221912628
2.125	3	6	不上网	0	0	0	0	0	0	37	13.69	男	中学/中专	已婚	农户	非党员	城镇	有工作	体制外	下	10.12667110305036	东部	2017	6.55250788703459	2	1980	河北省	2017_6239	25000	700	.6	625000000	20.25326220930068
2.875	3	3	不上网	0	0	0	0	0	0	56	31.36	女	中学/中专	非婚	非农户	非党员	农村	无工作	无工作	中下	9.392745258631441	东部	2017	5.707110264748875	1	1961	河北省	2017_6504	12000	300	.3	144000000	18.78532386448472
1.25	2	1	不上网	0	0	0	0	0	0	53	28.09	女	中学/中专	已婚	非农户	非党员	农村	无工作	无工作	中下	10.81979828421029	东部	2017	6.985641817639208	0	1964	河北省	2017_6960	50000	1080	.1	2500000000	21.63955656922057
2.75	3	3	不上网	0	0	0	0	0	0	51	26.01	男	中学/中专	已婚	非农户	中共党员	城镇	有工作	体制外	下	9.392745258631441	东部	2017	6.398594934535208	1	1966	河北省	2017_6961	12000	600	.3	144000000	18.78532386448472
2.875	4	5	不上网	0	0	0	0	0	0	45	20.25	女	中学/中专	已婚	农户	非党员	城镇	有工作	体制外	下	10.50646382458477	东部	2017	5.303304908059076	2	1972	河北省	2017_6962	36550	200	.5	1335902500	21.01287293110441
3	3	0	不上网	0	0	0	0	0	0	68	46.24	男	小学及以下	已婚	农户	非党员	农村	有工作	体制外	下	9.305741456739435	东部	2017	5.707110264748875	1	1949	河北省	2017_6963	11000	300	0	121000000	18.61130111182548
3.25	3	2	不上网	0	0	0	0	0	0	28	7.84	男	中学/中专	已婚	农户	非党员	城镇	有工作	体制外	中	10.81979828421029	东部	2017	7.313886831633462	1	1989	河北省	2017_7490	50000	1500	.2	2500000000	21.63955656922057
2.375	2	1	不上网	0	0	0	0	0	0	62	38.44	男	小学及以下	非婚	农户	非党员	农村	无工作	无工作	下	7.601402334583733	东部	2017	5.303304908059076	1	1955	河北省	2017_7491	2000	200	.1	4000000	15.20180516908413
2.75	3	2	上网	1	1.75	1	.1666666666666667	.2916666666666667	2.083333333333333	50	25	女	中学/中专	已婚	农户	非党员	城镇	无工作	无工作	中	11.33858398251649	东部	2017	6.175867270105761	0	1967	河北省	2017_8037	84000	480	.2	7056000000	22.67714415579263
1.25	3	6	上网	1	3.25	1	.1666666666666667	.5416666666666666	2.583333333333333	41	16.81	男	小学及以下	已婚	农户	非党员	农村	有工作	体制外	中	10.55740001984479	东部	2017	5.303304908059076	1	1976	河北省	2017_8038	38460	200	.6	1479171600	21.1147480389616
3	3	0	不上网	0	0	0	0	0	0	60	36	男	中学/中专	非婚	农户	中共党员	农村	无工作	无工作	中	7.696667081526462	东部	2017	5.993961427306569	1	1957	河北省	2017_8039	2200	400	0	4840000	15.39242548530436
3.625	4	0	不上网	0	0	0	0	0	0	65	42.25	女	中学/中专	已婚	非农户	非党员	城镇	无工作	无工作	中	11.00211650773202	东部	2017		0	1952	河北省	2017_8548	60000		0	3600000000	22.00419968268625
2.5	3	4	不上网	0	0	0	0	0	0	47	22.09	男	中学/中专	已婚	非农户	非党员	农村	有工作	体制外	中下	10.47731614408085	东部	2017	6.90875477931522	2	1970	河北省	2017_8549	35500	1000	.4	1260250000	20.95457595172051
1	1	3	上网	2	2.25	1	.3333333333333333	.375	2.75	32	10.24	女	小学及以下	已婚	农户	非党员	农村	无工作	无工作	中下	9.798182590890704	东部	2017	7.650168700845001	0	1985	河北省	2017_8550	18000	2100	.3	324000000	19.59625407684302
3.75	4	4	不上网	0	0	0	0	0	0	65	42.25	女	小学及以下	已婚	农户	非党员	农村	有工作	体制外	中下	7.601402334583733	东部	2017	5.303304908059076	1	1952	河北省	2017_8551	2000	200	.4	4000000	15.20180516908413
4	4	3	不上网	0	0	0	0	0	0	66	43.56	男	小学及以下	非婚	农户	中共党员	农村	有工作	体制外	下	8.517393171418904	东部	2017	4.795790545596741	0	1951	河北省	2017_8552	5000	120	.3	25000000	17.03438642283247
2.125	2	9	不上网	0	0	0	0	0	0	49	24.01	男	中学/中专	已婚	农户	非党员	城镇	无工作	无工作	中	0	东部	2017	6.90875477931522	3	1968	河北省	2017_9317	0	1000	.9	0	0
1.875	2	7	不上网	0	0	0	0	0	0	52	27.04	女	中学/中专	已婚	农户	非党员	城镇	无工作	无工作	下	9.741027444837728	东部	2017	5.564520407322694	2	1965	河北省	2017_9759	17000	260	.7	289000000	19.48193724953691
2.5	2	2	上网	4.2	3	1	.7000000000000001	.5	4.1	47	22.09	男	中学/中专	已婚	农户	非党员	农村	有工作	体制外	中	11.15626480664374	东部	2017	7.378383712996714	1	1970	河北省	2017_87	70000	1600	.2	4900000000	22.31250104226707
3.125	3	2	上网	3.2	5	1	.5333333333333333	.8333333333333334	4.266666666666667	22	4.84	男	大专及以上	非婚	非农户	非党员	城镇	无工作	无工作	中	11.22525672576289	东部	2017	7.427144133408616	1	1995	河北省	2017_88	75000	1680	.2	5625000000	22.45048678521467
2.625	1	2	上网	3.6	4	1	.6	.6666666666666666	4.133333333333333	26	6.76	女	小学及以下	已婚	农户	非党员	城镇	无工作	无工作	中上	10.46313191149197	东部	2017	7.601402334583733	1	1991	河北省	2017_89	35000	2000	.2	1225000000	20.92620668175943
1.666666666666667	3	7	不上网	0	0	0	0	0	0	60	36	女	小学及以下	已婚	农户	非党员	农村	有工作	体制外	下	9.798182590890704	东部	2017	5.993961427306569	0	1957	河北省	2017_90	18000	400	.7	324000000	19.59625407684302
2.5	3	7	不上网	0	0	0	0	0	0	59	34.81	女	中学/中专	已婚	农户	非党员	农村	有工作	体制外	中下	9.433563920090563	东部	2017	5.303304908059076	2	1958	河北省	2017_91	12500	200	.7	156250000	18.86696785298079
3.25	4	0	上网	2	1.5	1	.3333333333333333	.25	2.5	63	39.69	男	中学/中专	已婚	非农户	非党员	农村	无工作	无工作	中	10.33530243596707	东部	2017	5.888877958332881	1	1954	河北省	2017_92	30800	360	0	948640000	20.67053993897747
3.571428571428572	4	3	不上网	0	0	0	0	0	0	60	36	男	中学/中专	非婚	农户	非党员	城镇	有工作	体制外	下	9.61587214452889	东部	2017	3.931825632724326	1	1957	河北省	2017_93	15000	50	.3	225000000	19.23161096461314
2.25	3	2	上网	1	2	1	.1666666666666667	.3333333333333333	2.166666666666667	55	30.25	女	中学/中专	已婚	农户	中共党员	城镇	有工作	体制外	中	8.699681400989514	东部	2017	5.707110264748875	0	1962	河北省	2017_94	6000	300	.2	36000000	17.39902952419816
2.375	2	5	不上网	0	0	0	0	0	0	62	38.44	男	小学及以下	已婚	农户	非党员	农村	有工作	体制外	下	7.601402334583733	东部	2017	5.303304908059076	1	1955	河北省	2017_95	2000	200	.5	4000000	15.20180516908413
3	3	2	不上网	0	0	0	0	0	0	61	37.21	女	小学及以下	已婚	农户	非党员	农村	有工作	体制外	下	8.703008637464448	东部	2017	5.303304908059076	1	1956	河北省	2017_96	6020	200	.2	36240400	17.40568510419925
2.25	2	6	不上网	0	0	0	0	0	0	64	40.96	女	小学及以下	非婚	农户	非党员	农村	无工作	无工作	下	9.051461866908694	东部	2017	6.216606101084865	0	1953	河北省	2017_97	8530	500	.6	72760900	18.10268929471509
3.375	3	2	上网	4	5.25	1	.6666666666666666	.875	4.75	21	4.41	男	大专及以上	非婚	非农户	非党员	农村	无工作	无工作	中	11.40757606036179	东部	2017	7.090909822079984	0	1996	河北省	2017_1555	90000	1200	.2	8100000000	22.81512989874826
3	3	3	上网	3.6	2.25	1	.6	.375	3.55	52	27.04	男	中学/中专	已婚	农户	中共党员	城镇	有工作	体制外	下	10.81979828421029	东部	2017	7.496097345175956	0	1965	河北省	2017_1556	50000	1800	.3	2500000000	21.63955656922057
2.75	3	0	上网	3.6	4.25	1	.6	.7083333333333334	4.216666666666667	31	9.609999999999999	女	小学及以下	非婚	农户	非党员	城镇	无工作	无工作	下	10.30898599342208	东部	2017	7.244941546337007	0	1986	河北省	2017_1557	30000	1400	0	900000000	20.6179053223997
3.375	2	2	不上网	0	0	0	0	0	0	50	25	女	中学/中专	已婚	农户	非党员	农村	无工作	无工作	下	10.59665973278358	东部	2017	6.216606101084865	1	1967	河北省	2017_1558	40000	500	.2	1600000000	21.19326946681715
2.125	3	2	不上网	0	0	0	0	0	0	63	39.69	女	小学及以下	已婚	农户	非党员	农村	无工作	无工作	下	10.46313191149197	东部	2017	8.006700845440367	2	1954	河北省	2017_1559	35000	3000	.2	1225000000	20.92620668175943
3.375	4	2	不上网	0	0	0	0	0	0	55	30.25	女	中学/中专	已婚	农户	非党员	农村	无工作	无工作	下	7.601402334583733	东部	2017	6.580639137284949	1	1962	河北省	2017_1560	2000	720	.2	4000000	15.20180516908413
2.375	3	3	上网	4.2	4	1	.7000000000000001	.6666666666666666	4.433333333333334	26	6.76	男	中学/中专	非婚	非农户	中共党员	城镇	有工作	体制内	中下	11.15626480664374	东部	2017	7.714677473800927	1	1991	河北省	2017_1561	70000	2240	.3	4900000000	22.31250104226707
3	3	2	不上网	0	0	0	0	0	0	62	38.44	男	中学/中专	已婚	农户	非党员	城镇	有工作	体制外	下	8.006700845440367	东部	2017	5.525452939131783	0	1955	河北省	2017_1562	3000	250	.2	9000000	16.0127352464116
2.625	2	2	不上网	0	0	0	0	0	0	49	24.01	男	中学/中专	非婚	农户	非党员	城镇	有工作	体制外	下	9.798182590890704	东部	2017	2.564949357461537	0	1968	河北省	2017_1563	18000	12	.2	324000000	19.59625407684302
2.375	3	2	不上网	0	0	0	0	0	0	44	19.36	女	小学及以下	已婚	农户	非党员	城镇	无工作	无工作	下	8.006700845440367	东部	2017	6.398594934535208	0	1973	河北省	2017_1564	3000	600	.2	9000000	16.0127352464116
2.375	2	0	不上网	0	0	0	0	0	0	60	36	女	小学及以下	已婚	农户	非党员	农村	无工作	无工作	中下	9.210440366976517	东部	2017	6.90875477931522	0	1957	河北省	2017_1565	10000	1000	0	100000000	18.42068075395236
2.625	2	1	不上网	0	0	0	0	0	0	57	32.49	女	小学及以下	已婚	农户	非党员	农村	有工作	体制外	中	8.517393171418904	东部	2017	5.707110264748875	0	1960	河北省	2017_1566	5000	300	.1	25000000	17.03438642283247
2.625	3	5	不上网	0	0	0	0	0	0	19	3.61	女	中学/中专	非婚	农户	非党员	农村	无工作	无工作	中下	8.294299608857235	东部	2017	6.216606101084865	1	1998	河北省	2017_1567	4000	500	.5	16000000	16.58809934270406
3	3	4	不上网	0	0	0	0	0	0	52	27.04	男	中学/中专	已婚	农户	非党员	农村	有工作	体制外	下	8.294299608857235	东部	2017	6.216606101084865	1	1965	河北省	2017_1568	4000	500	.4	16000000	16.58809934270406
3	3	1	上网	4	4.25	1	.6666666666666666	.7083333333333334	4.416666666666667	20	4	女	大专及以上	非婚	非农户	非党员	农村	无工作	无工作	中	10.30898599342208	东部	2017	7.407924322559599	0	1997	河北省	2017_3073	30000	1648	.1	900000000	20.6179053223997
4	4	0	不上网	0	0	0	0	0	0	47	22.09	女	大专及以上	已婚	非农户	非党员	城镇	无工作	无工作	中下	10.49130199483023	东部	2017	5.484796933490655	0	1970	河北省	2017_3074	36000	240	0	1296000000	20.9825484356481
2.625	3	4	上网	3.8	5.25	1	.6333333333333333	.875	4.65	19	3.61	男	中学/中专	非婚	农户	非党员	城镇	无工作	无工作	中下	9.680406499268875	东部	2017	6.90875477931522	2	1998	河北省	2017_3075	16000	1000	.4	256000000	19.36068800635009
2.25	2	3	不上网	0	0	0	0	0	0	31	9.609999999999999	女	中学/中专	已婚	农户	非党员	农村	无工作	无工作	下	5.707110264748875	东部	2017	5.993961427306569	2	1986	河北省	2017_3076	300	400	.3	90000	11.40757606036179
3.125	3	1	不上网	0	0	0	0	0	0	61	37.21	男	中学/中专	已婚	农户	非党员	农村	有工作	体制外	下	10.30898599342208	东部	2017		0	1956	河北省	2017_3077	30000		.1	900000000	20.6179053223997
2.285714285714286	2	4	不上网	0	0	0	0	0	0	62	38.44	男	小学及以下	已婚	农户	非党员	农村	有工作	体制外	中下	9.210440366976517	东部	2017	6.216606101084865	2	1955	河北省	2017_3078	10000	500	.4	100000000	18.42068075395236
3	3	1	不上网	0	0	0	0	0	0	41	16.81	男	中学/中专	非婚	农户	非党员	城镇	有工作	体制外	下	6.90875477931522	东部	2017	5.484796933490655	1	1976	河北省	2017_3079	1000	240	.1	1000000	13.81551155796377
2.625	3	4	不上网	0	0	0	0	0	0	29	8.41	女	中学/中专	已婚	农户	非党员	城镇	无工作	无工作	下	10.30898599342208	东部	2017	6.580639137284949	4	1988	河北省	2017_3080	30000	720	.4	900000000	20.6179053223997
3	3	1	不上网	0	0	0	0	0	0	50	25	男	小学及以下	已婚	农户	非党员	农村	无工作	无工作	下	6.90875477931522	东部	2017	5.303304908059076	1	1967	河北省	2017_3081	1000	200	.1	1000000	13.81551155796377
2.625	2	3	不上网	0	0	0	0	0	0	63	39.69	女	小学及以下	已婚	农户	非党员	农村	无工作	无工作	中下	0	东部	2017	6.175867270105761	1	1954	河北省	2017_3082	0	480	.3	0	0
2.875	3	3	不上网	0	0	0	0	0	0	65	42.25	女	小学及以下	已婚	农户	非党员	农村	无工作	无工作	下	8.294299608857235	东部	2017	5.707110264748875	1	1952	河北省	2017_3083	4000	300	.3	16000000	16.58809934270406
2.375	2	0	上网	4.2	2.25	1	.7000000000000001	.375	3.85	47	22.09	女	大专及以上	已婚	非农户	中共党员	农村	有工作	体制内	中	11.40757606036179	东部	2017	7.783640596221253	0	1970	河北省	2017_4325	90000	2400	0	8100000000	22.81512989874826
2.75	3	0	上网	3.6	4	1	.6	.6666666666666666	4.133333333333333	22	4.84	男	大专及以上	非婚	农户	非党员	城镇	无工作	无工作	中	11.51293546492023	东部	2017	9.210440366976517	0	1995	河北省	2017_4326	100000	10000	0	10000000000	23.02585093004046
3	3	0	上网	3.6	3.75	1	.6	.625	4.05	30	9	女	中学/中专	已婚	非农户	非党员	城镇	有工作	体制内	中	10.96129520764439	东部	2017	7.550135342488429	1	1987	河北省	2017_4327	57600	1900	0	3317760000	21.92255569366937
2.571428571428572	3	3	不上网	0	0	0	0	0	0	62	38.44	女	小学及以下	已婚	农户	中共党员	城镇	无工作	无工作	中下	9.717218213494077	东部	2017	6.216606101084865	1	1955	河北省	2017_4328	16600	500	.3	275560000	19.43431595231824
2	3	2	上网	3.2	4.5	1	.5333333333333333	.75	4.1	32	10.24	男	中学/中专	非婚	农户	非党员	农村	无工作	无工作	中下	9.661479683575521	东部	2017	7.601402334583733	2	1985	河北省	2017_4329	15700	2000	.2	246490000	19.32283198672976
2.375	2	2	不上网	0	0	0	0	0	0	46	21.16	男	小学及以下	已婚	农户	非党员	农村	有工作	体制外	下	10.043292972227	东部	2017	5.37989735354046	0	1971	河北省	2017_4330	23000	216	.2	529000000	20.08649899171293
3	3	0	不上网	0	0	0	0	0	0	67	44.89	男	小学及以下	已婚	农户	非党员	农村	无工作	无工作	中	10.49130199483023	东部	2017	7.090909822079984	1	1950	河北省	2017_4331	36000	1200	0	1296000000	20.9825484356481
3.25	3	0	不上网	0	0	0	0	0	0	49	24.01	女	中学/中专	已婚	农户	非党员	城镇	无工作	无工作	中	10.08585077512872	东部	2017	5.888877958332881	0	1968	河北省	2017_4332	24000	360	0	576000000	20.17161822039628
3	4	3	不上网	0	0	0	0	0	0	69	47.61	女	小学及以下	已婚	农户	非党员	城镇	有工作	体制外	下	8.517393171418904	东部	2017	5.484796933490655	0	1948	河北省	2017_4333	5000	240	.3	25000000	17.03438642283247
2.5	2	2	不上网	0	0	0	0	0	0	52	27.04	女	小学及以下	已婚	农户	非党员	农村	有工作	体制外	下	9.210440366976517	东部	2017	6.398594934535208	1	1965	河北省	2017_4334	10000	600	.2	100000000	18.42068075395236
3.875	3	2	不上网	0	0	0	0	0	0	49	24.01	女	中学/中专	已婚	农户	非党员	农村	无工作	无工作	中	8.987321812850125	东部	2017	5.37989735354046	1	1968	河北省	2017_4335	8000	216	.2	64000000	17.97439365694894
3.25	4	4	不上网	0	0	0	0	0	0	47	22.09	女	中学/中专	已婚	农户	非党员	农村	有工作	体制外	下	8.089789175789319	东部	2017	4.61512051684126	1	1970	河北省	2017_4336	3260	100	.4	10627600	16.17896504281612
2	1	3	不上网	0	0	0	0	0	0	29	8.41	女	小学及以下	已婚	农户	非党员	农村	无工作	无工作	中下	9.903537551286171	东部	2017	5.888877958332881	1	1988	河北省	2017_5369	20000	360	.3	400000000	19.80697510757226
3.125	4	1	不上网	0	0	0	0	0	0	47	22.09	女	小学及以下	已婚	农户	非党员	农村	无工作	无工作	下	9.903537551286171	东部	2017	6.580639137284949	1	1970	河北省	2017_5370	20000	720	.1	400000000	19.80697510757226
3	3	5	不上网	0	0	0	0	0	0	65	42.25	女	小学及以下	非婚	农户	非党员	农村	无工作	无工作	下	7.496097345175956	东部	2017	5.888877958332881	1	1952	河北省	2017_5371	1800	360	.5	3240000	14.99108419641044
2.5	3	3	上网	4	5.25	1	.6666666666666666	.875	4.75	20	4	女	大专及以上	非婚	农户	非党员	农村	无工作	无工作	中下	10.46313191149197	东部	2017	6.216606101084865	1	1997	河北省	2017_5372	35000	500	.3	1225000000	20.92620668175943
2.5	3	4	不上网	0	0	0	0	0	0	58	33.64	女	小学及以下	已婚	农户	非党员	城镇	有工作	体制外	下	8.517393171418904	东部	2017	5.484796933490655	1	1959	河北省	2017_5373	5000	240	.4	25000000	17.03438642283247
2.625	3	3	上网	3	1.25	1	.5	.2083333333333333	2.916666666666667	46	21.16	男	中学/中专	已婚	非农户	非党员	城镇	无工作	无工作	中	10.30898599342208	东部	2017	7.601402334583733	1	1971	河北省	2017_5891	30000	2000	.3	900000000	20.6179053223997
3.375	3	2	上网	1.6	3.25	1	.2666666666666667	.5416666666666666	2.883333333333333	30	9	女	中学/中专	已婚	农户	非党员	城镇	无工作	无工作	中	11.51293546492023	东部	2017	7.00397413672268	1	1987	河北省	2017_5892	100000	1100	.2	10000000000	23.02585093004046
2.625	3	2	不上网	0	0	0	0	0	0	24	5.76	女	中学/中专	已婚	农户	非党员	城镇	无工作	无工作	中	9.903537551286171	东部	2017	6.90875477931522	0	1993	河北省	2017_6240	20000	1000	.2	400000000	19.80697510757226
4	4	0	不上网	0	0	0	0	0	0	50	25	女	中学/中专	已婚	农户	非党员	城镇	无工作	无工作	中下	11.12727768993247	东部	2017	7.313886831633462	0	1967	河北省	2017_6241	68000	1500	0	4624000000	22.25452596853275
2.125	2	3	上网	3.4	4.5	1	.5666666666666667	.75	4.2	18	3.24	女	中学/中专	非婚	农户	非党员	农村	无工作	无工作	中下	10.30898599342208	东部	2017	7.259116128097101	1	1999	河北省	2017_6242	30000	1420	.3	900000000	20.6179053223997
2.714285714285714	3	3	不上网	0	0	0	0	0	0	68	46.24	男	小学及以下	已婚	农户	非党员	农村	有工作	体制外	下	8.451267041300071	东部	2017	3.931825632724326	1	1949	河北省	2017_6243	4680	50	.3	21902400	16.90210682348048
2.25	2	4	上网	3.2	3.5	1	.5333333333333333	.5833333333333334	3.766666666666667	19	3.61	女	中学/中专	非婚	农户	非党员	城镇	无工作	无工作	中	10.71443999072777	东部	2017	6.90875477931522	1	1998	河北省	2017_6505	45000	1000	.4	2025000000	21.42883553799874
3.5	1	2	不上网	0	0	0	0	0	0	49	24.01	女	小学及以下	已婚	农户	非党员	城镇	无工作	无工作	下	10.30898599342208	东部	2017	6.398594934535208	0	1968	河北省	2017_6506	30000	600	.2	900000000	20.6179053223997
2.125	2	2	不上网	0	0	0	0	0	0	27	7.29	女	大专及以上	非婚	非农户	中共党员	农村	有工作	体制外	中	11.28979441357789	东部	2017	6.580639137284949	1	1990	河北省	2017_6964	80000	720	.2	6400000000	22.57956382746829
2.875	3	2	不上网	0	0	0	0	0	0	52	27.04	女	中学/中专	已婚	非农户	非党员	城镇	无工作	无工作	中	11.00211650773202	东部	2017	6.90875477931522	1	1965	河北省	2017_7492	60000	1000	.2	3600000000	22.00419968268625
3	3	0	不上网	0	0	0	0	0	0	40	16	女	大专及以上	已婚	非农户	中共党员	城镇	有工作	体制外	中	11.09742517240893	东部	2017	6.90875477931522	0	1977	河北省	2017_8040	66000	1000	0	4356000000	22.19482004224669
2.875	3	1	上网	4.2	4.5	1	.7000000000000001	.75	4.6	20	4	女	大专及以上	非婚	非农户	非党员	城镇	无工作	无工作	中	11.15626480664374	东部	2017	6.398594934535208	2	1997	河北省	2017_8553	70000	600	.1	4900000000	22.31250104226707
2	2	6	上网	3.8	3.75	1	.6333333333333333	.625	4.15	43	18.49	女	中学/中专	已婚	非农户	中共党员	城镇	有工作	体制内	中下	10.81979828421029	东部	2017	7.882692206289025	1	1974	河北省	2017_9004	50000	2650	.6	2500000000	21.63955656922057
2.875	3	5	上网	4	3.5	1	.6666666666666666	.5833333333333334	4.166666666666667	65	42.25	男	大专及以上	已婚	非农户	非党员	城镇	无工作	无工作	中	10.49130199483023	东部	2017	6.90875477931522	0	1952	河北省	2017_9318	36000	1000	.5	1296000000	20.9825484356481
2.25	2	1	不上网	0	0	0	0	0	0	62	38.44	男	中学/中专	非婚	农户	非党员	城镇	无工作	无工作	下	10.36649803664176	东部	2017	5.303304908059076	0	1955	河北省	2017_9760	31776	200	.1	1009714176	20.73293313468018
2.75	3	4	上网	3.6	3.5	1	.6	.5833333333333334	3.966666666666667	26	6.76	男	大专及以上	已婚	非农户	中共党员	农村	有工作	体制内	中下	12.06681632530659	东部	2017	8.517393171418904	1	1991	河北省	2017_98	174000	5000	.4	30276000000	24.13362115642636
4	3	2	不上网	0	0	0	0	0	0	68	46.24	女	小学及以下	已婚	农户	非党员	城镇	有工作	体制外	中	9.249657234353133	东部	2017	5.484796933490655	0	1949	河北省	2017_99	10400	240	.2	108160000	18.49912217950449
3.25	4	0	不上网	0	0	0	0	0	0	61	37.21	男	小学及以下	已婚	农户	非党员	农村	有工作	体制外	中	9.082620630373812	东部	2017	5.303304908059076	0	1956	河北省	2017_100	8800	200	0	77440000	18.16501401384582
2.625	2	1	不上网	0	0	0	0	0	0	52	27.04	男	中学/中专	已婚	农户	非党员	农村	有工作	体制外	中	10.59665973278358	东部	2017	6.55250788703459	1	1965	河北省	2017_101	40000	700	.1	1600000000	21.19326946681715
2.375	2	1	不上网	0	0	0	0	0	0	35	12.25	男	中学/中专	已婚	农户	非党员	农村	有工作	体制外	下	11.00211650773202	东部	2017	7.601402334583733	0	1982	河北省	2017_102	60000	2000	.1	3600000000	22.00419968268625
3	3	1	不上网	0	0	0	0	0	0	32	10.24	女	小学及以下	已婚	农户	非党员	农村	有工作	体制外	下	10.34177474101152	东部	2017	7.473637108496206	2	1985	河北省	2017_103	31000	1760	.1	961000000	20.68348496797515
3.375	3	1	上网	3.4	2	1	.5666666666666667	.3333333333333333	3.366666666666666	39	15.21	女	中学/中专	非婚	农户	非党员	农村	有工作	体制外	下	9.358846580275406	东部	2017	5.484796933490655	3	1978	河北省	2017_104	11600	240	.1	134560000	18.71752076162054
3.125	3	5	不上网	0	0	0	0	0	0	51	26.01	女	中学/中专	非婚	农户	非党员	农村	有工作	体制外	下	10.59665973278358	东部	2017	7.496097345175956	1	1966	河北省	2017_105	40000	1800	.5	1600000000	21.19326946681715
2.875	3	0	不上网	0	0	0	0	0	0	48	23.04	女	小学及以下	已婚	农户	非党员	农村	有工作	体制外	中	11.00211650773202	东部	2017	7.878912912297133	1	1969	河北省	2017_106	60000	2640	0	3600000000	22.00419968268625
3.5	3	3	不上网	0	0	0	0	0	0	27	7.29	男	小学及以下	已婚	农户	非党员	农村	有工作	体制外	下	10.08585077512872	东部	2017	7.601402334583733	2	1990	河北省	2017_107	24000	2000	.3	576000000	20.17161822039628
2.25	2	3	上网	4.2	4	1	.7000000000000001	.6666666666666666	4.433333333333334	27	7.29	女	小学及以下	已婚	农户	非党员	农村	无工作	无工作	下	10.81979828421029	东部	2017	7.313886831633462	1	1990	河北省	2017_108	50000	1500	.3	2500000000	21.63955656922057
2.5	3	4	不上网	0	0	0	0	0	0	51	26.01	女	小学及以下	已婚	农户	非党员	农村	有工作	体制外	下	10.59665973278358	东部	2017	7.090909822079984	2	1966	河北省	2017_109	40000	1200	.4	1600000000	21.19326946681715
3	3	1	不上网	0	0	0	0	0	0	60	36	男	中学/中专	已婚	农户	非党员	农村	有工作	体制外	中下	9.61587214452889	东部	2017	6.398594934535208	0	1957	河北省	2017_110	15000	600	.1	225000000	19.23161096461314
1.428571428571429	3	3	不上网	0	0	0	0	0	0	68	46.24	男	小学及以下	已婚	农户	非党员	农村	无工作	无工作	下	8.943897802516821	东部	2017	6.398594934535208	0	1949	河北省	2017_111	7660	600	.3	58675600	17.88753454251213
3.5	3	1	上网	2.8	2	1	.4666666666666666	.3333333333333333	3.066666666666666	42	17.64	男	大专及以上	已婚	非农户	中共党员	农村	有工作	体制内	中	11.33858398251649	东部	2017	7.313886831633462	1	1975	河北省	2017_1569	84000	1500	.1	7056000000	22.67714415579263
2.125	2	5	上网	3.6	2	1	.6	.3333333333333333	3.466666666666666	48	23.04	女	中学/中专	已婚	非农户	非党员	城镇	有工作	体制内	中下	11.28979441357789	东部	2017	7.824445930877619	2	1969	河北省	2017_1570	80000	2500	.5	6400000000	22.57956382746829
2.625	2	1	不上网	0	0	0	0	0	0	35	12.25	男	中学/中专	已婚	农户	非党员	城镇	有工作	体制外	中	11.51293546492023	东部	2017	7.244941546337007	1	1982	河北省	2017_1571	100000	1400	.1	10000000000	23.02585093004046
1.75	2	5	上网	3.6	4.75	1	.6	.7916666666666666	4.383333333333333	25	6.25	男	小学及以下	已婚	农户	非党员	城镇	有工作	体制外	中	10.30898599342208	东部	2017	7.601402334583733	2	1992	河北省	2017_1572	30000	2000	.5	900000000	20.6179053223997
3.625	4	1	不上网	0	0	0	0	0	0	41	16.81	女	小学及以下	已婚	农户	非党员	农村	有工作	体制外	中	10.37352243129359	东部	2017	6.398594934535208	2	1976	河北省	2017_1573	32000	600	.1	1024000000	20.74698236454029
3	2	2	不上网	0	0	0	0	0	0	62	38.44	女	小学及以下	已婚	农户	非党员	农村	有工作	体制外	中	9.626481620081581	东部	2017	6.580639137284949	2	1955	河北省	2017_1574	15160	720	.2	229825600	19.25283132274385
2	2	9	不上网	0	0	0	0	0	0	38	14.44	男	中学/中专	非婚	农户	非党员	农村	有工作	体制外	下	9.903537551286171	东部	2017	6.398594934535208	2	1979	河北省	2017_1575	20000	600	.9	400000000	19.80697510757226
2.375	3	3	上网	3.2	3.5	1	.5333333333333333	.5833333333333334	3.766666666666667	49	24.01	男	中学/中专	已婚	农户	非党员	农村	有工作	体制外	中下	11.15626480664374	东部	2017	7.244941546337007	1	1968	河北省	2017_1576	70000	1400	.3	4900000000	22.31250104226707
2.375	2	4	不上网	0	0	0	0	0	0	67	44.89	女	小学及以下	已婚	农户	非党员	农村	有工作	体制外	中下	9.405989388981	东部	2017	5.993961427306569	1	1950	河北省	2017_1577	12160	400	.4	147865600	18.81181431780321
2.25	2	1	不上网	0	0	0	0	0	0	46	21.16	女	中学/中专	已婚	农户	非党员	农村	有工作	体制外	下	8.517393171418904	东部	2017	5.707110264748875	2	1971	河北省	2017_1578	5000	300	.1	25000000	17.03438642283247
2.5	3	2	上网	5	3.75	1	.8333333333333334	.625	4.75	29	8.41	女	中学/中专	已婚	农户	非党员	农村	有工作	体制外	中	10.9151066458675	东部	2017	7.090909822079984	2	1988	河北省	2017_1579	55000	1200	.2	3025000000	21.83017692875979
4	4	3	不上网	0	0	0	0	0	0	69	47.61	女	小学及以下	已婚	农户	非党员	农村	无工作	无工作	下	10.59665973278358	东部	2017	7.601402334583733	0	1948	河北省	2017_1580	40000	2000	.3	1600000000	21.19326946681715
2.5	3	2	上网	4.2	3.5	1	.7000000000000001	.5833333333333334	4.266666666666667	25	6.25	女	小学及以下	已婚	农户	非党员	农村	无工作	无工作	中下	10.37352243129359	东部	2017	7.601402334583733	1	1992	河北省	2017_1581	32000	2000	.2	1024000000	20.74698236454029
1.75	1	4	不上网	0	0	0	0	0	0	53	28.09	男	小学及以下	已婚	农户	非党员	农村	无工作	无工作	下	11.51293546492023	东部	2017	7.937731775260109	2	1964	河北省	2017_1582	100000	2800	.4	10000000000	23.02585093004046
2.375	3	6	不上网	0	0	0	0	0	0	47	22.09	男	中学/中专	已婚	农户	非党员	农村	有工作	体制外	下	7.62608275807238	东部	2017	4.709530201312334	2	1970	河北省	2017_1583	2050	110	.6	4202500	15.25119038221848
1.75	2	4	不上网	0	0	0	0	0	0	62	38.44	男	中学/中专	已婚	非农户	非党员	农村	无工作	无工作	下	10.59665973278358	东部	2017	7.601402334583733	2	1955	河北省	2017_3084	40000	2000	.4	1600000000	21.19326946681715
2.125	4	3	不上网	0	0	0	0	0	0	54	29.16	女	中学/中专	已婚	非农户	非党员	城镇	无工作	无工作	中下	9.210440366976517	东部	2017	7.601402334583733	1	1963	河北省	2017_3085	10000	2000	.3	100000000	18.42068075395236
2.875	3	4	上网	2.2	1.75	1	.3666666666666667	.2916666666666667	2.683333333333334	45	20.25	女	中学/中专	已婚	非农户	非党员	城镇	无工作	无工作	中	11.31448672129398	东部	2017	7.273092595999522	1	1972	河北省	2017_3086	82000	1440	.4	6724000000	22.6289490526415
3	3	2	上网	4.8	5	1	.7999999999999999	.8333333333333334	5.066666666666666	38	14.44	男	中学/中专	已婚	农户	非党员	城镇	有工作	体制外	中下	11.05090587826357	东部	2017	7.783640596221253	0	1979	河北省	2017_3087	63000	2400	.2	3969000000	22.10178001099929
2	3	3	不上网	0	0	0	0	0	0	28	7.84	男	中学/中专	已婚	农户	非党员	城镇	有工作	体制外	中	10.81979828421029	东部	2017	7.090909822079984	5	1989	河北省	2017_3088	50000	1200	.3	2500000000	21.63955656922057
2.875	3	3	不上网	0	0	0	0	0	0	59	34.81	男	中学/中专	已婚	农户	中共党员	城镇	有工作	体制外	下	10.59665973278358	东部	2017	6.803505257608338	2	1958	河北省	2017_3089	40000	900	.3	1600000000	21.19326946681715
3.375	3	8	不上网	0	0	0	0	0	0	42	17.64	男	中学/中专	已婚	农户	非党员	农村	有工作	体制外	下	11.51293546492023	东部	2017	7.427144133408616	2	1975	河北省	2017_3090	100000	1680	.8	10000000000	23.02585093004046
2.75	2	0	上网	3.2	3.5	1	.5333333333333333	.5833333333333334	3.766666666666667	46	21.16	男	中学/中专	已婚	农户	非党员	农村	有工作	体制外	下	10.59665973278358	东部	2017	6.398594934535208	0	1971	河北省	2017_3091	40000	600	0	1600000000	21.19326946681715
2.25	3	3	不上网	0	0	0	0	0	0	59	34.81	女	中学/中专	已婚	农户	非党员	农村	有工作	体制外	下	11.5521557934619	东部	2017	8.699681400989514	2	1958	河北省	2017_3092	104000	6000	.3	10816000000	23.10429235633947
2.625	3	5	不上网	0	0	0	0	0	0	51	26.01	男	小学及以下	非婚	农户	非党员	农村	有工作	体制外	下	7.030857476116121	东部	2017	7.170888478512505	2	1966	河北省	2017_3093	1130	1300	.5	1276900	14.05994660655915
2.625	1	7	不上网	0	0	0	0	0	0	38	14.44	女	小学及以下	已婚	农户	非党员	农村	有工作	体制外	下	10.96821553075924	东部	2017	6.90875477931522	2	1979	河北省	2017_3094	58000	1000	.7	3364000000	21.93639657935438
2.75	2	8	上网	1	3	1	.1666666666666667	.5	2.5	48	23.04	女	小学及以下	已婚	农户	非党员	农村	有工作	体制外	下	10.59665973278358	东部	2017	7.090909822079984	3	1969	河北省	2017_3095	40000	1200	.8	1600000000	21.19326946681715
3	3	5	上网	1.6	3.75	1	.2666666666666667	.625	3.05	26	6.76	女	中学/中专	已婚	农户	非党员	农村	无工作	无工作	中下	10.30898599342208	东部	2017	6.216606101084865	2	1991	河北省	2017_3096	30000	500	.5	900000000	20.6179053223997
2.125	2	1	上网	3.2	4	1	.5333333333333333	.6666666666666666	3.933333333333333	29	8.41	女	中学/中专	已婚	农户	非党员	农村	无工作	无工作	中	11.84940484442307	东部	2017	8.006700845440367	1	1988	河北省	2017_3097	140000	3000	.1	19600000000	23.6987954032339
3	4	7	不上网	0	0	0	0	0	0	54	29.16	女	中学/中专	已婚	农户	非党员	农村	有工作	体制外	下	11.11841513358559	东部	2017	8.294299608857235	1	1963	河北省	2017_3098	67400	4000	.7	4542760000	22.23680059402093
2.714285714285714	3	2	不上网	0	0	0	0	0	0	66	43.56	女	小学及以下	已婚	农户	非党员	农村	无工作	无工作	中	6.928537818164665	东部	2017	5.707110264748875	1	1951	河北省	2017_3099	1020	300	.2	1040400	13.85511677372495
3.125	3	0	上网	1	4.5	1	.1666666666666667	.75	3	63	39.69	男	小学及以下	已婚	农户	非党员	农村	有工作	体制外	中下	10.59665973278358	东部	2017	5.624017506187339	0	1954	河北省	2017_3100	40000	276	0	1600000000	21.19326946681715
3.625	4	3	不上网	0	0	0	0	0	0	63	39.69	女	小学及以下	已婚	非农户	非党员	农村	无工作	无工作	下	10.81979828421029	东部	2017	7.244941546337007	1	1954	河北省	2017_4337	50000	1400	.3	2500000000	21.63955656922057
2.25	2	2	不上网	0	0	0	0	0	0	33	10.89	男	中学/中专	已婚	农户	非党员	城镇	有工作	体制外	中下	11.45106069949343	东部	2017	7.601402334583733	2	1984	河北省	2017_4338	94000	2000	.2	8836000000	22.90210012261745
2.5	3	4	不上网	0	0	0	0	0	0	51	26.01	女	中学/中专	非婚	非农户	非党员	城镇	无工作	无工作	中	9.210440366976517	东部	2017	6.493753839851686	1	1966	河北省	2017_4339	10000	660	.4	100000000	18.42068075395236
2.75	3	3	不上网	0	0	0	0	0	0	65	42.25	男	中学/中专	已婚	农户	非党员	城镇	有工作	体制外	中下	10.27508559113272	东部	2017	6.398594934535208	0	1952	河北省	2017_4340	29000	600	.3	841000000	20.55010221912628
2.375	2	5	上网	3.8	4.25	1	.6333333333333333	.7083333333333334	4.316666666666666	35	12.25	男	中学/中专	已婚	农户	非党员	农村	有工作	体制内	中下	11.00211650773202	东部	2017	7.523481312573497	2	1982	河北省	2017_4341	60000	1850	.5	3600000000	22.00419968268625
3.25	3	3	不上网	0	0	0	0	0	0	54	29.16	男	中学/中专	非婚	农户	非党员	农村	有工作	体制外	中下	8.853808274977197	东部	2017	5.303304908059076	1	1963	河北省	2017_4342	7000	200	.3	49000000	17.70733087648306
2.875	3	3	不上网	0	0	0	0	0	0	63	39.69	男	中学/中专	已婚	农户	非党员	农村	有工作	体制外	下	9.305741456739435	东部	2017	7.090909822079984	1	1954	河北省	2017_4343	11000	1200	.3	121000000	18.61130111182548
2.875	3	3	不上网	0	0	0	0	0	0	67	44.89	男	小学及以下	非婚	农户	中共党员	农村	有工作	体制外	中上	9.61587214452889	东部	2017	5.888877958332881	2	1950	河北省	2017_4344	15000	360	.3	225000000	19.23161096461314
3.5	4	0	不上网	0	0	0	0	0	0	62	38.44	女	小学及以下	已婚	农户	非党员	农村	有工作	体制外	中	9.210440366976517	东部	2017	5.37989735354046	1	1955	河北省	2017_4345	10000	216	0	100000000	18.42068075395236
1.875	2	5	不上网	0	0	0	0	0	0	44	19.36	女	小学及以下	已婚	农户	非党员	农村	有工作	体制外	下	10.30898599342208	东部	2017	5.993961427306569	4	1973	河北省	2017_4346	30000	400	.5	900000000	20.6179053223997
2.5	3	2	上网	3.8	4.75	1	.6333333333333333	.7916666666666666	4.483333333333333	29	8.41	男	中学/中专	非婚	农户	非党员	农村	有工作	体制外	中下	10.81979828421029	东部	2017	9.210440366976517	3	1988	河北省	2017_4347	50000	10000	.2	2500000000	21.63955656922057
2.75	3	7	不上网	0	0	0	0	0	0	61	37.21	女	小学及以下	已婚	农户	非党员	农村	有工作	体制外	中	8.006700845440367	东部	2017	6.398594934535208	3	1956	河北省	2017_4348	3000	600	.7	9000000	16.0127352464116
2.5	3	3	不上网	0	0	0	0	0	0	47	22.09	男	中学/中专	已婚	农户	非党员	农村	有工作	体制外	中下	12.20607764551767	东部	2017	8.006700845440367	1	1970	河北省	2017_4349	200000	3000	.3	40000000000	24.41214529108535
2	2	5	不上网	0	0	0	0	0	0	55	30.25	男	中学/中专	已婚	农户	非党员	农村	有工作	体制外	下	10.71443999072777	东部	2017	4.795790545596741	2	1962	河北省	2017_4350	45000	120	.5	2025000000	21.42883553799874
2.375	3	3	上网	1	4.5	1	.1666666666666667	.75	3	36	12.96	女	中学/中专	已婚	农户	非党员	农村	有工作	体制外	中下	10.043292972227	东部	2017	7.007600613951853	2	1981	河北省	2017_4351	23000	1104	.3	529000000	20.08649899171293
3	3	5	不上网	0	0	0	0	0	0	65	42.25	男	小学及以下	非婚	农户	非党员	农村	有工作	体制外	下	8.006700845440367	东部	2017	5.993961427306569	3	1952	河北省	2017_4352	3000	400	.5	9000000	16.0127352464116
3.125	3	0	上网	2.8	4.5	1	.4666666666666666	.75	3.9	46	21.16	男	中学/中专	已婚	非农户	非党员	城镇	有工作	体制内	中下	11.51293546492023	东部	2017	8.006700845440367	1	1971	河北省	2017_6965	100000	3000	0	10000000000	23.02585093004046
2.625	3	2	上网	4.2	4.25	1	.7000000000000001	.7083333333333334	4.516666666666667	40	16	女	中学/中专	已婚	非农户	非党员	城镇	有工作	体制外	中	11.15626480664374	东部	2017	7.186144304522325	2	1977	河北省	2017_6966	70000	1320	.2	4900000000	22.31250104226707
2.75	3	0	上网	4.6	5.25	1	.7666666666666666	.875	5.05	25	6.25	女	大专及以上	已婚	农户	非党员	城镇	有工作	体制内	中上	11.28979441357789	东部	2017	7.659642954564682	2	1992	河北省	2017_6967	80000	2120	0	6400000000	22.57956382746829
2.625	3	8	不上网	0	0	0	0	0	0	52	27.04	女	小学及以下	非婚	非农户	非党员	城镇	无工作	无工作	下	0	东部	2017	7.601402334583733	1	1965	河北省	2017_7493	0	2000	.8	0	0
2.5	3	0	上网	3	3	1	.5	.5	3.5	53	28.09	女	大专及以上	已婚	非农户	非党员	城镇	有工作	体制内	中	11.84940484442307	东部	2017	8.294299608857235	1	1964	河北省	2017_7494	140000	4000	0	19600000000	23.6987954032339
2.625	2	3	上网	1.4	2.5	1	.2333333333333333	.4166666666666667	2.533333333333333	18	3.24	女	中学/中专	已婚	农户	非党员	农村	无工作	无工作	中下	9.210440366976517	东部	2017	6.580639137284949	2	1999	河北省	2017_7495	10000	720	.3	100000000	18.42068075395236
2.875	3	5	上网	3.2	4	1	.5333333333333333	.6666666666666666	3.933333333333333	34	11.56	女	大专及以上	已婚	农户	非党员	城镇	有工作	体制外	中下	11.00211650773202	东部	2017	7.496097345175956	2	1983	河北省	2017_8041	60000	1800	.5	3600000000	22.00419968268625
3	3	2	上网	1.4	3.25	1	.2333333333333333	.5416666666666666	2.783333333333333	51	26.01	女	小学及以下	已婚	农户	非党员	农村	有工作	体制外	下	10.81979828421029	东部	2017	7.863651265448651	2	1966	河北省	2017_8042	50000	2600	.2	2500000000	21.63955656922057
3	3	0	不上网	0	0	0	0	0	0	63	39.69	男	小学及以下	已婚	农户	非党员	农村	有工作	体制外	中	11.40757606036179	东部	2017	6.90875477931522	2	1954	河北省	2017_8043	90000	1000	0	8100000000	22.81512989874826
2.25	2	0	上网	3.6	1	1	.6	.1666666666666667	3.133333333333333	45	20.25	男	中学/中专	已婚	农户	非党员	城镇	有工作	体制外	中	12.61154108696612	东部	2017	8.006700845440367	1	1972	河北省	2017_8554	300000	3000	0	90000000000	25.22307550728779
3.5	3	7	不上网	0	0	0	0	0	0	66	43.56	女	中学/中专	已婚	农户	非党员	农村	无工作	无工作	中	8.006700845440367	东部	2017	5.707110264748875	2	1951	河北省	2017_8555	3000	300	.7	9000000	16.0127352464116
3	3	3	上网	4.6	2.5	1	.7666666666666666	.4166666666666667	4.133333333333333	35	12.25	男	中学/中专	已婚	非农户	中共党员	农村	有工作	体制内	中	11.51293546492023	东部	2017	8.006700845440367	1	1982	河北省	2017_112	100000	3000	.3	10000000000	23.02585093004046
2.5	3	1	上网	2.6	1	1	.4333333333333333	.1666666666666667	2.633333333333333	39	15.21	男	大专及以上	已婚	非农户	中共党员	农村	有工作	体制内	中下	11.51293546492023	东部	2017	8.006700845440367	2	1978	河北省	2017_113	100000	3000	.1	10000000000	23.02585093004046
2.125	2	5	不上网	0	0	0	0	0	0	28	7.84	男	中学/中专	已婚	农户	非党员	农村	有工作	体制外	中	11.40757606036179	东部	2017	7.601402334583733	1	1989	河北省	2017_114	90000	2000	.5	8100000000	22.81512989874826
3.75	4	1	上网	4.2	4.5	1	.7000000000000001	.75	4.6	26	6.76	女	大专及以上	非婚	非农户	中共党员	农村	有工作	体制内	中	11.51293546492023	东部	2017	8.476579508530941	2	1991	河北省	2017_115	100000	4800	.1	10000000000	23.02585093004046
2	3	4	不上网	0	0	0	0	0	0	61	37.21	女	中学/中专	已婚	非农户	非党员	农村	无工作	无工作	中	10.30898599342208	东部	2017	6.90875477931522	0	1956	河北省	2017_116	30000	1000	.4	900000000	20.6179053223997
2.75	3	2	上网	4.6	4.5	1	.7666666666666666	.75	4.8	30	9	女	大专及以上	已婚	非农户	非党员	城镇	有工作	体制内	下	11.51293546492023	东部	2017	7.601402334583733	2	1987	河北省	2017_117	100000	2000	.2	10000000000	23.02585093004046
2.4	2	0	不上网	0	0	0	0	0	0	61	37.21	女	小学及以下	已婚	农户	非党员	城镇	无工作	无工作	中下	8.476579508530941	东部	2017		1	1956	河北省	2017_118	4800		0	23040000	16.95274243719474
2.75	1	2	不上网	0	0	0	0	0	0	39	15.21	女	小学及以下	已婚	农户	非党员	城镇	有工作	体制外	中	11.00211650773202	东部	2017	6.216606101084865	1	1978	河北省	2017_119	60000	500	.2	3600000000	22.00419968268625
2.875	4	0	上网	3.6	1.75	1	.6	.2916666666666667	3.383333333333333	39	15.21	男	中学/中专	已婚	农户	非党员	城镇	有工作	体制外	中	11.28979441357789	东部	2017	8.006700845440367	2	1978	河北省	2017_120	80000	3000	0	6400000000	22.57956382746829
3	3	0	上网	3.8	3.75	1	.6333333333333333	.625	4.15	30	9	女	中学/中专	已婚	农户	非党员	城镇	有工作	体制外	中下	11.51293546492023	东部	2017	8.006700845440367	2	1987	河北省	2017_121	100000	3000	0	10000000000	23.02585093004046
3.285714285714286	3	1	不上网	0	0	0	0	0	0	67	44.89	女	小学及以下	已婚	农户	非党员	城镇	无工作	无工作	下	7.090909822079984	东部	2017	5.993961427306569	2	1950	河北省	2017_122	1200	400	.1	1440000	14.18015436599639
3	3	0	不上网	0	0	0	0	0	0	64	40.96	男	小学及以下	已婚	农户	非党员	城镇	有工作	体制外	中上	12.20607764551767	东部	2017		0	1953	河北省	2017_123	200000		0	40000000000	24.41214529108535
3.125	3	6	上网	3.8	4	1	.6333333333333333	.6666666666666666	4.233333333333333	54	29.16	女	大专及以上	已婚	非农户	非党员	城镇	有工作	体制内	中	11.51293546492023	东部	2017	7.601402334583733	1	1963	河北省	2017_124	100000	2000	.6	10000000000	23.02585093004046
3	3	3	上网	3.8	4.75	1	.6333333333333333	.7916666666666666	4.483333333333333	28	7.84	女	大专及以上	已婚	非农户	中共党员	农村	有工作	体制内	中	11.51293546492023	东部	2017	8.389587066811091	1	1989	河北省	2017_1584	100000	4400	.3	10000000000	23.02585093004046
3	3	1	上网	3.8	3.25	1	.6333333333333333	.5416666666666666	3.983333333333333	31	9.609999999999999	女	中学/中专	已婚	非农户	非党员	农村	无工作	无工作	中	12.80491189386785	东部	2017	8.101980731853192	1	1986	河北省	2017_1585	364000	3300	.1	132496000000	25.6098182932453
3	3	4	上网	3.8	2	1	.6333333333333333	.3333333333333333	3.566666666666666	52	27.04	男	中学/中专	已婚	非农户	中共党员	农村	有工作	体制内	中下	11.79056477729739	东部	2017	7.937731775260109	1	1965	河北省	2017_1586	132000	2800	.4	17424000000	23.58111440319441
2.625	2	4	上网	2	3	1	.3333333333333333	.5	3	55	30.25	女	中学/中专	已婚	农户	非党员	城镇	无工作	无工作	中下	10.30898599342208	东部	2017	7.057036981697891	0	1962	河北省	2017_1588	30000	1160	.4	900000000	20.6179053223997
3.625	3	2	上网	3.4	2.75	1	.5666666666666667	.4583333333333333	3.616666666666666	41	16.81	男	中学/中专	非婚	农户	非党员	城镇	有工作	体制外	中下	11.51293546492023	东部	2017	7.601402334583733	0	1976	河北省	2017_1589	100000	2000	.2	10000000000	23.02585093004046
3.625	4	3	不上网	0	0	0	0	0	0	64	40.96	男	中学/中专	非婚	农户	非党员	城镇	无工作	无工作	下	7.390798521735676	东部	2017	7.496097345175956	0	1953	河北省	2017_1590	1620	1800	.3	2624400	14.78036323749226
2	1	7	上网	3	2.75	1	.5	.4583333333333333	3.416666666666667	28	7.84	男	中学/中专	已婚	非农户	非党员	城镇	有工作	体制外	下	12.28303831628521	东部	2017	8.812992231969966	4	1989	河北省	2017_1591	216000	6720	.7	46656000000	24.56606737335404
3	3	2	上网	2.8	3.25	1	.4666666666666666	.5416666666666666	3.483333333333333	18	3.24	女	中学/中专	非婚	农户	非党员	城镇	无工作	无工作	中上	11.02680871382502	东部	2017	7.356918242356021	1	1999	河北省	2017_1592	61500	1566	.2	3782250000	22.05358490785361
1.5	2	6	不上网	0	0	0	0	0	0	54	29.16	女	小学及以下	已婚	农户	非党员	城镇	无工作	无工作	中下	11.77529742171583	东部	2017	8.520587424484253	3	1963	河北省	2017_1593	130000	5016	.6	16900000000	23.55057945893461
3	3	0	上网	5	6	1	.8333333333333334	1	5.5	23	5.29	女	大专及以上	非婚	非农户	非党员	农村	无工作	无工作	中	11.51293546492023	东部	2017	7.601402334583733	2	1994	河北省	2017_3101	100000	2000	0	10000000000	23.02585093004046
2.875	4	1	不上网	0	0	0	0	0	0	25	6.25	男	中学/中专	已婚	农户	非党员	农村	有工作	体制外	上	11.51293546492023	东部	2017	6.216606101084865	1	1992	河北省	2017_3103	100000	500	.1	10000000000	23.02585093004046
2.75	3	1	上网	3.8	2.25	1	.6333333333333333	.375	3.65	54	29.16	女	大专及以上	已婚	非农户	非党员	农村	有工作	体制内	中下	11.69525535506279	东部	2017		2	1963	河北省	2017_3104	120000		.1	14400000000	23.39049404359781
3	3	3	上网	1.4	3.25	1	.2333333333333333	.5416666666666666	2.783333333333333	25	6.25	男	中学/中专	已婚	农户	非党员	城镇	无工作	无工作	中	8.987321812850125	东部	2017	7.601402334583733	2	1992	河北省	2017_3105	8000	2000	.3	64000000	17.97439365694894
3	3	1	不上网	0	0	0	0	0	0	64	40.96	男	小学及以下	已婚	农户	非党员	城镇	有工作	体制外	下	11.00211650773202	东部	2017	7.490529402060711	2	1953	河北省	2017_3106	60000	1790	.1	3600000000	22.00419968268625
2.625	3	5	上网	5.2	4.75	1	.8666666666666667	.7916666666666666	5.183333333333334	31	9.609999999999999	男	大专及以上	已婚	农户	非党员	城镇	有工作	体制外	中下	11.15626480664374	东部	2017	8.343077871169383	4	1986	河北省	2017_3107	70000	4200	.5	4900000000	22.31250104226707
2.75	3	2	上网	4.6	3.25	1	.7666666666666666	.5416666666666666	4.383333333333333	34	11.56	女	大专及以上	已婚	非农户	非党员	城镇	有工作	体制内	中	12.04355959836804	东部	2017	8.699681400989514	2	1983	河北省	2017_3108	170000	6000	.2	28900000000	24.0871074320994
2.5	3	7	不上网	0	0	0	0	0	0	50	25	女	中学/中专	已婚	农户	非党员	城镇	无工作	无工作	下	10.71443999072777	东部	2017	7.090909822079984	1	1967	河北省	2017_3109	45000	1200	.7	2025000000	21.42883553799874
2.875	3	8	上网	3.8	1	1	.6333333333333333	.1666666666666667	3.233333333333333	32	10.24	男	中学/中专	非婚	农户	非党员	城镇	无工作	无工作	下	11.15626480664374	东部	2017	7.601402334583733	3	1985	河北省	2017_3110	70000	2000	.8	4900000000	22.31250104226707
2.75	3	0	上网	2.4	4.75	1	.4	.7916666666666666	3.783333333333333	28	7.84	男	中学/中专	已婚	农户	非党员	城镇	有工作	体制外	下	11.18443528679063	东部	2017	7.944846711001996	1	1989	河北省	2017_3111	72000	2820	0	5184000000	22.36884279618929
3	3	6	不上网	0	0	0	0	0	0	53	28.09	男	小学及以下	已婚	农户	非党员	城镇	有工作	体制内	下	10.81979828421029	东部	2017	6.216606101084865	0	1964	河北省	2017_3112	50000	500	.6	2500000000	21.63955656922057
2.875	3	4	不上网	0	0	0	0	0	0	39	15.21	女	中学/中专	已婚	非农户	非党员	农村	无工作	无工作	中	11.69525535506279	东部	2017	8.881975184248867	3	1978	河北省	2017_4353	120000	7200	.4	14400000000	23.39049404359781
3.625	4	2	上网	3.8	3.75	1	.6333333333333333	.625	4.15	44	19.36	男	中学/中专	已婚	农户	非党员	农村	有工作	体制外	中	11.51293546492023	东部	2017	7.783640596221253	1	1973	河北省	2017_4354	100000	2400	.2	10000000000	23.02585093004046
3	3	2	不上网	0	0	0	0	0	0	30	9	男	中学/中专	已婚	非农户	非党员	农村	有工作	体制内	中上	9.305741456739435	东部	2017	7.601402334583733	2	1987	河北省	2017_4355	11000	2000	.2	121000000	18.61130111182548
3.5	3	0	不上网	0	0	0	0	0	0	68	46.24	女	小学及以下	已婚	农户	非党员	城镇	无工作	无工作	中	8.699681400989514	东部	2017	0	0	1949	河北省	2017_4356	6000	0	0	36000000	17.39902952419816
4	4	0	上网	2.4	3	1	.4	.5	3.2	39	15.21	男	中学/中专	已婚	农户	非党员	城镇	有工作	体制外	下	9.210440366976517	东部	2017	5.484796933490655	0	1978	河北省	2017_4358	10000	240	0	100000000	18.42068075395236
4	4	0	不上网	0	0	0	0	0	0	68	46.24	女	小学及以下	非婚	农户	非党员	城镇	无工作	无工作	下	11.18443528679063	东部	2017	7.090909822079984	0	1949	河北省	2017_4359	72000	1200	0	5184000000	22.36884279618929
2.714285714285714	3	6	不上网	0	0	0	0	0	0	61	37.21	男	中学/中专	已婚	农户	非党员	城镇	有工作	体制外	下	6.90875477931522	东部	2017	6.398594934535208	0	1956	河北省	2017_4360	1000	600	.6	1000000	13.81551155796377
2.75	3	0	不上网	0	0	0	0	0	0	50	25	女	中学/中专	已婚	农户	非党员	城镇	有工作	体制外	中	9.903537551286171	东部	2017	7.783640596221253	1	1967	河北省	2017_4361	20000	2400	0	400000000	19.80697510757226
2.375	2	6	不上网	0	0	0	0	0	0	57	32.49	女	小学及以下	已婚	农户	非党员	城镇	无工作	无工作	下	10.10646921202638	东部	2017	6.803505257608338	1	1960	河北省	2017_4362	24500	900	.6	600250000	20.21285679473161
3	3	0	不上网	0	0	0	0	0	0	56	31.36	女	小学及以下	已婚	农户	非党员	城镇	无工作	无工作	中下	8.006700845440367	东部	2017	7.878912912297133	0	1961	河北省	2017_4363	3000	2640	0	9000000	16.0127352464116
2.375	2	0	上网	1	4.25	1	.1666666666666667	.7083333333333334	2.916666666666667	24	5.76	女	中学/中专	已婚	农户	非党员	城镇	无工作	无工作	下	10.59665973278358	东部	2017	8.006700845440367	0	1993	河北省	2017_4364	40000	3000	0	1600000000	21.19326946681715
3	3	7	上网	2	2.25	1	.3333333333333333	.375	2.75	44	19.36	女	中学/中专	已婚	农户	非党员	城镇	无工作	无工作	中	0	东部	2017		2	1973	河北省	2017_6968	0		.7	0	0
2.625	2	1	上网	4.2	4	1	.7000000000000001	.6666666666666666	4.433333333333334	35	12.25	女	大专及以上	已婚	非农户	非党员	城镇	有工作	体制外	中	12.42922019683638	东部	2017	8.517393171418904	0	1982	河北省	2017_6969	250000	5000	.1	62500000000	24.85843239370477
3.875	4	0	不上网	0	0	0	0	0	0	47	22.09	女	小学及以下	已婚	农户	非党员	城镇	有工作	体制外	下	11.28979441357789	东部	2017	6.90875477931522	0	1970	河北省	2017_6970	80000	1000	0	6400000000	22.57956382746829
3.375	3	3	不上网	0	0	0	0	0	0	25	6.25	男	中学/中专	已婚	农户	非党员	城镇	有工作	体制外	下	10.30898599342208	东部	2017	6.90875477931522	0	1992	河北省	2017_6971	30000	1000	.3	900000000	20.6179053223997
3.375	3	7	不上网	0	0	0	0	0	0	58	33.64	女	小学及以下	已婚	农户	非党员	城镇	无工作	无工作	中下	9.903537551286171	东部	2017	8.006700845440367	1	1959	河北省	2017_6972	20000	3000	.7	400000000	19.80697510757226
3	3	1	上网	4.8	4.5	1	.7999999999999999	.75	4.9	29	8.41	女	大专及以上	已婚	非农户	非党员	农村	无工作	无工作	中	12.10071768541247	东部	2017	7.601402334583733	2	1988	河北省	2017_7496	180000	2000	.1	32400000000	24.20142425977556
3.625	3	4	不上网	0	0	0	0	0	0	56	31.36	女	小学及以下	已婚	农户	非党员	城镇	无工作	无工作	中下	10.60908194414783	东部	2017	7.621195162809845	1	1961	河北省	2017_7498	40500	2040	.4	1640250000	21.21811450679892
2.125	2	7	不上网	0	0	0	0	0	0	60	36	男	小学及以下	已婚	农户	非党员	城镇	无工作	无工作	下	9.903537551286171	东部	2017	6.90875477931522	1	1957	河北省	2017_7499	20000	1000	.7	400000000	19.80697510757226
4	3	6	不上网	0	0	0	0	0	0	47	22.09	男	小学及以下	已婚	农户	非党员	城镇	有工作	体制外	下	11.00211650773202	东部	2017	7.601402334583733	1	1970	河北省	2017_7500	60000	2000	.6	3600000000	22.00419968268625
2.875	3	1	上网	2	3	1	.3333333333333333	.5	3	40	16	男	中学/中专	已婚	非农户	非党员	农村	无工作	无工作	下	10.30898599342208	东部	2017	8.294299608857235	0	1977	河北省	2017_8044	30000	4000	.1	900000000	20.6179053223997
2.875	3	0	上网	4.6	4	1	.7666666666666666	.6666666666666666	4.633333333333333	33	10.89	女	大专及以上	已婚	非农户	非党员	农村	有工作	体制内	中	11.51293546492023	东部	2017	7.783640596221253	2	1984	河北省	2017_8045	100000	2400	0	10000000000	23.02585093004046
2.875	3	2	上网	3.6	1	1	.6	.1666666666666667	3.133333333333333	43	18.49	女	大专及以上	已婚	非农户	中共党员	城镇	有工作	体制内	下	11.51293546492023	东部	2017	7.601402334583733	2	1974	河北省	2017_8046	100000	2000	.2	10000000000	23.02585093004046
4	4	2	上网	3.8	5.5	1	.6333333333333333	.9166666666666666	4.733333333333333	29	8.41	男	中学/中专	已婚	农户	非党员	城镇	有工作	体制外	下	11.40757606036179	东部	2017	7.601402334583733	2	1988	河北省	2017_8047	90000	2000	.2	8100000000	22.81512989874826
2.25	3	6	上网	1	2.25	1	.1666666666666667	.375	2.25	54	29.16	男	中学/中专	已婚	农户	非党员	城镇	无工作	无工作	下	10.90045463744204	东部	2017	7.601402334583733	2	1963	河北省	2017_8048	54200	2000	.6	2937640000	21.80087237519588
2.5	2	0	不上网	0	0	0	0	0	0	68	46.24	女	中学/中专	已婚	非农户	非党员	城镇	无工作	无工作	中	11.28979441357789	东部	2017	7.090909822079984	2	1949	河北省	2017_8049	80000	1200	0	6400000000	22.57956382746829
2.125	2	7	上网	2.8	2.5	1	.4666666666666666	.4166666666666667	3.233333333333333	34	11.56	女	中学/中专	已婚	农户	非党员	城镇	无工作	无工作	中下	11.00211650773202	东部	2017	8.699681400989514	3	1983	河北省	2017_8050	60000	6000	.7	3600000000	22.00419968268625
3	3	1	不上网	0	0	0	0	0	0	65	42.25	男	中学/中专	已婚	农户	中共党员	农村	无工作	无工作	中	12.61154108696612	东部	2017	9.210440366976517	0	1952	河北省	2017_8556	300000	10000	.1	90000000000	25.22307550728779
2	2	3	上网	2.8	2.25	1	.4666666666666666	.375	3.15	61	37.21	女	大专及以上	已婚	非农户	中共党员	城镇	无工作	无工作	中下	0	东部	2017	7.090909822079984	1	1956	河北省	2017_8557	0	1200	.3	0	0
2.75	3	0	不上网	0	0	0	0	0	0	32	10.24	女	中学/中专	已婚	非农户	非党员	城镇	无工作	无工作	中	10.77897712300635	东部	2017	5.993961427306569	0	1985	河北省	2017_8558	48000	400	0	2304000000	21.55791258021408
3.5	4	0	不上网	0	0	0	0	0	0	50	25	女	中学/中专	已婚	农户	非党员	城镇	有工作	体制外	中	7.601402334583733	东部	2017	6.398594934535208	0	1967	河北省	2017_8559	2000	600	0	4000000	15.20180516908413
3	3	3	上网	3.4	4	1	.5666666666666667	.6666666666666666	4.033333333333333	27	7.29	男	中学/中专	已婚	农户	非党员	城镇	有工作	体制外	中下	11.47211388706239	东部	2017	7.601402334583733	1	1990	河北省	2017_8560	96000	2000	.3	9216000000	22.94420694100845
2.857142857142857	3	0	不上网	0	0	0	0	0	0	65	42.25	男	中学/中专	已婚	非农户	非党员	城镇	无工作	无工作	中下	11.15626480664374	东部	2017	6.68586094706836	0	1952	河北省	2017_8561	70000	800	0	4900000000	22.31250104226707
2.625	3	5	上网	3.8	5.5	1	.6333333333333333	.9166666666666666	4.733333333333333	20	4	女	大专及以上	非婚	农户	非党员	城镇	无工作	无工作	下	10.59665973278358	中部	2017	7.378383712996714	2	1997	山西省	2017_125	40000	1600	.5	1600000000	21.19326946681715
1.75	2	7	上网	5	6	1	.8333333333333334	1	5.5	22	4.84	女	大专及以上	非婚	农户	非党员	城镇	无工作	无工作	下	9.210440366976517	中部	2017	8.517393171418904	2	1995	山西省	2017_126	10000	5000	.7	100000000	18.42068075395236
3	3	2	不上网	0	0	0	0	0	0	52	27.04	女	小学及以下	已婚	农户	非党员	城镇	有工作	体制外	中下	11.00211650773202	中部	2017	6.580639137284949	0	1965	山西省	2017_127	60000	720	.2	3600000000	22.00419968268625
2.875	3	2	上网	1	2.75	1	.1666666666666667	.4583333333333333	2.416666666666667	45	20.25	女	中学/中专	已婚	农户	非党员	农村	有工作	体制外	中	10.34177474101152	中部	2017	7.919719760924575	3	1972	山西省	2017_128	31000	2750	.2	961000000	20.68348496797515
2.75	3	3	上网	3.8	4.5	1	.6333333333333333	.75	4.4	22	4.84	男	大专及以上	非婚	农户	非党员	城镇	无工作	无工作	下	9.903537551286171	中部	2017	6.90875477931522	0	1995	山西省	2017_129	20000	1000	.3	400000000	19.80697510757226
1.625	2	5	上网	1	2	1	.1666666666666667	.3333333333333333	2.166666666666667	42	17.64	女	中学/中专	已婚	农户	非党员	城镇	无工作	无工作	中	9.903537551286171	中部	2017	6.55250788703459	2	1975	山西省	2017_130	20000	700	.5	400000000	19.80697510757226
2.75	3	4	不上网	0	0	0	0	0	0	26	6.76	女	大专及以上	已婚	非农户	非党员	农村	无工作	无工作	下	10.81979828421029	中部	2017	6.90875477931522	0	1991	山西省	2017_131	50000	1000	.4	2500000000	21.63955656922057
3	3	8	不上网	0	0	0	0	0	0	47	22.09	女	小学及以下	已婚	农户	非党员	城镇	有工作	体制外	中	10.30898599342208	中部	2017	7.783640596221253	1	1970	山西省	2017_1594	30000	2400	.8	900000000	20.6179053223997
3	3	1	不上网	0	0	0	0	0	0	64	40.96	女	小学及以下	已婚	农户	非党员	农村	无工作	无工作	下	8.517393171418904	中部	2017	6.175867270105761	1	1953	山西省	2017_1595	5000	480	.1	25000000	17.03438642283247
1.75	2	3	不上网	0	0	0	0	0	0	19	3.61	女	中学/中专	非婚	农户	非党员	农村	有工作	体制外	中	11.51293546492023	中部	2017	9.210440366976517	2	1998	山西省	2017_1596	100000	10000	.3	10000000000	23.02585093004046
3.875	4	6	上网	2	3.25	1	.3333333333333333	.5416666666666666	3.083333333333333	47	22.09	女	中学/中专	已婚	农户	非党员	城镇	有工作	体制内	中下	10.59665973278358	中部	2017	7.601402334583733	0	1970	山西省	2017_3113	40000	2000	.6	1600000000	21.19326946681715
2.857142857142857	3	4	不上网	0	0	0	0	0	0	62	38.44	男	小学及以下	已婚	农户	非党员	城镇	无工作	无工作	下	0	中部	2017	6.398594934535208	2	1955	山西省	2017_3114	0	600	.4	0	0
2.75	2	4	不上网	0	0	0	0	0	0	57	32.49	女	小学及以下	已婚	农户	非党员	城镇	有工作	体制外	中	9.372544251851037	中部	2017	6.398594934535208	1	1960	山西省	2017_3115	11760	600	.4	138297600	18.74491845013602
3.125	3	6	不上网	0	0	0	0	0	0	66	43.56	男	小学及以下	已婚	农户	中共党员	农村	有工作	体制外	下	9.845911404398532	中部	2017	6.216606101084865	1	1951	山西省	2017_3116	18880	500	.6	356454400	19.69171688220439
2.625	3	3	上网	3.8	5	1	.6333333333333333	.8333333333333334	4.566666666666666	18	3.24	女	大专及以上	非婚	农户	非党员	城镇	无工作	无工作	中下	10.18493774711139	中部	2017	7.783640596221253	2	1999	山西省	2017_4365	26500	2400	.3	702250000	20.36980002537262
3	3	0	上网	1	1.75	1	.1666666666666667	.2916666666666667	2.083333333333333	29	8.41	女	中学/中专	已婚	农户	非党员	农村	无工作	无工作	下	11.00211650773202	中部	2017	8.389587066811091	0	1988	山西省	2017_4366	60000	4400	0	3600000000	22.00419968268625
2.625	3	7	不上网	0	0	0	0	0	0	43	18.49	男	中学/中专	已婚	农户	非党员	农村	有工作	体制外	下	10.08585077512872	中部	2017	8.779711290204469	1	1974	山西省	2017_4367	24000	6500	.7	576000000	20.17161822039628
3.375	3	0	不上网	0	0	0	0	0	0	59	34.81	男	小学及以下	已婚	农户	非党员	城镇	有工作	体制外	下	8.699681400989514	中部	2017	5.484796933490655	0	1958	山西省	2017_4368	6000	240	0	36000000	17.39902952419816
3.25	3	3	不上网	0	0	0	0	0	0	47	22.09	女	小学及以下	已婚	农户	非党员	城镇	无工作	无工作	下	10.46313191149197	中部	2017	7.555381944240273	1	1970	山西省	2017_5374	35000	1910	.3	1225000000	20.92620668175943
3	3	4	不上网	0	0	0	0	0	0	42	17.64	女	中学/中专	已婚	农户	非党员	农村	有工作	体制外	中下	10.30898599342208	中部	2017	7.601402334583733	1	1975	山西省	2017_5375	30000	2000	.4	900000000	20.6179053223997
2.875	3	7	不上网	0	0	0	0	0	0	58	33.64	男	中学/中专	已婚	农户	非党员	农村	有工作	体制外	下	9.210440366976517	中部	2017	6.90875477931522	1	1959	山西省	2017_5376	10000	1000	.7	100000000	18.42068075395236
3.625	4	0	不上网	0	0	0	0	0	0	46	21.16	男	中学/中专	已婚	非农户	非党员	城镇	有工作	体制外	中	10.9151066458675	中部	2017	7.601402334583733	0	1971	山西省	2017_5893	55000	2000	0	3025000000	21.83017692875979
2.25	2	0	上网	4.2	4.25	1	.7000000000000001	.7083333333333334	4.516666666666667	27	7.29	女	中学/中专	已婚	农户	非党员	城镇	无工作	无工作	中下	10.30898599342208	中部	2017	7.170888478512505	1	1990	山西省	2017_5894	30000	1300	0	900000000	20.6179053223997
3.5	4	2	不上网	0	0	0	0	0	0	65	42.25	女	中学/中专	非婚	农户	中共党员	农村	无工作	无工作	下	6.867974408970293	中部	2017	5.707110264748875	0	1952	山西省	2017_5895	960	300	.2	921600	13.73386765399262
2	2	3	上网	3	2.25	1	.5	.375	3.25	28	7.84	女	小学及以下	已婚	农户	非党员	城镇	无工作	无工作	下	9.61587214452889	中部	2017	6.398594934535208	2	1989	山西省	2017_6507	15000	600	.3	225000000	19.23161096461314
3.125	3	2	不上网	0	0	0	0	0	0	64	40.96	女	中学/中专	非婚	农户	非党员	农村	无工作	无工作	下	12.38839836898211	中部	2017	4.61512051684126	0	1953	山西省	2017_6508	240000	100	.2	57600000000	24.77678840466562
2.375	3	2	不上网	0	0	0	0	0	0	36	12.96	女	中学/中专	已婚	农户	非党员	农村	有工作	体制外	中下	10.30898599342208	中部	2017	6.90875477931522	0	1981	山西省	2017_6509	30000	1000	.2	900000000	20.6179053223997
4	4	3	不上网	0	0	0	0	0	0	67	44.89	女	小学及以下	已婚	农户	非党员	城镇	有工作	体制外	下	8.284251797621916	中部	2017	4.912654885736052	0	1950	山西省	2017_6510	3960	135	.3	15681600	16.56799867226605
2.625	1	1	上网	3	4.25	1	.5	.7083333333333334	3.916666666666667	19	3.61	女	中学/中专	非婚	农户	非党员	城镇	无工作	无工作	中	10.12667110305036	中部	2017	5.602118820879701	2	1998	山西省	2017_6511	25000	270	.1	625000000	20.25326220930068
3	3	5	不上网	0	0	0	0	0	0	45	20.25	女	中学/中专	已婚	农户	非党员	农村	无工作	无工作	中下	10.16589027780245	中部	2017	6.734591659972948	1	1972	山西省	2017_6681	26000	840	.5	676000000	20.33170363548653
2.714285714285714	3	3	上网	4	3.5	1	.6666666666666666	.5833333333333334	4.166666666666667	19	3.61	女	中学/中专	非婚	农户	非党员	城镇	无工作	无工作	中	10.12667110305036	中部	2017	6.580639137284949	1	1998	山西省	2017_6682	25000	720	.3	625000000	20.25326220930068
3.375	4	4	不上网	0	0	0	0	0	0	49	24.01	女	小学及以下	已婚	农户	非党员	农村	有工作	体制外	中	10.30898599342208	中部	2017	7.313886831633462	3	1968	山西省	2017_6683	30000	1500	.4	900000000	20.6179053223997
3.125	3	6	不上网	0	0	0	0	0	0	54	29.16	女	中学/中专	已婚	农户	非党员	农村	无工作	无工作	中下	9.210440366976517	中部	2017	7.496097345175956	1	1963	山西省	2017_6684	10000	1800	.6	100000000	18.42068075395236
2.857142857142857	2	7	不上网	0	0	0	0	0	0	49	24.01	女	中学/中专	已婚	非农户	非党员	城镇	无工作	无工作	下	10.12667110305036	中部	2017	6.216606101084865	1	1968	山西省	2017_6685	25000	500	.7	625000000	20.25326220930068
2.875	3	6	上网	2.6	2.25	1	.4333333333333333	.375	3.05	43	18.49	女	小学及以下	已婚	农户	非党员	城镇	有工作	体制外	中下	10.47731614408085	中部	2017	7.601402334583733	2	1974	山西省	2017_6686	35500	2000	.6	1260250000	20.95457595172051
3.333333333333333	3	2	不上网	0	0	0	0	0	0	62	38.44	男	小学及以下	已婚	农户	非党员	城镇	有工作	体制外	中下	8.987321812850125	中部	2017	6.175867270105761	1	1955	山西省	2017_6687	8000	480	.2	64000000	17.97439365694894
2.375	3	7	不上网	0	0	0	0	0	0	42	17.64	女	中学/中专	已婚	农户	非党员	农村	无工作	无工作	中下	9.210440366976517	中部	2017	7.170888478512505	1	1975	山西省	2017_6688	10000	1300	.7	100000000	18.42068075395236
2.5	2	2	上网	2.2	4	1	.3666666666666667	.6666666666666666	3.433333333333333	20	4	女	大专及以上	非婚	农户	非党员	城镇	无工作	无工作	中下	10.59665973278358	中部	2017	7.783640596221253	2	1997	山西省	2017_6786	40000	2400	.2	1600000000	21.19326946681715
2.375	3	6	上网	3.6	2.75	1	.6	.4583333333333333	3.716666666666666	25	6.25	女	大专及以上	非婚	非农户	非党员	农村	无工作	无工作	中下	8.853808274977197	中部	2017	6.867974408970293	1	1992	山西省	2017_6787	7000	960	.6	49000000	17.70733087648306
3	3	3	不上网	0	0	0	0	0	0	62	38.44	女	小学及以下	已婚	农户	非党员	农村	有工作	体制外	下	10.08585077512872	中部	2017	4.875197323201151	0	1955	山西省	2017_6788	24000	130	.3	576000000	20.17161822039628
2.5	3	1	不上网	0	0	0	0	0	0	50	25	男	中学/中专	已婚	非农户	非党员	城镇	有工作	体制内	中	11.65443370776181	中部	2017	7.705712823894427	1	1967	山西省	2017_6974	115200	2220	.1	13271040000	23.30885005456321
2.75	3	3	不上网	0	0	0	0	0	0	55	30.25	男	中学/中专	已婚	农户	非党员	城镇	无工作	无工作	下	10.30898599342208	中部	2017	7.090909822079984	1	1962	山西省	2017_6975	30000	1200	.3	900000000	20.6179053223997
4	4	5	不上网	0	0	0	0	0	0	63	39.69	女	小学及以下	已婚	农户	非党员	农村	无工作	无工作	下	8.412054873292933	中部	2017	6.175867270105761	0	1954	山西省	2017_6976	4500	480	.5	20250000	16.82366540089954
2.875	3	5	不上网	0	0	0	0	0	0	35	12.25	男	中学/中专	已婚	农户	非党员	城镇	有工作	体制外	中下	9.798182590890704	中部	2017	7.090909822079984	2	1982	山西省	2017_6977	18000	1200	.5	324000000	19.59625407684302
3	3	2	不上网	0	0	0	0	0	0	47	22.09	男	中学/中专	已婚	非农户	非党员	城镇	无工作	无工作	中	10.59665973278358	中部	2017	7.313886831633462	2	1970	山西省	2017_7501	40000	1500	.2	1600000000	21.19326946681715
2.625	3	1	不上网	0	0	0	0	0	0	42	17.64	男	中学/中专	已婚	非农户	非党员	城镇	有工作	体制内	中下	11.00211650773202	中部	2017	7.783640596221253	3	1975	山西省	2017_7502	60000	2400	.1	3600000000	22.00419968268625
3.375	3	2	上网	3	1.5	1	.5	.25	3	28	7.84	女	中学/中专	已婚	农户	非党员	农村	无工作	无工作	中	10.30898599342208	中部	2017	7.170888478512505	3	1989	山西省	2017_7503	30000	1300	.2	900000000	20.6179053223997
2.125	1	1	上网	6	4	1	1	.6666666666666666	5.333333333333333	28	7.84	男	中学/中专	已婚	农户	非党员	城镇	有工作	体制外	中下	10.30898599342208	中部	2017	6.90875477931522	0	1989	山西省	2017_7504	30000	1000	.1	900000000	20.6179053223997
3.125	3	0	上网	2.2	5.75	1	.3666666666666667	.9583333333333334	4.016666666666667	18	3.24	男	中学/中专	非婚	农户	非党员	城镇	无工作	无工作	下	10.12667110305036	中部	2017	7.601402334583733	1	1999	山西省	2017_7505	25000	2000	0	625000000	20.25326220930068
4	4	0	不上网	0	0	0	0	0	0	62	38.44	男	小学及以下	已婚	农户	非党员	农村	有工作	体制外	中	10.12667110305036	中部	2017	5.707110264748875	0	1955	山西省	2017_7506	25000	300	0	625000000	20.25326220930068
2.875	3	6	不上网	0	0	0	0	0	0	37	13.69	男	中学/中专	已婚	非农户	非党员	城镇	有工作	体制内	中下	10.30898599342208	中部	2017	8.006700845440367	1	1980	山西省	2017_8051	30000	3000	.6	900000000	20.6179053223997
2.25	3	7	上网	4.4	4.5	1	.7333333333333334	.75	4.7	24	5.76	男	大专及以上	非婚	农户	非党员	农村	无工作	无工作	下	11.00211650773202	中部	2017	8.006700845440367	2	1993	山西省	2017_8052	60000	3000	.7	3600000000	22.00419968268625
3.25	3	6	不上网	0	0	0	0	0	0	60	36	女	小学及以下	已婚	农户	非党员	城镇	无工作	无工作	下	0	中部	2017	7.090909822079984	1	1957	山西省	2017_8562	0	1200	.6	0	0
1.5	1	7	上网	3.6	4	1	.6	.6666666666666666	4.133333333333333	30	9	女	小学及以下	已婚	农户	非党员	城镇	无工作	无工作	中下	10.81979828421029	中部	2017	6.90875477931522	2	1987	山西省	2017_8563	50000	1000	.7	2500000000	21.63955656922057
2.625	3	2	上网	3.8	4.25	1	.6333333333333333	.7083333333333334	4.316666666666666	20	4	女	大专及以上	非婚	农户	非党员	农村	无工作	无工作	下	10.81979828421029	中部	2017	8.006700845440367	0	1997	山西省	2017_8564	50000	3000	.2	2500000000	21.63955656922057
3.125	3	3	不上网	0	0	0	0	0	0	60	36	男	中学/中专	已婚	农户	中共党员	城镇	有工作	体制外	中	10.30898599342208	中部	2017	6.90875477931522	1	1957	山西省	2017_8565	30000	1000	.3	900000000	20.6179053223997
2	2	0	上网	2.8	3.5	1	.4666666666666666	.5833333333333334	3.566666666666667	32	10.24	男	大专及以上	非婚	农户	非党员	城镇	有工作	体制内	中	11.69525535506279	中部	2017	7.863651265448651	0	1985	山西省	2017_9005	120000	2600	0	14400000000	23.39049404359781
2.875	3	0	上网	2.4	3.75	1	.4	.625	3.45	18	3.24	男	中学/中专	非婚	农户	非党员	城镇	无工作	无工作	中上	12.80491189386785	中部	2017	7.427144133408616	1	1999	山西省	2017_9006	364000	1680	0	132496000000	25.6098182932453
2.875	3	4	上网	2.6	3	1	.4333333333333333	.5	3.3	55	30.25	男	中学/中专	已婚	农户	非党员	城镇	有工作	体制外	中	10.30898599342208	中部	2017	6.842683282238422	0	1962	山西省	2017_9007	30000	936	.4	900000000	20.6179053223997
3	3	3	上网	1.8	2.75	1	.3	.4583333333333333	2.816666666666666	35	12.25	女	中学/中专	已婚	农户	非党员	农村	无工作	无工作	中下	8.853808274977197	中部	2017	6.216606101084865	1	1982	山西省	2017_9008	7000	500	.3	49000000	17.70733087648306
2.75	3	1	上网	4.2	4	1	.7000000000000001	.6666666666666666	4.433333333333334	21	4.41	男	大专及以上	非婚	农户	非党员	农村	有工作	体制内	下	9.798182590890704	中部	2017	7.090909822079984	2	1996	山西省	2017_9009	18000	1200	.1	324000000	19.59625407684302
3.125	4	8	不上网	0	0	0	0	0	0	67	44.89	女	小学及以下	已婚	农户	非党员	城镇	有工作	体制内	下	9.952325334619427	中部	2017	0	1	1950	山西省	2017_9319	21000	0	.8	441000000	19.9045554356787
2.875	3	0	上网	3.4	2.25	1	.5666666666666667	.375	3.45	27	7.29	女	中学/中专	非婚	农户	非党员	农村	无工作	无工作	中下	9.210440366976517	中部	2017	6.90875477931522	0	1990	山西省	2017_9320	10000	1000	0	100000000	18.42068075395236
3.875	4	6	不上网	0	0	0	0	0	0	46	21.16	女	中学/中专	已婚	农户	非党员	城镇	无工作	无工作	下	10.12667110305036	中部	2017	7.496097345175956	1	1971	山西省	2017_9321	25000	1800	.6	625000000	20.25326220930068
3.625	3	2	上网	1	3.5	1	.1666666666666667	.5833333333333334	2.666666666666667	31	9.609999999999999	女	小学及以下	已婚	非农户	非党员	农村	有工作	体制外	中下	9.210440366976517	中部	2017	7.313886831633462	0	1986	山西省	2017_9322	10000	1500	.2	100000000	18.42068075395236
2.875	3	3	上网	3.8	2	1	.6333333333333333	.3333333333333333	3.566666666666666	32	10.24	女	中学/中专	已婚	非农户	非党员	城镇	无工作	无工作	中	10.46313191149197	中部	2017	7.1770187659099	1	1985	山西省	2017_9576	35000	1308	.3	1225000000	20.92620668175943
2.875	3	2	上网	2.4	2.25	1	.4	.375	2.95	41	16.81	女	中学/中专	非婚	非农户	非党员	城镇	无工作	无工作	中下	8.881975184248867	中部	2017	6.660575149839686	0	1976	山西省	2017_9577	7200	780	.2	51840000	17.76367262929842
2.25	2	1	上网	4.4	4	1	.7333333333333334	.6666666666666666	4.533333333333333	22	4.84	女	大专及以上	非婚	农户	非党员	农村	无工作	无工作	下	11.28979441357789	中部	2017	7.313886831633462	0	1995	山西省	2017_9578	80000	1500	.1	6400000000	22.57956382746829
3.125	3	5	上网	6	6	1	1	1	6	23	5.29	女	大专及以上	非婚	农户	非党员	农村	无工作	无工作	中下	10.59665973278358	中部	2017	8.006700845440367	1	1994	山西省	2017_9579	40000	3000	.5	1600000000	21.19326946681715
2.75	3	6	不上网	0	0	0	0	0	0	47	22.09	男	中学/中专	已婚	非农户	非党员	城镇	有工作	体制外	下	9.903537551286171	中部	2017	6.398594934535208	1	1970	山西省	2017_9761	20000	600	.6	400000000	19.80697510757226
2.375	2	4	不上网	0	0	0	0	0	0	40	16	男	中学/中专	已婚	农户	非党员	农村	有工作	体制外	中下	10.36725301481472	中部	2017	7.090909822079984	2	1977	山西省	2017_132	31800	1200	.4	1011240000	20.73444313852542
3	3	3	不上网	0	0	0	0	0	0	49	24.01	女	中学/中专	已婚	农户	非党员	城镇	有工作	体制外	中下	10.30898599342208	中部	2017	6.398594934535208	1	1968	山西省	2017_133	30000	600	.3	900000000	20.6179053223997
3.25	3	1	上网	1	2.25	1	.1666666666666667	.375	2.25	45	20.25	女	中学/中专	已婚	农户	非党员	农村	有工作	体制外	中	10.59665973278358	中部	2017	5.484796933490655	1	1972	山西省	2017_134	40000	240	.1	1600000000	21.19326946681715
2.375	2	1	上网	4.4	2.5	1	.7333333333333334	.4166666666666667	4.033333333333333	27	7.29	女	中学/中专	已婚	农户	非党员	农村	无工作	无工作	中下	11.69525535506279	中部	2017	8.699681400989514	1	1990	山西省	2017_135	120000	6000	.1	14400000000	23.39049404359781
3	3	3	不上网	0	0	0	0	0	0	44	19.36	女	小学及以下	已婚	农户	非党员	农村	无工作	无工作	中下	10.59665973278358	中部	2017	8.006700845440367	0	1973	山西省	2017_1597	40000	3000	.3	1600000000	21.19326946681715
2.5	3	0	上网	4.2	4.5	1	.7000000000000001	.75	4.6	27	7.29	女	大专及以上	已婚	非农户	非党员	城镇	有工作	体制内	中	11.69525535506279	中部	2017	7.601402334583733	1	1990	山西省	2017_1598	120000	2000	0	14400000000	23.39049404359781
2.625	3	0	不上网	0	0	0	0	0	0	64	40.96	男	中学/中专	已婚	农户	非党员	城镇	有工作	体制内	中	9.472781556562168	中部	2017	6.734591659972948	1	1953	山西省	2017_1599	13000	840	0	169000000	18.94540927880451
2.75	3	0	不上网	0	0	0	0	0	0	65	42.25	男	中学/中专	已婚	非农户	中共党员	农村	无工作	无工作	中上	12.61154108696612	中部	2017	8.517393171418904	0	1952	山西省	2017_1600	300000	5000	0	90000000000	25.22307550728779
3	3	2	上网	1	1.75	1	.1666666666666667	.2916666666666667	2.083333333333333	47	22.09	女	中学/中专	已婚	农户	非党员	农村	有工作	体制外	中	10.30898599342208	中部	2017	7.090909822079984	0	1970	山西省	2017_1601	30000	1200	.2	900000000	20.6179053223997
2.428571428571428	1	3	不上网	0	0	0	0	0	0	41	16.81	女	小学及以下	已婚	农户	非党员	农村	有工作	体制外	下	8.517393171418904	中部	2017	5.484796933490655	2	1976	山西省	2017_1602	5000	240	.3	25000000	17.03438642283247
2.75	3	1	上网	3.2	4	1	.5333333333333333	.6666666666666666	3.933333333333333	34	11.56	女	大专及以上	已婚	非农户	中共党员	农村	有工作	体制内	中	11.28979441357789	中部	2017	7.601402334583733	1	1983	山西省	2017_3117	80000	2000	.1	6400000000	22.57956382746829
2.375	3	4	上网	4	3.25	1	.6666666666666666	.5416666666666666	4.083333333333333	52	27.04	男	大专及以上	已婚	非农户	非党员	城镇	有工作	体制内	中下	11.47211388706239	中部	2017	8.294299608857235	3	1965	山西省	2017_3118	96000	4000	.4	9216000000	22.94420694100845
2.375	3	8	不上网	0	0	0	0	0	0	36	12.96	女	中学/中专	已婚	农户	非党员	城镇	有工作	体制外	中	10.37352243129359	中部	2017	7.090909822079984	0	1981	山西省	2017_3119	32000	1200	.8	1024000000	20.74698236454029
2.75	3	1	不上网	0	0	0	0	0	0	44	19.36	女	中学/中专	已婚	农户	非党员	农村	无工作	无工作	中	10.30898599342208	中部	2017	6.216606101084865	1	1973	山西省	2017_3120	30000	500	.1	900000000	20.6179053223997
2.875	3	4	不上网	0	0	0	0	0	0	49	24.01	女	中学/中专	已婚	农户	非党员	城镇	无工作	无工作	中下	9.903537551286171	中部	2017	6.734591659972948	0	1968	山西省	2017_4369	20000	840	.4	400000000	19.80697510757226
3	3	3	不上网	0	0	0	0	0	0	46	21.16	女	大专及以上	已婚	农户	非党员	城镇	有工作	体制外	下	10.30898599342208	中部	2017	8.385032287813898	1	1971	山西省	2017_5377	30000	4380	.3	900000000	20.6179053223997
3.571428571428572	3	3	不上网	0	0	0	0	0	0	62	38.44	女	小学及以下	已婚	农户	非党员	城镇	无工作	无工作	下	8.006700845440367	中部	2017	5.707110264748875	0	1955	山西省	2017_5378	3000	300	.3	9000000	16.0127352464116
2.625	3	6	不上网	0	0	0	0	0	0	50	25	女	小学及以下	已婚	农户	非党员	农村	有工作	体制外	中下	10.81979828421029	中部	2017	8.006700845440367	0	1967	山西省	2017_5379	50000	3000	.6	2500000000	21.63955656922057
3	3	5	不上网	0	0	0	0	0	0	44	19.36	男	小学及以下	已婚	农户	非党员	农村	有工作	体制外	下	9.903537551286171	中部	2017	6.398594934535208	0	1973	山西省	2017_5380	20000	600	.5	400000000	19.80697510757226
3.875	4	6	不上网	0	0	0	0	0	0	64	40.96	女	小学及以下	已婚	农户	非党员	农村	有工作	体制外	下	8.006700845440367	中部	2017	4.574710978503383	1	1953	山西省	2017_5381	3000	96	.6	9000000	16.0127352464116
2.75	3	8	不上网	0	0	0	0	0	0	69	47.61	女	小学及以下	已婚	农户	非党员	农村	有工作	体制外	中下	7.601402334583733	中部	2017	5.484796933490655	2	1948	山西省	2017_5896	2000	240	.8	4000000	15.20180516908413
2.625	3	3	上网	3.4	3.25	1	.5666666666666667	.5416666666666666	3.783333333333333	51	26.01	男	中学/中专	已婚	农户	非党员	农村	有工作	体制内	中	11.77529742171583	中部	2017	8.160803920954665	1	1966	山西省	2017_5897	130000	3500	.3	16900000000	23.55057945893461
2.625	3	3	不上网	0	0	0	0	0	0	66	43.56	女	小学及以下	已婚	农户	非党员	农村	有工作	体制外	下	9.510519035757246	中部	2017	7.090909822079984	1	1951	山西省	2017_5898	13500	1200	.3	182250000	19.02088993434001
4	4	4	不上网	0	0	0	0	0	0	63	39.69	女	小学及以下	非婚	农户	非党员	农村	有工作	体制外	中上	7.824445930877619	中部	2017	5.707110264748875	0	1954	山西省	2017_5899	2500	300	.4	6250000	15.64809218171257
3.25	3	4	不上网	0	0	0	0	0	0	62	38.44	男	中学/中专	已婚	农户	非党员	农村	无工作	无工作	下	7.601402334583733	中部	2017	5.484796933490655	2	1955	山西省	2017_5900	2000	240	.4	4000000	15.20180516908413
2.875	3	4	不上网	0	0	0	0	0	0	55	30.25	男	中学/中专	已婚	非农户	非党员	城镇	有工作	体制外	中下	11.00211650773202	中部	2017	7.378383712996714	0	1962	山西省	2017_6244	60000	1600	.4	3600000000	22.00419968268625
2.75	3	0	上网	2.4	3.5	1	.4	.5833333333333334	3.366666666666667	27	7.29	女	中学/中专	已婚	农户	非党员	农村	无工作	无工作	中	11.00211650773202	中部	2017	8.083637203141548	1	1990	山西省	2017_6245	60000	3240	0	3600000000	22.00419968268625
3	3	4	不上网	0	0	0	0	0	0	69	47.61	女	小学及以下	非婚	农户	非党员	农村	无工作	无工作	中	7.496097345175956	中部	2017	5.017279836814924	3	1948	山西省	2017_6246	1800	150	.4	3240000	14.99108419641044
1.875	3	7	不上网	0	0	0	0	0	0	66	43.56	女	小学及以下	已婚	农户	非党员	农村	有工作	体制外	中	9.444700778495557	中部	2017	6.216606101084865	1	1951	山西省	2017_6247	12640	500	.7	159769600	18.88924334166071
3.125	3	6	不上网	0	0	0	0	0	0	40	16	男	中学/中专	已婚	农户	非党员	农村	有工作	体制外	中下	10.43414521493049	中部	2017	7.496097345175956	0	1977	山西省	2017_6248	34000	1800	.6	1156000000	20.86823160806165
3	3	2	上网	5	2.25	1	.8333333333333334	.375	4.25	41	16.81	男	大专及以上	已婚	非农户	非党员	农村	有工作	体制内	中下	11.00211650773202	中部	2017	6.216606101084865	0	1976	山西省	2017_6512	60000	500	.2	3600000000	22.00419968268625
3	3	6	不上网	0	0	0	0	0	0	53	28.09	女	小学及以下	非婚	农户	非党员	城镇	有工作	体制外	下	9.210440366976517	中部	2017	5.888877958332881	0	1964	山西省	2017_6513	10000	360	.6	100000000	18.42068075395236
2.75	3	7	上网	3.2	1.5	1	.5333333333333333	.25	3.1	42	17.64	女	小学及以下	已婚	农户	非党员	农村	有工作	体制外	下	10.59665973278358	中部	2017	6.90875477931522	1	1975	山西省	2017_6514	40000	1000	.7	1600000000	21.19326946681715
2.857142857142857	3	6	不上网	0	0	0	0	0	0	45	20.25	女	小学及以下	已婚	农户	非党员	农村	有工作	体制外	中下	10.30898599342208	中部	2017	6.398594934535208	0	1972	山西省	2017_6515	30000	600	.6	900000000	20.6179053223997
4	4	8	不上网	0	0	0	0	0	0	38	14.44	男	中学/中专	已婚	农户	非党员	农村	有工作	体制外	中下	10.30898599342208	中部	2017	7.601402334583733	1	1979	山西省	2017_6516	30000	2000	.8	900000000	20.6179053223997
2.75	3	3	不上网	0	0	0	0	0	0	65	42.25	男	中学/中专	已婚	非农户	中共党员	农村	无工作	无工作	中下	10.33074676767996	中部	2017	6.293419278846481	2	1952	山西省	2017_6689	30660	540	.3	940035600	20.6614283059154
2.25	3	6	不上网	0	0	0	0	0	0	65	42.25	男	小学及以下	已婚	农户	非党员	城镇	无工作	无工作	下	11.1447705923684	中部	2017	8.387312270561717	1	1952	山西省	2017_6690	69200	4390	.6	4788640000	22.28951228342035
2.875	3	4	不上网	0	0	0	0	0	0	55	30.25	男	中学/中专	已婚	农户	非党员	农村	有工作	体制内	中下	11.00211650773202	中部	2017		3	1962	山西省	2017_6691	60000		.4	3600000000	22.00419968268625
2.625	3	1	不上网	0	0	0	0	0	0	23	5.29	女	中学/中专	已婚	农户	非党员	农村	有工作	体制外	下	10.30898599342208	中部	2017	7.365812837209472	0	1994	山西省	2017_6692	30000	1580	.1	900000000	20.6179053223997
4		3	不上网	0	0	0	0	0	0	67	44.89	女	小学及以下	非婚	农户	非党员	农村	有工作	体制外	下	7.550135342488429	中部	2017	5.398162701517752	0	1950	山西省	2017_6693	1900	220	.3	3610000	15.09921860731733
2.375	3	8	上网	4	4.5	1	.6666666666666666	.75	4.5	22	4.84	女	中学/中专	非婚	农户	非党员	城镇	有工作	体制外	中	10.59665973278358	中部	2017	8.092851027538384	1	1995	山西省	2017_6789	40000	3270	.8	1600000000	21.19326946681715
2.875	3	0	不上网	0	0	0	0	0	0	44	19.36	男	中学/中专	已婚	农户	非党员	农村	有工作	体制外	下	11.77529742171583	中部	2017	8.493105395887147	1	1973	山西省	2017_6790	130000	4880	0	16900000000	23.55057945893461
2.285714285714286	2	2	上网	2.4	3.5	1	.4	.5833333333333334	3.366666666666667	44	19.36	女	中学/中专	已婚	农户	非党员	农村	有工作	体制外	下	11.06977406588073	中部	2017	7.186144304522325	1	1973	山西省	2017_6791	64200	1320	.2	4121640000	22.13951697959873
2.5	3	6	不上网	0	0	0	0	0	0	44	19.36	男	大专及以上	已婚	农户	非党员	农村	有工作	体制内	中	10.71443999072777	中部	2017	7.972810784121404	1	1973	山西省	2017_6792	45000	2900	.6	2025000000	21.42883553799874
2.6	3	4	上网	3.2	3	1	.5333333333333333	.5	3.6	27	7.29	女	中学/中专	已婚	农户	非党员	农村	无工作	无工作	中	11.08215793337482	中部	2017	7.783640596221253	1	1990	山西省	2017_6793	65000	2400	.4	4225000000	22.16428509799223
2.75	3	4	不上网	0	0	0	0	0	0	65	42.25	女	小学及以下	已婚	农户	非党员	农村	无工作	无工作	下	9.903537551286171	中部	2017	7.630946580890459	2	1952	山西省	2017_6794	20000	2060	.4	400000000	19.80697510757226
2.875	3	3	不上网	0	0	0	0	0	0	56	31.36	男	中学/中专	已婚	农户	非党员	农村	有工作	体制外	中下	10.12667110305036	中部	2017	7.107425474110705	0	1961	山西省	2017_6795	25000	1220	.3	625000000	20.25326220930068
1.571428571428571		6	不上网	0	0	0	0	0	0	51	26.01	女	中学/中专	已婚	农户	非党员	农村	无工作	无工作	下	8.006700845440367	中部	2017	7.090909822079984	3	1966	山西省	2017_6978	3000	1200	.6	9000000	16.0127352464116
2.375	2	3	上网	5	4	1	.8333333333333334	.6666666666666666	4.833333333333333	35	12.25	男	中学/中专	已婚	农户	非党员	城镇	有工作	体制内	中下	11.28979441357789	中部	2017	7.601402334583733	2	1982	山西省	2017_6979	80000	2000	.3	6400000000	22.57956382746829
1.25	1	3	不上网	0	0	0	0	0	0	51	26.01	女	小学及以下	已婚	农户	非党员	城镇	有工作	体制外	下	8.160803920954665	中部	2017	5.993961427306569	1	1966	山西省	2017_6980	3500	400	.3	12250000	16.32103657658766
2.75	3	0	上网	2.8	3.5	1	.4666666666666666	.5833333333333334	3.566666666666667	46	21.16	男	中学/中专	已婚	农户	中共党员	城镇	有工作	体制外	中	11.69525535506279	中部	2017	8.237743803890933	1	1971	山西省	2017_7507	120000	3780	0	14400000000	23.39049404359781
3	3	0	上网	3.4	3.25	1	.5666666666666667	.5416666666666666	3.783333333333333	18	3.24	女	大专及以上	非婚	非农户	非党员	城镇	无工作	无工作	中	11.00211650773202	中部	2017	7.550135342488429	2	1999	山西省	2017_7508	60000	1900	0	3600000000	22.00419968268625
2.75	3	1	上网	4	4	1	.6666666666666666	.6666666666666666	4.333333333333333	48	23.04	女	大专及以上	已婚	非农户	非党员	农村	有工作	体制内	中	12.10071768541247	中部	2017	8.343077871169383	3	1969	山西省	2017_7509	180000	4200	.1	32400000000	24.20142425977556
3.25	3	5	不上网	0	0	0	0	0	0	40	16	女	小学及以下	已婚	农户	非党员	农村	有工作	体制外	中下	10.59665973278358	中部	2017	7.601402334583733	2	1977	山西省	2017_7510	40000	2000	.5	1600000000	21.19326946681715
3	3	0	上网	2.6	3.75	1	.4333333333333333	.625	3.55	45	20.25	男	中学/中专	已婚	农户	非党员	城镇	无工作	无工作	下	9.903537551286171	中部	2017	6.68586094706836	0	1972	山西省	2017_8053	20000	800	0	400000000	19.80697510757226
3.125	3	3	不上网	0	0	0	0	0	0	55	30.25	女	中学/中专	已婚	农户	非党员	农村	无工作	无工作	中下	10.85901822814789	中部	2017	8.294299608857235	2	1962	山西省	2017_8054	52000	4000	.3	2704000000	21.71799799549695
2.875	3	6	不上网	0	0	0	0	0	0	62	38.44	男	中学/中专	已婚	农户	非党员	农村	无工作	无工作	下	7.090909822079984	中部	2017	6.398594934535208	1	1955	山西省	2017_8055	1200	600	.6	1440000	14.18015436599639
2.375	3	4	不上网	0	0	0	0	0	0	43	18.49	男	小学及以下	已婚	农户	非党员	城镇	有工作	体制外	下	0	中部	2017	7.090909822079984	2	1974	山西省	2017_8566	0	1200	.4	0	0
3.875	3	0	上网	3	2	1	.5	.3333333333333333	3.166666666666667	37	13.69	女	中学/中专	已婚	非农户	非党员	城镇	有工作	体制内	中	11.28979441357789	中部	2017	8.476579508530941	1	1980	山西省	2017_8567	80000	4800	0	6400000000	22.57956382746829
2.75	2	4	上网	1	2.25	1	.1666666666666667	.375	2.25	27	7.29	男	大专及以上	非婚	农户	非党员	农村	有工作	体制外	下	10.81979828421029	中部	2017	7.438971592395862	1	1990	山西省	2017_8568	50000	1700	.4	2500000000	21.63955656922057
3	3	1	上网	5.6	3.5	1	.9333333333333332	.5833333333333334	4.966666666666667	31	9.609999999999999	男	大专及以上	非婚	农户	非党员	农村	有工作	体制外	中下	11.00211650773202	中部	2017	8.517393171418904	0	1986	山西省	2017_8569	60000	5000	.1	3600000000	22.00419968268625
3	2	1	上网	1.2	2	1	.2	.3333333333333333	2.266666666666667	41	16.81	女	中学/中专	已婚	农户	非党员	城镇	无工作	无工作	中下	10.59665973278358	中部	2017	6.111467339502679	0	1976	山西省	2017_9010	40000	450	.1	1600000000	21.19326946681715
2.75	3	2	上网	2.6	2.25	1	.4333333333333333	.375	3.05	49	24.01	女	小学及以下	已婚	农户	非党员	农村	有工作	体制外	下	10.30898599342208	中部	2017	8.006700845440367	2	1968	山西省	2017_9011	30000	3000	.2	900000000	20.6179053223997
3	3	2	不上网	0	0	0	0	0	0	63	39.69	女	小学及以下	已婚	非农户	非党员	农村	无工作	无工作	中	10.59665973278358	中部	2017	6.398594934535208	1	1954	山西省	2017_9012	40000	600	.2	1600000000	21.19326946681715
3	3	2	不上网	0	0	0	0	0	0	62	38.44	女	小学及以下	已婚	农户	非党员	城镇	有工作	体制外	下	11.00211650773202	中部	2017	6.90875477931522	0	1955	山西省	2017_9323	60000	1000	.2	3600000000	22.00419968268625
2.75	3	0	上网	4.8	3.75	1	.7999999999999999	.625	4.65	21	4.41	女	大专及以上	非婚	非农户	非党员	城镇	无工作	无工作	下	12.20607764551767	中部	2017	8.4252971767117	3	1996	山西省	2017_9324	200000	4560	0	40000000000	24.41214529108535
3	3	8	上网	2.2	5.75	1	.3666666666666667	.9583333333333334	4.016666666666667	47	22.09	女	中学/中专	已婚	农户	非党员	农村	无工作	无工作	中	10.9151066458675	中部	2017	7.824445930877619	0	1970	山西省	2017_9325	55000	2500	.8	3025000000	21.83017692875979
2.625	3	5	上网	3.2	3.25	1	.5333333333333333	.5416666666666666	3.683333333333333	46	21.16	男	大专及以上	已婚	农户	非党员	农村	有工作	体制外	中	10.77897712300635	中部	2017	7.783640596221253	2	1971	山西省	2017_9580	48000	2400	.5	2304000000	21.55791258021408
3	3	5	不上网	0	0	0	0	0	0	48	23.04	女	小学及以下	已婚	农户	非党员	农村	有工作	体制外	中下	8.294299608857235	中部	2017	6.398594934535208	3	1969	山西省	2017_9581	4000	600	.5	16000000	16.58809934270406
2.142857142857143	2	8	不上网	0	0	0	0	0	0	58	33.64	女	小学及以下	已婚	农户	非党员	农村	无工作	无工作	下	8.853808274977197	中部	2017	8.294299608857235	0	1959	山西省	2017_9909	7000	4000	.8	49000000	17.70733087648306
3.125	3	0	不上网	0	0	0	0	0	0	53	28.09	女	中学/中专	已婚	农户	非党员	农村	无工作	无工作	下	10.71443999072777	中部	2017	7.640603826393634	0	1964	山西省	2017_9997	45000	2080	0	2025000000	21.42883553799874
2.75	3	0	不上网	0	0	0	0	0	0	57	32.49	女	中学/中专	已婚	农户	非党员	农村	有工作	体制外	中下	9.210440366976517	中部	2017	6.398594934535208	0	1960	山西省	2017_9998	10000	600	0	100000000	18.42068075395236
3.5	3	4	上网	3	3.5	1	.5	.5833333333333334	3.666666666666667	20	4	女	大专及以上	非婚	农户	非党员	农村	无工作	无工作	下	9.852246888342531	中部	2017	7.273092595999522	2	1997	山西省	2017_9999	19000	1440	.4	361000000	19.70438851906724
3.25	3	4	不上网	0	0	0	0	0	0	66	43.56	女	小学及以下	已婚	农户	非党员	城镇	无工作	无工作	下	6.523562306149512	中部	2017	5.888877958332881	2	1951	山西省	2017_137	680	360	.4	462400	13.04418775896772
2.5	3	1	上网	3	4.25	1	.5	.7083333333333334	3.916666666666667	25	6.25	男	中学/中专	非婚	农户	非党员	城镇	有工作	体制外	中下	10.20362918133765	中部	2017	6.90875477931522	0	1992	山西省	2017_138	27000	1000	.1	729000000	20.40718429134467
2.857142857142857	3	7	不上网	0	0	0	0	0	0	52	27.04	女	中学/中专	已婚	非农户	非党员	城镇	无工作	无工作	中下	10.30898599342208	中部	2017	6.580639137284949	1	1965	山西省	2017_139	30000	720	.7	900000000	20.6179053223997
2.75	3	5	不上网	0	0	0	0	0	0	60	36	男	中学/中专	已婚	非农户	非党员	城镇	有工作	体制外	下	0	中部	2017	8.294299608857235	2	1957	山西省	2017_140	0	4000	.5	0	0
2.75	3	3	上网	3	3.25	1	.5	.5416666666666666	3.583333333333333	22	4.84	男	大专及以上	非婚	非农户	非党员	农村	无工作	无工作	中上	11.51293546492023	中部	2017	6.216606101084865	1	1995	山西省	2017_1603	100000	500	.3	10000000000	23.02585093004046
4	4	0	不上网	0	0	0	0	0	0	22	4.84	男	大专及以上	非婚	非农户	非党员	城镇	无工作	无工作	中	12.27373596689027	中部	2017	6.90875477931522	0	1995	山西省	2017_1604	214000	1000	0	45796000000	24.54746258802981
3	3	0	上网	3.2	1.75	1	.5333333333333333	.2916666666666667	3.183333333333334	61	37.21	男	大专及以上	已婚	非农户	中共党员	城镇	无工作	无工作	中	11.69525535506279	中部	2017	7.601402334583733	0	1956	山西省	2017_1605	120000	2000	0	14400000000	23.39049404359781
3.125	3	4	不上网	0	0	0	0	0	0	36	12.96	男	中学/中专	已婚	农户	非党员	城镇	无工作	无工作	下	9.903537551286171	中部	2017	6.90875477931522	1	1981	山西省	2017_1606	20000	1000	.4	400000000	19.80697510757226
2.75	3	2	不上网	0	0	0	0	0	0	63	39.69	女	小学及以下	已婚	非农户	非党员	城镇	无工作	无工作	中	0	中部	2017	5.888877958332881	1	1954	山西省	2017_1607	0	360	.2	0	0
2	2	3	上网	4.2	5.5	1	.7000000000000001	.9166666666666666	4.933333333333334	22	4.84	男	大专及以上	非婚	非农户	非党员	农村	无工作	无工作	中	11.69525535506279	中部	2017	7.601402334583733	2	1995	山西省	2017_3121	120000	2000	.3	14400000000	23.39049404359781
1.75	3	7	不上网	0	0	0	0	0	0	66	43.56	女	小学及以下	已婚	非农户	非党员	城镇	无工作	无工作	下	10.08585077512872	中部	2017	4.795790545596741	2	1951	山西省	2017_3122	24000	120	.7	576000000	20.17161822039628
2.875	3	7	不上网	0	0	0	0	0	0	44	19.36	女	中学/中专	已婚	非农户	非党员	城镇	无工作	无工作	中下	0	中部	2017	8.006700845440367	4	1973	山西省	2017_3123	0	3000	.7	0	0
2.625	3	4	不上网	0	0	0	0	0	0	37	13.69	女	中学/中专	已婚	非农户	非党员	农村	无工作	无工作	中下	10.30898599342208	中部	2017	7.783640596221253	2	1980	山西省	2017_4370	30000	2400	.4	900000000	20.6179053223997
2.875	3	4	上网	3.6	3.25	1	.6	.5416666666666666	3.883333333333333	35	12.25	男	大专及以上	已婚	非农户	非党员	城镇	有工作	体制内	中下	11.84940484442307	中部	2017	8.853808274977197	1	1982	山西省	2017_4371	140000	7000	.4	19600000000	23.6987954032339
2.375	3	0	上网	3.8	4.25	1	.6333333333333333	.7083333333333334	4.316666666666666	20	4	女	大专及以上	非婚	非农户	非党员	城镇	无工作	无工作	中	11.15626480664374	中部	2017	8.517393171418904	1	1997	山西省	2017_4372	70000	5000	0	4900000000	22.31250104226707
3.125	3	0	上网	2	6	1	.3333333333333333	1	4	21	4.41	女	中学/中专	已婚	农户	中共党员	城镇	无工作	无工作	中上	12.34583893572197	中部	2017	9.210440366976517	1	1996	山西省	2017_4373	230000	10000	0	52900000000	24.69166917582957
3	3	1	不上网	0	0	0	0	0	0	29	8.41	女	中学/中专	已婚	农户	非党员	城镇	无工作	无工作	中	10.81979828421029	中部	2017	6.90875477931522	1	1988	山西省	2017_4374	50000	1000	.1	2500000000	21.63955656922057
2.875	3	6	不上网	0	0	0	0	0	0	69	47.61	女	小学及以下	已婚	非农户	非党员	城镇	无工作	无工作	下	9.998843185852881	中部	2017	8.006700845440367	0	1948	山西省	2017_4375	22000	3000	.6	484000000	19.99759546674702
3.125	3	0	上网	3.6	4.5	1	.6	.75	4.3	18	3.24	男	大专及以上	非婚	农户	非党员	农村	无工作	无工作	中	11.15626480664374	中部	2017	9.082620630373812	1	1999	山西省	2017_5382	70000	8800	0	4900000000	22.31250104226707
2.5	2	0	上网	4	5.5	1	.6666666666666666	.9166666666666666	4.833333333333333	25	6.25	女	大专及以上	非婚	非农户	非党员	城镇	有工作	体制内	中	11.77529742171583	中部	2017	9.210440366976517	0	1992	山西省	2017_5383	130000	10000	0	16900000000	23.55057945893461
3.625	4	4	不上网	0	0	0	0	0	0	52	27.04	男	中学/中专	已婚	农户	非党员	城镇	有工作	体制外	下	9.903537551286171	中部	2017	4.61512051684126	2	1965	山西省	2017_5384	20000	100	.4	400000000	19.80697510757226
2.5	3	4	上网	3.8	5.75	1	.6333333333333333	.9583333333333334	4.816666666666666	22	4.84	男	大专及以上	非婚	农户	非党员	城镇	无工作	无工作	中下	10.59665973278358	中部	2017	8.294299608857235	2	1995	山西省	2017_5385	40000	4000	.4	1600000000	21.19326946681715
2.875	3	0	上网	2.8	4.75	1	.4666666666666666	.7916666666666666	3.983333333333333	39	15.21	女	中学/中专	已婚	农户	非党员	农村	无工作	无工作	中下	11.00211650773202	中部	2017	7.090909822079984	0	1978	山西省	2017_5901	60000	1200	0	3600000000	22.00419968268625
3	3	2	上网	4	4.5	1	.6666666666666666	.75	4.5	19	3.61	女	大专及以上	非婚	非农户	非党员	城镇	无工作	无工作	中	11.00211650773202	中部	2017	7.313886831633462	2	1998	山西省	2017_5902	60000	1500	.2	3600000000	22.00419968268625
2	2	6	不上网	0	0	0	0	0	0	35	12.25	女	小学及以下	已婚	农户	非党员	城镇	无工作	无工作	下	10.30898599342208	中部	2017	5.707110264748875	3	1982	山西省	2017_5903	30000	300	.6	900000000	20.6179053223997
2.625	2	6	不上网	0	0	0	0	0	0	32	10.24	男	小学及以下	已婚	农户	非党员	城镇	无工作	无工作	下	10.08585077512872	中部	2017	6.90875477931522	3	1985	山西省	2017_5904	24000	1000	.6	576000000	20.17161822039628
2.375	2	0	上网	4.2	2.5	1	.7000000000000001	.4166666666666667	3.933333333333334	52	27.04	男	大专及以上	已婚	非农户	非党员	农村	有工作	体制内	中上	12.04355959836804	中部	2017	7.601402334583733	2	1965	山西省	2017_6249	170000	2000	0	28900000000	24.0871074320994
2.875	3	0	不上网	0	0	0	0	0	0	43	18.49	女	中学/中专	已婚	非农户	非党员	城镇	无工作	无工作	中	10.59665973278358	中部	2017	8.006700845440367	0	1974	山西省	2017_6250	40000	3000	0	1600000000	21.19326946681715
2.875	3	0	上网	4.2	3.75	1	.7000000000000001	.625	4.35	24	5.76	女	大专及以上	非婚	非农户	中共党员	城镇	有工作	体制内	下	11.00211650773202	中部	2017	6.216606101084865	2	1993	山西省	2017_6251	60000	500	0	3600000000	22.00419968268625
2.5	3	7	不上网	0	0	0	0	0	0	48	23.04	男	小学及以下	已婚	农户	非党员	城镇	有工作	体制外	下	9.61587214452889	中部	2017	0	0	1969	山西省	2017_6252	15000	0	.7	225000000	19.23161096461314
2.625	3	0	上网	1.8	3.75	1	.3	.625	3.15	63	39.69	男	中学/中专	已婚	农户	中共党员	城镇	有工作	体制外	下	9.903537551286171	中部	2017	6.216606101084865	0	1954	山西省	2017_6253	20000	500	0	400000000	19.80697510757226
2.875	3	3	不上网	0	0	0	0	0	0	54	29.16	女	大专及以上	已婚	非农户	非党员	农村	有工作	体制内	中	11.00211650773202	中部	2017	7.601402334583733	0	1963	山西省	2017_6517	60000	2000	.3	3600000000	22.00419968268625
3.625	4	0	不上网	0	0	0	0	0	0	49	24.01	女	中学/中专	已婚	非农户	非党员	城镇	无工作	无工作	中下	10.12667110305036	中部	2017	6.90875477931522	0	1968	山西省	2017_6518	25000	1000	0	625000000	20.25326220930068
2.625	1	10	不上网	0	0	0	0	0	0	25	6.25	男	大专及以上	已婚	农户	非党员	城镇	无工作	无工作	下	10.71443999072777	中部	2017	6.90875477931522	1	1992	山西省	2017_6519	45000	1000	1	2025000000	21.42883553799874
2.625	3	4	不上网	0	0	0	0	0	0	49	24.01	男	大专及以上	已婚	非农户	中共党员	城镇	无工作	无工作	下	11.00211650773202	中部	2017	8.006700845440367	0	1968	山西省	2017_6520	60000	3000	.4	3600000000	22.00419968268625
3.625	4	1	不上网	0	0	0	0	0	0	41	16.81	女	小学及以下	已婚	农户	非党员	城镇	无工作	无工作	下	10.59665973278358	中部	2017	7.601402334583733	1	1976	山西省	2017_6521	40000	2000	.1	1600000000	21.19326946681715
2.375	3	5	上网	4	4.75	1	.6666666666666666	.7916666666666666	4.583333333333333	21	4.41	女	大专及以上	非婚	农户	非党员	农村	无工作	无工作	中	9.903537551286171	中部	2017	6.90875477931522	2	1996	山西省	2017_6694	20000	1000	.5	400000000	19.80697510757226
2.5	3	4	上网	1	3.5	1	.1666666666666667	.5833333333333334	2.666666666666667	53	28.09	女	中学/中专	已婚	农户	非党员	城镇	无工作	无工作	下	10.59665973278358	中部	2017	8.699681400989514	3	1964	山西省	2017_6695	40000	6000	.4	1600000000	21.19326946681715
2.625	3	0	不上网	0	0	0	0	0	0	64	40.96	女	大专及以上	已婚	非农户	中共党员	城镇	无工作	无工作	中	11.18443528679063	中部	2017	6.985641817639208	1	1953	山西省	2017_6696	72000	1080	0	5184000000	22.36884279618929
2.5	2	6	不上网	0	0	0	0	0	0	33	10.89	女	小学及以下	已婚	农户	非党员	城镇	无工作	无工作	下	10.49130199483023	中部	2017	8.039479919100449	0	1984	山西省	2017_6697	36000	3100	.6	1296000000	20.9825484356481
2.375	3	3	不上网	0	0	0	0	0	0	64	40.96	女	中学/中专	已婚	农户	非党员	城镇	无工作	无工作	中下	11.00211650773202	中部	2017	8.006700845440367	0	1953	山西省	2017_6698	60000	3000	.3	3600000000	22.00419968268625
2.75	3	6	不上网	0	0	0	0	0	0	32	10.24	女	中学/中专	已婚	非农户	非党员	农村	有工作	体制外	下	10.81979828421029	中部	2017	6.90875477931522	1	1985	山西省	2017_6796	50000	1000	.6	2500000000	21.63955656922057
2.375	3	5	不上网	0	0	0	0	0	0	60	36	女	小学及以下	已婚	非农户	非党员	城镇	无工作	无工作	中	10.30898599342208	中部	2017	6.90875477931522	1	1957	山西省	2017_6797	30000	1000	.5	900000000	20.6179053223997
2.25	3	5	不上网	0	0	0	0	0	0	33	10.89	男	中学/中专	已婚	农户	非党员	城镇	有工作	体制外	下	11.28979441357789	中部	2017	8.294299608857235	2	1984	山西省	2017_6798	80000	4000	.5	6400000000	22.57956382746829
1.75	2	2	上网	2.2	3	1	.3666666666666667	.5	3.1	30	9	女	小学及以下	已婚	农户	非党员	城镇	无工作	无工作	下	9.210440366976517	中部	2017	6.398594934535208	1	1987	山西省	2017_6799	10000	600	.2	100000000	18.42068075395236
2.625	3	1	上网	2.4	2	1	.4	.3333333333333333	2.866666666666666	27	7.29	女	中学/中专	已婚	非农户	非党员	城镇	无工作	无工作	中	11.40757606036179	中部	2017	8.517393171418904	1	1990	山西省	2017_6800	90000	5000	.1	8100000000	22.81512989874826
2.625	3	5	不上网	0	0	0	0	0	0	69	47.61	男	中学/中专	已婚	非农户	非党员	农村	无工作	无工作	下	10.59665973278358	中部	2017	7.090909822079984	2	1948	山西省	2017_6981	40000	1200	.5	1600000000	21.19326946681715
3.125	3	0	上网	4.8	5.75	1	.7999999999999999	.9583333333333334	5.316666666666666	21	4.41	男	大专及以上	非婚	非农户	非党员	城镇	无工作	无工作	中	10.81979828421029	中部	2017	6.90875477931522	2	1996	山西省	2017_6982	50000	1000	0	2500000000	21.63955656922057
2.75	3	2	上网	3.8	5	1	.6333333333333333	.8333333333333334	4.566666666666666	20	4	男	大专及以上	非婚	非农户	非党员	城镇	无工作	无工作	中	12.15478461428667	中部	2017	7.090909822079984	2	1997	山西省	2017_6983	190000	1200	.2	36100000000	24.30955870231295
3	2	0	不上网	0	0	0	0	0	0	49	24.01	男	小学及以下	已婚	农户	非党员	城镇	无工作	无工作	下	10.30898599342208	中部	2017	8.294299608857235	3	1968	山西省	2017_7511	30000	4000	0	900000000	20.6179053223997
3	3	2	上网	3.6	3.5	1	.6	.5833333333333334	3.966666666666667	27	7.29	女	中学/中专	已婚	农户	非党员	城镇	无工作	无工作	下	9.903537551286171	中部	2017	7.313886831633462	3	1990	山西省	2017_7512	20000	1500	.2	400000000	19.80697510757226
3.125	2	2	不上网	0	0	0	0	0	0	18	3.24	男	中学/中专	非婚	农户	非党员	城镇	无工作	无工作	中	12.20607764551767	中部	2017	8.006700845440367	2	1999	山西省	2017_8056	200000	3000	.2	40000000000	24.41214529108535
2.875	3	2	上网	2.8	1.5	1	.4666666666666666	.25	2.9	50	25	男	大专及以上	已婚	非农户	非党员	城镇	有工作	体制内	中	11.91839723972284	中部	2017	7.601402334583733	3	1967	山西省	2017_8057	150000	2000	.2	22500000000	23.83678114620123
2.75	3	1	上网	3.4	1.75	1	.5666666666666667	.2916666666666667	3.283333333333333	32	10.24	男	大专及以上	已婚	非农户	非党员	城镇	有工作	体制内	中	11.51293546492023	中部	2017	8.006700845440367	1	1985	山西省	2017_8058	100000	3000	.1	10000000000	23.02585093004046
2.5	3	8	不上网	0	0	0	0	0	0	41	16.81	女	小学及以下	已婚	农户	非党员	城镇	无工作	无工作	下	10.59665973278358	中部	2017	7.601402334583733	3	1976	山西省	2017_8059	40000	2000	.8	1600000000	21.19326946681715
2.375	2	6	上网	3.2	3	1	.5333333333333333	.5	3.6	45	20.25	男	中学/中专	已婚	农户	非党员	城镇	有工作	体制外	下	11.15626480664374	中部	2017	8.366602832783736	3	1972	山西省	2017_8060	70000	4300	.6	4900000000	22.31250104226707
2.625	3	3	上网	2.2	1	1	.3666666666666667	.1666666666666667	2.433333333333334	49	24.01	女	中学/中专	已婚	农户	非党员	城镇	无工作	无工作	中下	9.903537551286171	中部	2017	8.517393171418904	3	1968	山西省	2017_8061	20000	5000	.3	400000000	19.80697510757226
2.25	3	2	上网	4	5	1	.6666666666666666	.8333333333333334	4.666666666666667	21	4.41	女	大专及以上	非婚	非农户	非党员	城镇	无工作	无工作	下	11.08215793337482	中部	2017	6.803505257608338	3	1996	山西省	2017_8570	65000	900	.2	4225000000	22.16428509799223
2.875	3	2	不上网	0	0	0	0	0	0	48	23.04	男	中学/中专	已婚	非农户	非党员	城镇	有工作	体制外	下	9.61587214452889	中部	2017	7.601402334583733	0	1969	山西省	2017_8571	15000	2000	.2	225000000	19.23161096461314
3	3	3	不上网	0	0	0	0	0	0	51	26.01	男	中学/中专	已婚	非农户	非党员	城镇	有工作	体制内	下	10.20362918133765	中部	2017	8.294299608857235	0	1966	山西省	2017_9013	27000	4000	.3	729000000	20.40718429134467
3	3	0	上网	4.2	5.25	1	.7000000000000001	.875	4.85	20	4	男	大专及以上	非婚	农户	非党员	城镇	无工作	无工作	中	11.15626480664374	中部	2017	8.294299608857235	1	1997	山西省	2017_9014	70000	4000	0	4900000000	22.31250104226707
2.5	3	4	上网	2.6	1.75	1	.4333333333333333	.2916666666666667	2.883333333333334	50	25	男	中学/中专	已婚	农户	中共党员	城镇	有工作	体制外	下	10.30898599342208	中部	2017	7.601402334583733	2	1967	山西省	2017_9015	30000	2000	.4	900000000	20.6179053223997
2.625	3	2	上网	4.2	4.5	1	.7000000000000001	.75	4.6	21	4.41	女	大专及以上	非婚	农户	非党员	城镇	无工作	无工作	中下	11.28979441357789	中部	2017	7.601402334583733	0	1996	山西省	2017_9016	80000	2000	.2	6400000000	22.57956382746829
3.125	3	0	上网	4.2	4.25	1	.7000000000000001	.7083333333333334	4.516666666666667	28	7.84	女	大专及以上	已婚	非农户	非党员	城镇	有工作	体制内	中下	10.81979828421029	中部	2017	8.006700845440367	0	1989	山西省	2017_9326	50000	3000	0	2500000000	21.63955656922057
2.375	3	2	不上网	0	0	0	0	0	0	45	20.25	女	中学/中专	已婚	非农户	非党员	城镇	有工作	体制内	中	11.51293546492023	中部	2017	8.006700845440367	2	1972	山西省	2017_9327	100000	3000	.2	10000000000	23.02585093004046
2.75	3	1	不上网	0	0	0	0	0	0	23	5.29	女	中学/中专	已婚	农户	非党员	城镇	无工作	无工作	中下	10.30898599342208	中部	2017	8.517393171418904	1	1994	山西省	2017_9328	30000	5000	.1	900000000	20.6179053223997
2.875	3	3	不上网	0	0	0	0	0	0	48	23.04	男	中学/中专	已婚	非农户	非党员	城镇	无工作	无工作	中下	10.59665973278358	中部	2017	7.601402334583733	0	1969	山西省	2017_9329	40000	2000	.3	1600000000	21.19326946681715
2.75	3	5	不上网	0	0	0	0	0	0	64	40.96	女	小学及以下	已婚	农户	非党员	城镇	无工作	无工作	中下	10.73641841436538	中部	2017	7.824445930877619	1	1953	山西省	2017_9582	46000	2500	.5	2116000000	21.47279335141505
2.625	3	3	上网	3.2	4.75	1	.5333333333333333	.7916666666666666	4.183333333333334	36	12.96	男	中学/中专	已婚	农户	中共党员	城镇	无工作	无工作	中下	12.20607764551767	中部	2017	8.517393171418904	3	1981	山西省	2017_9762	200000	5000	.3	40000000000	24.41214529108535
2.875	3	2	上网	4.2	5.75	1	.7000000000000001	.9583333333333334	5.016666666666667	26	6.76	男	中学/中专	非婚	农户	非党员	城镇	有工作	体制外	中下	11.28979441357789	中部	2017	8.006700845440367	4	1991	山西省	2017_9763	80000	3000	.2	6400000000	22.57956382746829
3	3	0	上网	3.6	3.25	1	.6	.5416666666666666	3.883333333333333	20	4	女	大专及以上	非婚	非农户	非党员	城镇	无工作	无工作	中	10.81979828421029	中部	2017	7.601402334583733	2	1997	山西省	2017_9910	50000	2000	0	2500000000	21.63955656922057
2.5	3	4	上网	4	3.5	1	.6666666666666666	.5833333333333334	4.166666666666667	30	9	女	中学/中专	已婚	农户	非党员	城镇	无工作	无工作	中下	10.30898599342208	中部	2017	7.496097345175956	1	1987	山西省	2017_10000	30000	1800	.4	900000000	20.6179053223997
3.125	3	0	不上网	0	0	0	0	0	0	50	25	女	中学/中专	已婚	非农户	非党员	城镇	有工作	体制内	中下	11.51293546492023	中部	2017	8.006700845440367	1	1967	山西省	2017_10001	100000	3000	0	10000000000	23.02585093004046
2.75	3	6	不上网	0	0	0	0	0	0	44	19.36	女	小学及以下	已婚	农户	非党员	城镇	有工作	体制外	下	9.581972891547895	中部	2017	6.511745329644728	2	1973	山西省	2017_141	14500	672	.6	210250000	19.16380786157357
1.375	1	10	不上网	0	0	0	0	0	0	65	42.25	男	小学及以下	已婚	农户	非党员	农村	有工作	体制外	中	9.546884034617925	中部	2017	4.691347882229143	3	1952	山西省	2017_142	14000	108	1	196000000	19.09362522229683
1.5	1	6	不上网	0	0	0	0	0	0	68	46.24	女	小学及以下	已婚	农户	非党员	农村	有工作	体制外	下	9.210440366976517	中部	2017	5.303304908059076	1	1949	山西省	2017_143	10000	200	.6	100000000	18.42068075395236
2.125	2	4	上网	3	1.25	1	.5	.2083333333333333	2.916666666666667	28	7.84	男	大专及以上	已婚	非农户	非党员	城镇	有工作	体制内	下	11.00211650773202	中部	2017	7.244941546337007	1	1989	山西省	2017_144	60000	1400	.4	3600000000	22.00419968268625
2.625	3	2	上网	3.6	4.25	1	.6	.7083333333333334	4.216666666666667	28	7.84	女	小学及以下	已婚	农户	非党员	城镇	无工作	无工作	中	11.00211650773202	中部	2017	7.601402334583733	3	1989	山西省	2017_1608	60000	2000	.2	3600000000	22.00419968268625
3.5	3	3	不上网	0	0	0	0	0	0	45	20.25	男	小学及以下	非婚	农户	非党员	农村	有工作	体制外	下	9.210440366976517	中部	2017	6.216606101084865	1	1972	山西省	2017_1609	10000	500	.3	100000000	18.42068075395236
2.875	3	0	不上网	0	0	0	0	0	0	28	7.84	女	中学/中专	已婚	非农户	非党员	农村	无工作	无工作	中下	11.00211650773202	中部	2017	7.783640596221253	0	1989	山西省	2017_1610	60000	2400	0	3600000000	22.00419968268625
1.5	2	6	上网	3	4.25	1	.5	.7083333333333334	3.916666666666667	44	19.36	男	中学/中专	已婚	非农户	非党员	农村	有工作	体制内	下	11.00211650773202	中部	2017	8.006700845440367	1	1973	山西省	2017_1611	60000	3000	.6	3600000000	22.00419968268625
2.375	2	4	上网	4	2.75	1	.6666666666666666	.4583333333333333	3.916666666666667	47	22.09	女	大专及以上	已婚	非农户	非党员	城镇	有工作	体制内	中下	11.40757606036179	中部	2017	8.517393171418904	2	1970	山西省	2017_3124	90000	5000	.4	8100000000	22.81512989874826
3.375	4	7	上网	4	4.25	1	.6666666666666666	.7083333333333334	4.416666666666667	43	18.49	女	中学/中专	已婚	农户	中共党员	农村	有工作	体制外	中	11.00211650773202	中部	2017	7.313886831633462	3	1974	山西省	2017_3125	60000	1500	.7	3600000000	22.00419968268625
2.875	3	3	不上网	0	0	0	0	0	0	68	46.24	男	小学及以下	已婚	农户	非党员	农村	有工作	体制外	中	8.517393171418904	中部	2017	7.427144133408616	1	1949	山西省	2017_3126	5000	1680	.3	25000000	17.03438642283247
4	4	4	不上网	0	0	0	0	0	0	67	44.89	男	小学及以下	已婚	农户	非党员	农村	有工作	体制外	下	8.294299608857235	中部	2017	5.484796933490655	1	1950	山西省	2017_3127	4000	240	.4	16000000	16.58809934270406
3.125	4	3	上网	2.8	3	1	.4666666666666666	.5	3.4	28	7.84	男	大专及以上	已婚	非农户	中共党员	城镇	有工作	体制内	下	11.00211650773202	中部	2017	7.783640596221253	1	1989	山西省	2017_3128	60000	2400	.3	3600000000	22.00419968268625
2.375	3	0	不上网	0	0	0	0	0	0	34	11.56	女	中学/中专	已婚	农户	非党员	城镇	无工作	无工作	中下	11.00211650773202	中部	2017	6.90875477931522	1	1983	山西省	2017_3129	60000	1000	0	3600000000	22.00419968268625
2.625	3	3	上网	3.4	4.5	1	.5666666666666667	.75	4.2	35	12.25	男	大专及以上	已婚	非农户	非党员	城镇	有工作	体制内	中下	11.00211650773202	中部	2017	7.601402334583733	2	1982	山西省	2017_4376	60000	2000	.3	3600000000	22.00419968268625
2.875	3	1	上网	3.4	1.75	1	.5666666666666667	.2916666666666667	3.283333333333333	44	19.36	女	大专及以上	已婚	非农户	中共党员	农村	有工作	体制内	中	11.28979441357789	中部	2017	8.188966863648876	1	1973	山西省	2017_4377	80000	3600	.1	6400000000	22.57956382746829
3.375	3	2	不上网	0	0	0	0	0	0	65	42.25	男	小学及以下	已婚	农户	中共党员	农村	有工作	体制外	中	8.699681400989514	中部	2017	5.888877958332881	1	1952	山西省	2017_4378	6000	360	.2	36000000	17.39902952419816
2.5	3	5	上网	2.6	3.5	1	.4333333333333333	.5833333333333334	3.466666666666667	55	30.25	男	中学/中专	已婚	农户	非党员	农村	有工作	体制外	中下	9.392745258631441	中部	2017	6.90875477931522	0	1962	山西省	2017_4379	12000	1000	.5	144000000	18.78532386448472
2.625	3	3	上网	3.8	2.75	1	.6333333333333333	.4583333333333333	3.816666666666666	46	21.16	男	大专及以上	已婚	非农户	中共党员	城镇	有工作	体制内	中	10.55583877990341	中部	2017	7.601402334583733	1	1971	山西省	2017_5386	38400	2000	.3	1474560000	21.1116254778298
2.75	3	3	不上网	0	0	0	0	0	0	49	24.01	男	小学及以下	非婚	农户	非党员	农村	有工作	体制外	中下	7.824445930877619	中部	2017	6.111467339502679	0	1968	山西省	2017_5387	2500	450	.3	6250000	15.64809218171257
3	4	1	不上网	0	0	0	0	0	0	68	46.24	男	中学/中专	非婚	农户	中共党员	农村	有工作	体制外	下	9.255504923930557	中部	2017	5.860786223465865	1	1949	山西省	2017_5388	10461	350	.1	109432521	18.51081867982557
2.75	4	7	上网	1.2	3.25	1	.2	.5416666666666666	2.683333333333333	32	10.24	男	小学及以下	已婚	农户	非党员	农村	无工作	无工作	下	9.61587214452889	中部	2017	7.601402334583733	1	1985	山西省	2017_5389	15000	2000	.7	225000000	19.23161096461314
2.5	3	0	上网	3.6	5	1	.6	.8333333333333334	4.466666666666667	20	4	女	大专及以上	非婚	农户	非党员	城镇	无工作	无工作	中	11.51293546492023	中部	2017	8.006700845440367	1	1997	山西省	2017_5390	100000	3000	0	10000000000	23.02585093004046
3	3	5	上网	1.6	2.5	1	.2666666666666667	.4166666666666667	2.633333333333334	47	22.09	女	中学/中专	非婚	农户	非党员	城镇	有工作	体制内	下	10.30898599342208	中部	2017	7.601402334583733	2	1970	山西省	2017_5391	30000	2000	.5	900000000	20.6179053223997
2.625	3	0	上网	4.2	4	1	.7000000000000001	.6666666666666666	4.433333333333334	24	5.76	女	大专及以上	非婚	非农户	中共党员	城镇	有工作	体制内	中	11.40757606036179	中部	2017	8.006700845440367	3	1993	山西省	2017_5905	90000	3000	0	8100000000	22.81512989874826
2.25	2	2	不上网	0	0	0	0	0	0	46	21.16	女	中学/中专	已婚	农户	非党员	农村	有工作	体制外	中下	10.81979828421029	中部	2017	7.601402334583733	1	1971	山西省	2017_5906	50000	2000	.2	2500000000	21.63955656922057
2.75	3	2	上网	3.8	5.5	1	.6333333333333333	.9166666666666666	4.733333333333333	19	3.61	男	中学/中专	非婚	农户	非党员	农村	无工作	无工作	中	11.91839723972284	中部	2017	8.006700845440367	0	1998	山西省	2017_5907	150000	3000	.2	22500000000	23.83678114620123
2.625	3	2	上网	3.4	2.75	1	.5666666666666667	.4583333333333333	3.616666666666666	36	12.96	男	大专及以上	已婚	非农户	中共党员	城镇	有工作	体制内	中	11.47211388706239	中部	2017	8.006700845440367	0	1981	山西省	2017_6254	96000	3000	.2	9216000000	22.94420694100845
3	3	6	不上网	0	0	0	0	0	0	41	16.81	男	中学/中专	已婚	非农户	非党员	农村	有工作	体制内	下	10.1811571672049	中部	2017	7.741099090035366	1	1976	山西省	2017_6255	26400	2300	.6	696960000	20.36223857970362
2.625	3	2	不上网	0	0	0	0	0	0	53	28.09	女	小学及以下	已婚	农户	非党员	农村	无工作	无工作	中下	9.392745258631441	中部	2017	6.398594934535208	1	1964	山西省	2017_6256	12000	600	.2	144000000	18.78532386448472
3	3	8	不上网	0	0	0	0	0	0	60	36	男	中学/中专	已婚	农户	非党员	农村	无工作	无工作	中下	8.294299608857235	中部	2017	5.707110264748875	0	1957	山西省	2017_6257	4000	300	.8	16000000	16.58809934270406
2.625	3	7	不上网	0	0	0	0	0	0	40	16	男	中学/中专	非婚	农户	非党员	城镇	无工作	无工作	中	8.517393171418904	中部	2017	8.006700845440367	3	1977	山西省	2017_6258	5000	3000	.7	25000000	17.03438642283247
2.875	3	1	上网	3.6	4	1	.6	.6666666666666666	4.133333333333333	27	7.29	女	大专及以上	已婚	非农户	非党员	城镇	有工作	体制外	中	10.81979828421029	中部	2017	6.398594934535208	1	1990	山西省	2017_6259	50000	600	.1	2500000000	21.63955656922057
2.625	3	3	不上网	0	0	0	0	0	0	42	17.64	女	大专及以上	已婚	非农户	非党员	城镇	有工作	体制外	中下	11.15626480664374	中部	2017	8.006700845440367	2	1975	山西省	2017_6522	70000	3000	.3	4900000000	22.31250104226707
3.125	3	3	不上网	0	0	0	0	0	0	61	37.21	男	小学及以下	已婚	农户	非党员	农村	无工作	无工作	下	8.412054873292933	中部	2017	5.525452939131783	0	1956	山西省	2017_6523	4500	250	.3	20250000	16.82366540089954
3.125	3	4	不上网	0	0	0	0	0	0	67	44.89	男	小学及以下	已婚	农户	中共党员	农村	无工作	无工作	下	8.412054873292933	中部	2017	5.303304908059076	0	1950	山西省	2017_6524	4500	200	.4	20250000	16.82366540089954
2.5	3	7	不上网	0	0	0	0	0	0	47	22.09	男	小学及以下	非婚	农户	非党员	农村	有工作	体制外	下	9.392745258631441	中部	2017	5.707110264748875	0	1970	山西省	2017_6525	12000	300	.7	144000000	18.78532386448472
3	3	6	不上网	0	0	0	0	0	0	39	15.21	男	中学/中专	非婚	非农户	非党员	城镇	有工作	体制外	中下	9.770013301136158	中部	2017	5.303304908059076	2	1978	山西省	2017_6699	17500	200	.6	306250000	19.53991232308852
3.875	4	7	不上网	0	0	0	0	0	0	65	42.25	男	小学及以下	非婚	农户	非党员	农村	无工作	无工作	下	10.40550449352072	中部	2017	5.60947179518496	2	1952	山西省	2017_6700	33040	272	.7	1091641600	20.81094845618588
3	3	7	上网	3.4	6	1	.5666666666666667	1	4.7	18	3.24	男	中学/中专	非婚	农户	非党员	农村	无工作	无工作	下	10.46313191149197	中部	2017	8.987321812850125	1	1999	山西省	2017_6701	35000	8000	.7	1225000000	20.92620668175943
3	3	4	上网	3	4.75	1	.5	.7916666666666666	4.083333333333333	28	7.84	女	大专及以上	已婚	非农户	非党员	城镇	无工作	无工作	中	10.49130199483023	中部	2017	7.560601162768557	3	1989	山西省	2017_6702	36000	1920	.4	1296000000	20.9825484356481
2.625	3	0	上网	4.2	4.25	1	.7000000000000001	.7083333333333334	4.516666666666667	22	4.84	女	大专及以上	非婚	农户	非党员	城镇	有工作	体制外	中	11.00211650773202	中部	2017	6.90875477931522	1	1995	山西省	2017_6703	60000	1000	0	3600000000	22.00419968268625
2.625	3	4	上网	3	3.5	1	.5	.5833333333333334	3.666666666666667	47	22.09	男	中学/中专	已婚	非农户	中共党员	城镇	有工作	体制内	中下	11.05090587826357	中部	2017	7.438971592395862	2	1970	山西省	2017_6801	63000	1700	.4	3969000000	22.10178001099929
1.375	1	7	不上网	0	0	0	0	0	0	42	17.64	女	大专及以上	已婚	非农户	非党员	农村	无工作	无工作	下	0	中部	2017	5.707110264748875	3	1975	山西省	2017_6802	0	300	.7	0	0
2.75	3	6	不上网	0	0	0	0	0	0	51	26.01	女	小学及以下	已婚	农户	非党员	农村	有工作	体制外	中下	8.699681400989514	中部	2017	5.303304908059076	3	1966	山西省	2017_6803	6000	200	.6	36000000	17.39902952419816
2.25	3	5	不上网	0	0	0	0	0	0	63	39.69	女	小学及以下	已婚	农户	非党员	农村	有工作	体制外	下	9.116139576577355	中部	2017	5.707110264748875	0	1954	山西省	2017_6804	9100	300	.5	82810000	18.23205939708572
2.625	2	5	不上网	0	0	0	0	0	0	37	13.69	女	小学及以下	已婚	非农户	非党员	农村	无工作	无工作	中	10.77897712300635	中部	2017	8.095903532961101	0	1980	山西省	2017_6805	48000	3280	.5	2304000000	21.55791258021408
2.375	3	5	不上网	0	0	0	0	0	0	60	36	男	中学/中专	已婚	农户	非党员	城镇	无工作	无工作	下	9.903537551286171	中部	2017	5.707110264748875	0	1957	山西省	2017_6806	20000	300	.5	400000000	19.80697510757226
2.875	3	1	不上网	0	0	0	0	0	0	43	18.49	男	中学/中专	已婚	农户	非党员	城镇	有工作	体制内	中	11.69525535506279	中部	2017	7.783640596221253	2	1974	山西省	2017_6984	120000	2400	.1	14400000000	23.39049404359781
1.285714285714286	3	7	不上网	0	0	0	0	0	0	52	27.04	女	中学/中专	已婚	农户	非党员	农村	有工作	体制外	中下	8.006700845440367	中部	2017	4.61512051684126	0	1965	山西省	2017_6985	3000	100	.7	9000000	16.0127352464116
1.75	1	1	不上网	0	0	0	0	0	0	68	46.24	男	中学/中专	已婚	非农户	非党员	城镇	无工作	无工作	中下	10.45740140098189	中部	2017	5.303304908059076	1	1949	山西省	2017_6986	34800	200	.1	1211040000	20.91474533235087
1.5	1	8	上网	3	3	1	.5	.5	3.5	29	8.41	男	中学/中专	已婚	农户	非党员	城镇	有工作	体制内	中	10.89675784389346	中部	2017	7.170888478512505	0	1988	山西省	2017_6987	54000	1300	.8	2916000000	21.79347865143576
3	3	7	不上网	0	0	0	0	0	0	53	28.09	女	小学及以下	已婚	农户	非党员	农村	有工作	体制外	下	10.20362918133765	中部	2017	6.90875477931522	2	1964	山西省	2017_7513	27000	1000	.7	729000000	20.40718429134467
3	3	7	不上网	0	0	0	0	0	0	38	14.44	女	小学及以下	已婚	农户	非党员	城镇	无工作	无工作	下	9.210440366976517	中部	2017	7.601402334583733	2	1979	山西省	2017_7514	10000	2000	.7	100000000	18.42068075395236
2.5	2	1	不上网	0	0	0	0	0	0	30	9	女	中学/中专	已婚	农户	非党员	城镇	无工作	无工作	中下	9.903537551286171	中部	2017	6.398594934535208	1	1987	山西省	2017_7515	20000	600	.1	400000000	19.80697510757226
3	4	3	不上网	0	0	0	0	0	0	60	36	男	小学及以下	非婚	农户	非党员	城镇	无工作	无工作	下	8.699681400989514	中部	2017	5.484796933490655	2	1957	山西省	2017_8062	6000	240	.3	36000000	17.39902952419816
1.875	2	6	上网	3	3	1	.5	.5	3.5	40	16	男	中学/中专	已婚	非农户	非党员	农村	有工作	体制内	下	10.46313191149197	中部	2017	7.496097345175956	2	1977	山西省	2017_8063	35000	1800	.6	1225000000	20.92620668175943
3	4	4	不上网	0	0	0	0	0	0	55	30.25	男	中学/中专	非婚	农户	非党员	农村	无工作	无工作	中下	7.783640596221253	中部	2017	6.398594934535208	1	1962	山西省	2017_8572	2400	600	.4	5760000	15.56644820628317
2.25	2	3	不上网	0	0	0	0	0	0	32	10.24	女	中学/中专	已婚	农户	非党员	城镇	无工作	无工作	中下	9.798182590890704	中部	2017	8.006700845440367	3	1985	山西省	2017_8573	18000	3000	.3	324000000	19.59625407684302
1.625	3	6	上网	1.8	3	1	.3	.5	2.9	53	28.09	男	小学及以下	非婚	农户	非党员	农村	无工作	无工作	下	8.699681400989514	中部	2017	6.90875477931522	2	1964	山西省	2017_8574	6000	1000	.6	36000000	17.39902952419816
2.875	3	3	不上网	0	0	0	0	0	0	55	30.25	女	中学/中专	已婚	农户	非党员	城镇	无工作	无工作	中	11.77529742171583	中部	2017	8.006700845440367	0	1962	山西省	2017_9017	130000	3000	.3	16900000000	23.55057945893461
2.875	3	0	不上网	0	0	0	0	0	0	51	26.01	男	中学/中专	已婚	农户	非党员	农村	有工作	体制外	中	9.105090961257085	中部	2017	6.398594934535208	0	1966	山西省	2017_9018	9000	600	0	81000000	18.20995972498239
1.875	2	5	不上网	0	0	0	0	0	0	50	25	女	小学及以下	已婚	农户	非党员	农村	无工作	无工作	中下	9.903537551286171	中部	2017	5.707110264748875	2	1967	山西省	2017_9330	20000	300	.5	400000000	19.80697510757226
2.5	3	1	不上网	0	0	0	0	0	0	33	10.89	男	中学/中专	已婚	农户	非党员	农村	有工作	体制内	中下	11.00211650773202	中部	2017	8.006700845440367	3	1984	山西省	2017_9331	60000	3000	.1	3600000000	22.00419968268625
3.125	3	5	不上网	0	0	0	0	0	0	51	26.01	女	小学及以下	已婚	农户	非党员	农村	有工作	体制外	下	8.987321812850125	中部	2017	6.867974408970293	1	1966	山西省	2017_9332	8000	960	.5	64000000	17.97439365694894
3.875	3	3	上网	3	3.5	1	.5	.5833333333333334	3.666666666666667	56	31.36	女	中学/中专	已婚	非农户	中共党员	城镇	无工作	无工作	中	10.59665973278358	中部	2017	6.68586094706836	1	1961	山西省	2017_9333	40000	800	.3	1600000000	21.19326946681715
2.125	2	6	不上网	0	0	0	0	0	0	29	8.41	女	小学及以下	已婚	农户	非党员	城镇	无工作	无工作	中下	10.30898599342208	中部	2017	6.90875477931522	2	1988	山西省	2017_9334	30000	1000	.6	900000000	20.6179053223997
3	3	2	不上网	0	0	0	0	0	0	48	23.04	女	中学/中专	已婚	非农户	非党员	农村	无工作	无工作	中下	9.903537551286171	中部	2017	6.216606101084865	0	1969	山西省	2017_9583	20000	500	.2	400000000	19.80697510757226
2.714285714285714	3	2	不上网	0	0	0	0	0	0	62	38.44	男	小学及以下	已婚	农户	非党员	城镇	有工作	体制外	下	8.517393171418904	中部	2017	5.017279836814924	1	1955	山西省	2017_9584	5000	150	.2	25000000	17.03438642283247
3.375	3	1	上网	3.6	4	1	.6	.6666666666666666	4.133333333333333	19	3.61	男	大专及以上	非婚	农户	非党员	城镇	无工作	无工作	下	10.85129633112683	中部	2017	8.294299608857235	2	1998	山西省	2017_9585	51600	4000	.1	2662560000	21.70255390331489
3.125	4	0	不上网	0	0	0	0	0	0	52	27.04	女	中学/中专	已婚	农户	非党员	农村	无工作	无工作	下	10.49130199483023	中部	2017	7.601402334583733	0	1965	山西省	2017_9764	36000	2000	0	1296000000	20.9825484356481
2.125	3	3	不上网	0	0	0	0	0	0	35	12.25	男	大专及以上	已婚	非农户	非党员	农村	有工作	体制内	中	11.36211420307502	中部	2017	8.006700845440367	3	1982	山西省	2017_9911	86000	3000	.3	7396000000	22.7242051506065
2.625	3	3	上网	2.6	2.75	1	.4333333333333333	.4583333333333333	3.216666666666667	31	9.609999999999999	男	中学/中专	已婚	农户	非党员	农村	有工作	体制内	中下	10.30898599342208	中部	2017	7.601402334583733	1	1986	山西省	2017_9912	30000	2000	.3	900000000	20.6179053223997
2.625	3	4	不上网	0	0	0	0	0	0	47	22.09	男	中学/中专	已婚	非农户	非党员	农村	有工作	体制外	中	10.83172661792612	中部	2017	7.313886831633462	0	1970	山西省	2017_10002	50600	1500	.4	2560360000	21.66341371094168
2.75	3	7	上网	2	4.75	1	.3333333333333333	.7916666666666666	3.583333333333333	43	18.49	女	中学/中专	已婚	农户	非党员	城镇	无工作	无工作	下	10.30898599342208	中部	2017	8.665785595466064	2	1974	山西省	2017_10003	30000	5800	.7	900000000	20.6179053223997
2.75	3	5	上网	4.2	3.75	1	.7000000000000001	.625	4.35	31	9.609999999999999	女	大专及以上	已婚	非农户	非党员	农村	有工作	体制内	下	11.51293546492023	西部	2017	7.783640596221253	1	1986	内蒙古自治区	2017_145	100000	2400	.5	10000000000	23.02585093004046
2.375	3	4	上网	6	6	1	1	1	6	42	17.64	男	大专及以上	已婚	非农户	非党员	城镇	有工作	体制内	下	10.59665973278358	西部	2017	6.90875477931522	1	1975	内蒙古自治区	2017_146	40000	1000	.4	1600000000	21.19326946681715
2	2	1	上网	3.2	4.75	1	.5333333333333333	.7916666666666666	4.183333333333334	21	4.41	男	大专及以上	非婚	农户	中共党员	城镇	无工作	无工作	下	11.60824473564232	西部	2017	8.006700845440367	3	1996	内蒙古自治区	2017_147	110000	3000	.1	12100000000	23.21647128963175
2.5	3	6	不上网	0	0	0	0	0	0	38	14.44	男	中学/中专	已婚	农户	非党员	城镇	有工作	体制外	下	10.46313191149197	西部	2017	7.313886831633462	0	1979	内蒙古自治区	2017_148	35000	1500	.6	1225000000	20.92620668175943
2.25	3	0	上网	3.8	4.75	1	.6333333333333333	.7916666666666666	4.483333333333333	25	6.25	男	大专及以上	非婚	农户	非党员	城镇	有工作	体制外	中下	12.20607764551767	西部	2017	7.601402334583733	1	1992	内蒙古自治区	2017_149	200000	2000	0	40000000000	24.41214529108535
2.375	2	2	上网	3.8	3.25	1	.6333333333333333	.5416666666666666	3.983333333333333	30	9	男	大专及以上	已婚	非农户	非党员	农村	有工作	体制外	中下	11.28979441357789	西部	2017	8.294299608857235	1	1987	内蒙古自治区	2017_1612	80000	4000	.2	6400000000	22.57956382746829
3	3	10	不上网	0	0	0	0	0	0	22	4.84	男	大专及以上	非婚	农户	非党员	城镇	无工作	无工作	中	9.903537551286171	西部	2017	7.090909822079984	1	1995	内蒙古自治区	2017_1613	20000	1200	1	400000000	19.80697510757226
2	3	1	上网	4.2	5.25	1	.7000000000000001	.875	4.85	23	5.29	男	中学/中专	非婚	非农户	非党员	城镇	有工作	体制外	中下	11.51293546492023	西部	2017	8.294299608857235	1	1994	内蒙古自治区	2017_1614	100000	4000	.1	10000000000	23.02585093004046
3	3	4	上网	4.4	4.25	1	.7333333333333334	.7083333333333334	4.616666666666667	36	12.96	男	大专及以上	已婚	非农户	非党员	城镇	无工作	无工作	中下	11.51293546492023	西部	2017	8.006700845440367	2	1981	内蒙古自治区	2017_1617	100000	3000	.4	10000000000	23.02585093004046
3	3	2	不上网	0	0	0	0	0	0	61	37.21	男	中学/中专	已婚	非农户	非党员	城镇	无工作	无工作	中下	11.15626480664374	西部	2017	8.006700845440367	2	1956	内蒙古自治区	2017_1618	70000	3000	.2	4900000000	22.31250104226707
3.75	3	5	不上网	0	0	0	0	0	0	67	44.89	男	中学/中专	已婚	农户	中共党员	城镇	无工作	无工作	中	12.34583893572197	西部	2017	6.90875477931522	4	1950	内蒙古自治区	2017_1619	230000	1000	.5	52900000000	24.69166917582957
1.666666666666667	3	2	上网	2.2	1	1	.3666666666666667	.1666666666666667	2.433333333333334	63	39.69	男	大专及以上	已婚	非农户	非党员	农村	无工作	无工作	下	11.77529742171583	西部	2017	7.496097345175956	1	1954	内蒙古自治区	2017_3130	130000	1800	.2	16900000000	23.55057945893461
2.625	3	1	上网	4.8	5.75	1	.7999999999999999	.9583333333333334	5.316666666666666	25	6.25	女	大专及以上	非婚	农户	非党员	城镇	有工作	体制外	下	10.08585077512872	西部	2017	0	1	1992	内蒙古自治区	2017_3131	24000	0	.1	576000000	20.17161822039628
3	3	5	不上网	0	0	0	0	0	0	66	43.56	女	小学及以下	已婚	非农户	非党员	城镇	无工作	无工作	下	10.93868069333458	西部	2017	8.160803920954665	1	1951	内蒙古自治区	2017_3132	56312	3500	.5	3171041344	21.87732587089129
2.625	3	1	上网	3.8	3.75	1	.6333333333333333	.625	4.15	32	10.24	女	中学/中专	已婚	非农户	非党员	城镇	有工作	体制内	中下	12.20607764551767	西部	2017	8.006700845440367	0	1985	内蒙古自治区	2017_3133	200000	3000	.1	40000000000	24.41214529108535
2.625	3	1	上网	4.8	5	1	.7999999999999999	.8333333333333334	5.066666666666666	20	4	女	大专及以上	非婚	非农户	非党员	城镇	无工作	无工作	下	11.69525535506279	西部	2017	7.601402334583733	1	1997	内蒙古自治区	2017_3134	120000	2000	.1	14400000000	23.39049404359781
1.625	2	7	不上网	0	0	0	0	0	0	51	26.01	女	小学及以下	已婚	非农户	中共党员	城镇	无工作	无工作	下	10.81979828421029	西部	2017	8.517393171418904	3	1966	内蒙古自治区	2017_3135	50000	5000	.7	2500000000	21.63955656922057
2.25	3	3	上网	2.2	3.5	1	.3666666666666667	.5833333333333334	3.266666666666667	41	16.81	女	中学/中专	已婚	非农户	非党员	城镇	有工作	体制外	中下	10.81979828421029	西部	2017	7.313886831633462	2	1976	内蒙古自治区	2017_4380	50000	1500	.3	2500000000	21.63955656922057
3	3	4	上网	3.4	5.25	1	.5666666666666667	.875	4.45	19	3.61	男	中学/中专	非婚	非农户	非党员	城镇	无工作	无工作	中下	10.81979828421029	西部	2017	7.601402334583733	2	1998	内蒙古自治区	2017_4381	50000	2000	.4	2500000000	21.63955656922057
2	3	2	不上网	0	0	0	0	0	0	51	26.01	女	小学及以下	已婚	非农户	非党员	城镇	无工作	无工作	中上	9.980494888896912	西部	2017	6.90875477931522	2	1966	内蒙古自治区	2017_4382	21600	1000	.2	466560000	19.96089718948786
3.125	3	4	不上网	0	0	0	0	0	0	49	24.01	男	中学/中专	已婚	农户	非党员	城镇	有工作	体制外	中下	11.8436742107647	西部	2017	7.496097345175956	1	1968	内蒙古自治区	2017_4383	139200	1800	.4	19376640000	23.68733405381652
3	4	0	上网	4	3.5	1	.6666666666666666	.5833333333333334	4.166666666666667	31	9.609999999999999	男	大专及以上	已婚	农户	中共党员	农村	有工作	体制内	中	11.40757606036179	西部	2017	6.90875477931522	2	1986	内蒙古自治区	2017_5392	90000	1000	0	8100000000	22.81512989874826
2.875	3	1	上网	3.6	6	1	.6	1	4.8	26	6.76	女	大专及以上	非婚	非农户	非党员	城镇	无工作	无工作	中	11.51293546492023	西部	2017	7.090909822079984	1	1991	内蒙古自治区	2017_5393	100000	1200	.1	10000000000	23.02585093004046
2.875	3	2	上网	3.6	3.5	1	.6	.5833333333333334	3.966666666666667	30	9	女	大专及以上	非婚	非农户	非党员	城镇	有工作	体制外	中下	12.20607764551767	西部	2017	8.412054873292933	2	1987	内蒙古自治区	2017_5908	200000	4500	.2	40000000000	24.41214529108535
2.625	3	1	不上网	0	0	0	0	0	0	47	22.09	女	中学/中专	已婚	非农户	非党员	城镇	无工作	无工作	中	11.84940484442307	西部	2017	8.284251797621916	0	1970	内蒙古自治区	2017_6526	140000	3960	.1	19600000000	23.6987954032339
2.625	3	5	上网	2.8	2.5	1	.4666666666666666	.4166666666666667	3.233333333333333	62	38.44	男	中学/中专	已婚	农户	中共党员	城镇	有工作	体制内	下	9.392745258631441	西部	2017	7.601402334583733	0	1955	内蒙古自治区	2017_6527	12000	2000	.5	144000000	18.78532386448472
3.25	3	0	不上网	0	0	0	0	0	0	52	27.04	女	中学/中专	已婚	农户	非党员	城镇	无工作	无工作	下	10.30898599342208	西部	2017	7.601402334583733	1	1965	内蒙古自治区	2017_6704	30000	2000	0	900000000	20.6179053223997
2.5	1	2	上网	4.2	2.25	1	.7000000000000001	.375	3.85	49	24.01	女	大专及以上	非婚	非农户	非党员	农村	有工作	体制内	中	10.61646186989582	西部	2017	7.741099090035366	1	1968	内蒙古自治区	2017_6988	40800	2300	.2	1664640000	21.23287472138524
2.25	3	3	上网	3.8	3.75	1	.6333333333333333	.625	4.15	28	7.84	女	中学/中专	已婚	农户	非党员	城镇	无工作	无工作	中下	11.00211650773202	西部	2017	7.601402334583733	3	1989	内蒙古自治区	2017_6990	60000	2000	.3	3600000000	22.00419968268625
2.75	3	3	上网	2.8	3.5	1	.4666666666666666	.5833333333333334	3.566666666666667	52	27.04	女	中学/中专	已婚	非农户	非党员	城镇	无工作	无工作	下	11.15626480664374	西部	2017	8.006700845440367	1	1965	内蒙古自治区	2017_6991	70000	3000	.3	4900000000	22.31250104226707
2.625	3	0	上网	2.2	4.5	1	.3666666666666667	.75	3.6	63	39.69	女	中学/中专	已婚	非农户	中共党员	城镇	无工作	无工作	中下	11.15626480664374	西部	2017	7.313886831633462	0	1954	内蒙古自治区	2017_6992	70000	1500	0	4900000000	22.31250104226707
2.75	3	5	上网	3.4	4	1	.5666666666666667	.6666666666666666	4.033333333333333	37	13.69	男	中学/中专	已婚	农户	中共党员	城镇	有工作	体制外	中	10.59665973278358	西部	2017	7.601402334583733	3	1980	内蒙古自治区	2017_6993	40000	2000	.5	1600000000	21.19326946681715
2.875	3	3	上网	4.8	3.25	1	.7999999999999999	.5416666666666666	4.483333333333333	29	8.41	女	大专及以上	已婚	非农户	非党员	城镇	无工作	无工作	下	11.28979441357789	西部	2017	7.601402334583733	1	1988	内蒙古自治区	2017_7516	80000	2000	.3	6400000000	22.57956382746829
2.375	2	0	上网	4.6	4.25	1	.7666666666666666	.7083333333333334	4.716666666666667	28	7.84	女	大专及以上	已婚	非农户	非党员	城镇	有工作	体制内	中下	11.91839723972284	西部	2017	8.517393171418904	1	1989	内蒙古自治区	2017_7517	150000	5000	0	22500000000	23.83678114620123
3	3	0	上网	1.8	1.75	1	.3	.2916666666666667	2.483333333333333	52	27.04	女	大专及以上	非婚	非农户	非党员	城镇	有工作	体制内	中上	11.56172515290383	西部	2017	7.824445930877619	1	1965	内蒙古自治区	2017_7518	105000	2500	0	11025000000	23.12343125837002
2.25	2	1	上网	3.8	3.5	1	.6333333333333333	.5833333333333334	4.066666666666666	55	30.25	男	大专及以上	已婚	非农户	非党员	城镇	有工作	体制内	中	12.25486757159303	西部	2017	8.006700845440367	2	1962	内蒙古自治区	2017_7519	210000	3000	.1	44100000000	24.50972561942189
1.857142857142857	1	5	不上网	0	0	0	0	0	0	64	40.96	女	小学及以下	已婚	农户	非党员	城镇	无工作	无工作	下	9.903537551286171	西部	2017	6.216606101084865	0	1953	内蒙古自治区	2017_7520	20000	500	.5	400000000	19.80697510757226
2.875	3	0	上网	4	5.75	1	.6666666666666666	.9583333333333334	4.916666666666667	28	7.84	女	大专及以上	非婚	非农户	非党员	城镇	有工作	体制内	中	9.392745258631441	西部	2017	7.741099090035366	1	1989	内蒙古自治区	2017_7521	12000	2300	0	144000000	18.78532386448472
2.25	3	2	上网	5.2	5	1	.8666666666666667	.8333333333333334	5.266666666666667	53	28.09	男	大专及以上	已婚	非农户	中共党员	城镇	有工作	体制内	中下	11.69525535506279	西部	2017	8.517393171418904	3	1964	内蒙古自治区	2017_7522	120000	5000	.2	14400000000	23.39049404359781
3	4	0	不上网	0	0	0	0	0	0	62	38.44	男	中学/中专	已婚	非农户	非党员	城镇	无工作	无工作	中	12.61154108696612	西部	2017	8.006700845440367	0	1955	内蒙古自治区	2017_7523	300000	3000	0	90000000000	25.22307550728779
2.5	3	2	上网	4.2	4.25	1	.7000000000000001	.7083333333333334	4.516666666666667	47	22.09	女	大专及以上	已婚	非农户	非党员	城镇	无工作	无工作	中	12.20607764551767	西部	2017	8.675392806089782	2	1970	内蒙古自治区	2017_8064	200000	5856	.2	40000000000	24.41214529108535
2.625	3	6	不上网	0	0	0	0	0	0	51	26.01	男	中学/中专	已婚	农户	非党员	城镇	有工作	体制外	下	8.006700845440367	西部	2017	8.548885638148727	0	1966	内蒙古自治区	2017_8065	3000	5160	.6	9000000	16.0127352464116
2.875	3	0	不上网	0	0	0	0	0	0	58	33.64	女	大专及以上	已婚	非农户	非党员	城镇	无工作	无工作	中上	11.00211650773202	西部	2017	6.90875477931522	0	1959	内蒙古自治区	2017_8066	60000	1000	0	3600000000	22.00419968268625
2.625	3	0	上网	2	4	1	.3333333333333333	.6666666666666666	3.333333333333333	22	4.84	女	大专及以上	非婚	农户	非党员	城镇	有工作	体制外	下	10.59665973278358	西部	2017	7.601402334583733	1	1995	内蒙古自治区	2017_8067	40000	2000	0	1600000000	21.19326946681715
2.625	3	2	不上网	0	0	0	0	0	0	60	36	男	小学及以下	已婚	非农户	非党员	城镇	无工作	无工作	中下	10.59665973278358	西部	2017	7.170888478512505	1	1957	内蒙古自治区	2017_8068	40000	1300	.2	1600000000	21.19326946681715
3	3	7	不上网	0	0	0	0	0	0	51	26.01	女	中学/中专	已婚	农户	非党员	城镇	有工作	体制外	下	10.12667110305036	西部	2017		1	1966	内蒙古自治区	2017_8575	25000		.7	625000000	20.25326220930068
3	3	1	上网	2	3.5	1	.3333333333333333	.5833333333333334	3.166666666666667	67	44.89	男	中学/中专	已婚	非农户	非党员	城镇	无工作	无工作	中下	11.00211650773202	西部	2017	8.517393171418904	1	1950	内蒙古自治区	2017_8576	60000	5000	.1	3600000000	22.00419968268625
2.5	3	4	上网	3	5	1	.5	.8333333333333334	4.166666666666667	62	38.44	女	中学/中专	已婚	非农户	非党员	城镇	无工作	无工作	中下	11.58989576532275	西部	2017	7.170888478512505	0	1955	内蒙古自治区	2017_8577	108000	1300	.4	11664000000	23.17977301229845
1.875	1	1	上网	5.8	3.25	1	.9666666666666667	.5416666666666666	4.983333333333333	28	7.84	男	大专及以上	已婚	非农户	非党员	城镇	无工作	无工作	中下	10.81979828421029	西部	2017	6.90875477931522	1	1989	内蒙古自治区	2017_9019	50000	1000	.1	2500000000	21.63955656922057
2.625	3	0	上网	5	4	1	.8333333333333334	.6666666666666666	4.833333333333333	28	7.84	女	大专及以上	已婚	非农户	非党员	城镇	有工作	体制内	中	11.51293546492023	西部	2017	8.517393171418904	1	1989	内蒙古自治区	2017_9335	100000	5000	0	10000000000	23.02585093004046
2.375	2	3	上网	4.4	4.75	1	.7333333333333334	.7916666666666666	4.783333333333333	18	3.24	女	中学/中专	非婚	非农户	非党员	城镇	无工作	无工作	中下	10.85901822814789	西部	2017	7.601402334583733	1	1999	内蒙古自治区	2017_9765	52000	2000	.3	2704000000	21.71799799549695
2.625	3	0	上网	4	4.5	1	.6666666666666666	.75	4.5	42	17.64	男	大专及以上	已婚	非农户	中共党员	城镇	有工作	体制内	中	11.28979441357789	西部	2017	8.006700845440367	2	1975	内蒙古自治区	2017_9766	80000	3000	0	6400000000	22.57956382746829
3	3	6	上网	2.8	2	1	.4666666666666666	.3333333333333333	3.066666666666666	29	8.41	女	大专及以上	已婚	非农户	非党员	城镇	无工作	无工作	下	10.81979828421029	西部	2017	8.006700845440367	1	1988	内蒙古自治区	2017_9767	50000	3000	.6	2500000000	21.63955656922057
2.375	3	6	上网	3.2	3	1	.5333333333333333	.5	3.6	37	13.69	女	大专及以上	已婚	非农户	非党员	城镇	无工作	无工作	中下	11.91839723972284	西部	2017	7.824445930877619	3	1980	内蒙古自治区	2017_9768	150000	2500	.6	22500000000	23.83678114620123
2.285714285714286	3	0	上网	3	4.75	1	.5	.7916666666666666	4.083333333333333	69	47.61	女	中学/中专	已婚	非农户	非党员	城镇	无工作	无工作	中下	11.00211650773202	西部	2017	6.216606101084865	1	1948	内蒙古自治区	2017_9913	60000	500	0	3600000000	22.00419968268625
2.75	3	0	上网	3.6	3	1	.6	.5	3.8	30	9	女	大专及以上	已婚	非农户	中共党员	城镇	有工作	体制内	中	11.28979441357789	西部	2017	8.006700845440367	0	1987	内蒙古自治区	2017_9914	80000	3000	0	6400000000	22.57956382746829
2.5	3	0	不上网	0	0	0	0	0	0	66	43.56	女	中学/中专	已婚	非农户	非党员	城镇	无工作	无工作	中下	11.00211650773202	西部	2017	7.496097345175956	2	1951	内蒙古自治区	2017_9915	60000	1800	0	3600000000	22.00419968268625
3	3	0	上网	3.4	2.25	1	.5666666666666667	.375	3.45	44	19.36	男	大专及以上	已婚	非农户	中共党员	城镇	有工作	体制内	中	11.51293546492023	西部	2017	8.006700845440367	2	1973	内蒙古自治区	2017_9916	100000	3000	0	10000000000	23.02585093004046
2.125	3	2	上网	4.2	4.5	1	.7000000000000001	.75	4.6	24	5.76	女	大专及以上	非婚	非农户	非党员	城镇	有工作	体制外	中	9.210440366976517	西部	2017		1	1993	内蒙古自治区	2017_9918	10000		.2	100000000	18.42068075395236
2.25	3	8	上网	2.4	3.25	1	.4	.5416666666666666	3.283333333333333	50	25	女	中学/中专	已婚	非农户	非党员	城镇	无工作	无工作	下	10.59665973278358	西部	2017	7.601402334583733	3	1967	内蒙古自治区	2017_10004	40000	2000	.8	1600000000	21.19326946681715
3	3	0	上网	1	3.75	1	.1666666666666667	.625	2.75	21	4.41	男	中学/中专	非婚	非农户	非党员	城镇	有工作	体制外	中下	11.28979441357789	西部	2017	7.601402334583733	0	1996	内蒙古自治区	2017_150	80000	2000	0	6400000000	22.57956382746829
3	3	2	不上网	0	0	0	0	0	0	30	9	男	大专及以上	非婚	非农户	非党员	城镇	有工作	体制内	中	11.51293546492023	西部	2017	6.90875477931522	1	1987	内蒙古自治区	2017_151	100000	1000	.2	10000000000	23.02585093004046
2.625	3	0	上网	2.2	5	1	.3666666666666667	.8333333333333334	3.766666666666667	20	4	男	大专及以上	非婚	非农户	非党员	城镇	无工作	无工作	中	10.77897712300635	西部	2017	7.601402334583733	1	1997	内蒙古自治区	2017_152	48000	2000	0	2304000000	21.55791258021408
2.625	3	0	不上网	0	0	0	0	0	0	52	27.04	男	小学及以下	已婚	非农户	非党员	城镇	有工作	体制外	中下	9.61587214452889	西部	2017	5.707110264748875	0	1965	内蒙古自治区	2017_153	15000	300	0	225000000	19.23161096461314
2.125	3	4	上网	2.6	1	1	.4333333333333333	.1666666666666667	2.633333333333333	49	24.01	女	中学/中专	已婚	非农户	非党员	城镇	有工作	体制内	中	11.00211650773202	西部	2017	8.006700845440367	1	1968	内蒙古自治区	2017_154	60000	3000	.4	3600000000	22.00419968268625
2.25	2	0	上网	4.2	6	1	.7000000000000001	1	5.1	25	6.25	男	大专及以上	非婚	非农户	非党员	城镇	无工作	无工作	中下	11.28979441357789	西部	2017	8.517393171418904	0	1992	内蒙古自治区	2017_155	80000	5000	0	6400000000	22.57956382746829
2.25	2	5	不上网	0	0	0	0	0	0	43	18.49	男	中学/中专	非婚	非农户	非党员	城镇	有工作	体制内	下	9.903537551286171	西部	2017	7.601402334583733	0	1974	内蒙古自治区	2017_156	20000	2000	.5	400000000	19.80697510757226
2.625	3	1	不上网	0	0	0	0	0	0	61	37.21	女	中学/中专	已婚	非农户	非党员	城镇	无工作	无工作	中	12.80491189386785	西部	2017	8.006700845440367	1	1956	内蒙古自治区	2017_157	364000	3000	.1	132496000000	25.6098182932453
2.625	3	0	上网	4.8	4.5	1	.7999999999999999	.75	4.9	34	11.56	男	大专及以上	非婚	非农户	非党员	城镇	有工作	体制内	中	12.42922019683638	西部	2017	8.517393171418904	1	1983	内蒙古自治区	2017_158	250000	5000	0	62500000000	24.85843239370477
2.375	2	0	不上网	0	0	0	0	0	0	19	3.61	女	大专及以上	非婚	农户	非党员	城镇	无工作	无工作	中	11.28979441357789	西部	2017	8.006700845440367	0	1998	内蒙古自治区	2017_1620	80000	3000	0	6400000000	22.57956382746829
2.25	3	2	上网	2.2	1.25	1	.3666666666666667	.2083333333333333	2.516666666666667	43	18.49	男	中学/中专	已婚	农户	非党员	城镇	有工作	体制外	中下	10.81979828421029	西部	2017	7.170888478512505	2	1974	内蒙古自治区	2017_1621	50000	1300	.2	2500000000	21.63955656922057
2.625	3	1	不上网	0	0	0	0	0	0	57	32.49	男	中学/中专	已婚	非农户	非党员	城镇	有工作	体制内	中	10.59665973278358	西部	2017	7.090909822079984	2	1960	内蒙古自治区	2017_1622	40000	1200	.1	1600000000	21.19326946681715
2.125	2	1	上网	4	4	1	.6666666666666666	.6666666666666666	4.333333333333333	19	3.61	男	中学/中专	非婚	非农户	非党员	城镇	有工作	体制外	中下	11.51293546492023	西部	2017	6.90875477931522	1	1998	内蒙古自治区	2017_1623	100000	1000	.1	10000000000	23.02585093004046
2.625	3	1	上网	4.8	5	1	.7999999999999999	.8333333333333334	5.066666666666666	25	6.25	男	大专及以上	非婚	非农户	非党员	城镇	无工作	无工作	中	12.20607764551767	西部	2017	8.294299608857235	1	1992	内蒙古自治区	2017_1624	200000	4000	.1	40000000000	24.41214529108535
2.875	3	0	上网	4.4	4.75	1	.7333333333333334	.7916666666666666	4.783333333333333	20	4	女	大专及以上	非婚	非农户	非党员	城镇	无工作	无工作	中	11.00211650773202	西部	2017	7.601402334583733	1	1997	内蒙古自治区	2017_3136	60000	2000	0	3600000000	22.00419968268625
3	3	0	上网	3.4	4.5	1	.5666666666666667	.75	4.2	22	4.84	男	中学/中专	非婚	非农户	非党员	城镇	有工作	体制外	中	11.28979441357789	西部	2017	8.517393171418904	0	1995	内蒙古自治区	2017_3137	80000	5000	0	6400000000	22.57956382746829
2.75	3	0	上网	4.2	5	1	.7000000000000001	.8333333333333334	4.766666666666667	19	3.61	女	大专及以上	非婚	非农户	非党员	城镇	无工作	无工作	中	11.40757606036179	西部	2017	7.601402334583733	2	1998	内蒙古自治区	2017_3138	90000	2000	0	8100000000	22.81512989874826
2.25	1	2	不上网	0	0	0	0	0	0	44	19.36	女	中学/中专	已婚	非农户	非党员	城镇	无工作	无工作	中下	10.59665973278358	西部	2017	6.90875477931522	2	1973	内蒙古自治区	2017_3139	40000	1000	.2	1600000000	21.19326946681715
2.875	3	0	不上网	0	0	0	0	0	0	20	4	女	大专及以上	非婚	非农户	非党员	城镇	无工作	无工作	中下	11.15626480664374	西部	2017	8.006700845440367	1	1997	内蒙古自治区	2017_3140	70000	3000	0	4900000000	22.31250104226707
2.375	2	2	不上网	0	0	0	0	0	0	48	23.04	女	中学/中专	非婚	非农户	非党员	城镇	有工作	体制外	下	9.210440366976517	西部	2017	6.90875477931522	2	1969	内蒙古自治区	2017_3141	10000	1000	.2	100000000	18.42068075395236
2.75	3	2	上网	4	3	1	.6666666666666666	.5	4	32	10.24	女	中学/中专	已婚	农户	非党员	城镇	有工作	体制外	中下	10.59665973278358	西部	2017	6.90875477931522	1	1985	内蒙古自治区	2017_3142	40000	1000	.2	1600000000	21.19326946681715
2.75	3	3	上网	4.2	5	1	.7000000000000001	.8333333333333334	4.766666666666667	34	11.56	男	大专及以上	已婚	非农户	非党员	城镇	有工作	体制内	中下	11.69525535506279	西部	2017	7.313886831633462	1	1983	内蒙古自治区	2017_3143	120000	1500	.3	14400000000	23.39049404359781
3	4	1	不上网	0	0	0	0	0	0	20	4	男	中学/中专	非婚	农户	非党员	城镇	有工作	体制外	中	11.00211650773202	西部	2017	6.90875477931522	2	1997	内蒙古自治区	2017_3144	60000	1000	.1	3600000000	22.00419968268625
3.25	3	2	上网	2.6	2.25	1	.4333333333333333	.375	3.05	44	19.36	男	中学/中专	已婚	非农户	非党员	城镇	有工作	体制内	中下	10.81979828421029	西部	2017	7.090909822079984	2	1973	内蒙古自治区	2017_4384	50000	1200	.2	2500000000	21.63955656922057
2.625	3	1	上网	4.2	4.5	1	.7000000000000001	.75	4.6	20	4	女	大专及以上	非婚	非农户	非党员	城镇	无工作	无工作	中	10.81979828421029	西部	2017	8.294299608857235	1	1997	内蒙古自治区	2017_4385	50000	4000	.1	2500000000	21.63955656922057
3.625	4	0	上网	4	3	1	.6666666666666666	.5	4	23	5.29	女	大专及以上	非婚	非农户	非党员	城镇	有工作	体制内	中上	11.00211650773202	西部	2017	7.090909822079984	0	1994	内蒙古自治区	2017_4386	60000	1200	0	3600000000	22.00419968268625
2.75	3	3	不上网	0	0	0	0	0	0	22	4.84	男	大专及以上	非婚	农户	非党员	城镇	无工作	无工作	中	10.81979828421029	西部	2017	8.294299608857235	1	1995	内蒙古自治区	2017_4387	50000	4000	.3	2500000000	21.63955656922057
2.375	3	0	上网	6	6	1	1	1	6	24	5.76	男	大专及以上	非婚	非农户	非党员	城镇	有工作	体制外	中	12.20607764551767	西部	2017	7.601402334583733	1	1993	内蒙古自治区	2017_4388	200000	2000	0	40000000000	24.41214529108535
2.875	3	2	不上网	0	0	0	0	0	0	65	42.25	女	中学/中专	非婚	非农户	非党员	城镇	无工作	无工作	中	10.22560728293294	西部	2017	5.888877958332881	0	1952	内蒙古自治区	2017_6994	27600	360	.2	761760000	20.45114210472323
3	3	0	不上网	0	0	0	0	0	0	68	46.24	女	中学/中专	非婚	非农户	非党员	城镇	无工作	无工作	中	10.77897712300635	西部	2017	6.216606101084865	0	1949	内蒙古自治区	2017_6995	48000	500	0	2304000000	21.55791258021408
1.875	2	0	上网	4.6	6	1	.7666666666666666	1	5.3	20	4	女	大专及以上	非婚	农户	非党员	城镇	无工作	无工作	中	11.69525535506279	西部	2017	8.006700845440367	0	1997	内蒙古自治区	2017_6996	120000	3000	0	14400000000	23.39049404359781
3	3	0	上网	4	4.75	1	.6666666666666666	.7916666666666666	4.583333333333333	20	4	男	大专及以上	非婚	非农户	非党员	城镇	无工作	无工作	中	10.81979828421029	西部	2017	8.517393171418904	0	1997	内蒙古自治区	2017_6997	50000	5000	0	2500000000	21.63955656922057
2.25	3	7	不上网	0	0	0	0	0	0	48	23.04	女	小学及以下	已婚	农户	非党员	城镇	有工作	体制外	中下	10.81979828421029	西部	2017	8.006700845440367	3	1969	内蒙古自治区	2017_6998	50000	3000	.7	2500000000	21.63955656922057
2.25	2	2	上网	3.2	4	1	.5333333333333333	.6666666666666666	3.933333333333333	29	8.41	女	大专及以上	非婚	非农户	非党员	城镇	无工作	无工作	下	11.64396249926798	西部	2017	8.389587066811091	1	1988	内蒙古自治区	2017_6999	114000	4400	.2	12996000000	23.28790745483021
2.75	3	2	上网	4.2	4.5	1	.7000000000000001	.75	4.6	22	4.84	男	大专及以上	非婚	农户	非党员	城镇	无工作	无工作	中下	11.15626480664374	西部	2017	6.90875477931522	1	1995	内蒙古自治区	2017_7000	70000	1000	.2	4900000000	22.31250104226707
4	4	1	不上网	0	0	0	0	0	0	65	42.25	女	中学/中专	已婚	非农户	非党员	城镇	无工作	无工作	下	10.81979828421029	西部	2017	6.216606101084865	1	1952	内蒙古自治区	2017_7001	50000	500	.1	2500000000	21.63955656922057
2.75	3	0	不上网	0	0	0	0	0	0	18	3.24	女	中学/中专	非婚	非农户	非党员	城镇	无工作	无工作	中上	12.20607764551767	西部	2017	8.853808274977197	3	1999	内蒙古自治区	2017_7002	200000	7000	0	40000000000	24.41214529108535
2.625	3	2	上网	2	2.25	1	.3333333333333333	.375	2.75	29	8.41	女	中学/中专	已婚	农户	非党员	城镇	有工作	体制外	中	11.51293546492023	西部	2017	7.601402334583733	1	1988	内蒙古自治区	2017_7003	100000	2000	.2	10000000000	23.02585093004046
1.75	3	7	上网	2.6	3.25	1	.4333333333333333	.5416666666666666	3.383333333333333	21	4.41	男	大专及以上	非婚	农户	非党员	城镇	无工作	无工作	下	10.9151066458675	西部	2017	8.517393171418904	1	1996	内蒙古自治区	2017_7524	55000	5000	.7	3025000000	21.83017692875979
2.875	3	0	上网	2.6	2	1	.4333333333333333	.3333333333333333	2.966666666666667	46	21.16	女	大专及以上	已婚	非农户	非党员	城镇	有工作	体制内	中	11.98293534419643	西部	2017	8.006700845440367	2	1971	内蒙古自治区	2017_7525	160000	3000	0	25600000000	23.96585818847099
2.75	3	1	上网	3.6	5	1	.6	.8333333333333334	4.466666666666667	22	4.84	男	大专及以上	非婚	非农户	非党员	城镇	无工作	无工作	中下	10.30898599342208	西部	2017	8.006700845440367	1	1995	内蒙古自治区	2017_7526	30000	3000	.1	900000000	20.6179053223997
2.75	3	0	不上网	0	0	0	0	0	0	22	4.84	男	大专及以上	非婚	非农户	非党员	城镇	无工作	无工作	中	11.91839723972284	西部	2017	7.601402334583733	0	1995	内蒙古自治区	2017_7527	150000	2000	0	22500000000	23.83678114620123
2.75	3	1	上网	3.6	4.25	1	.6	.7083333333333334	4.216666666666667	43	18.49	男	中学/中专	已婚	非农户	非党员	城镇	有工作	体制外	中	9.392745258631441	西部	2017	8.699681400989514	2	1974	内蒙古自治区	2017_7528	12000	6000	.1	144000000	18.78532386448472
3	3	0	上网	3.2	1	1	.5333333333333333	.1666666666666667	2.933333333333334	69	47.61	男	大专及以上	已婚	非农户	中共党员	城镇	无工作	无工作	中	11.26447692610237	西部	2017	0	0	1948	内蒙古自治区	2017_7529	78000	0	0	6084000000	22.52892821150782
2.875	3	5	上网	4.2	5.75	1	.7000000000000001	.9583333333333334	5.016666666666667	29	8.41	女	大专及以上	已婚	非农户	非党员	城镇	无工作	无工作	中	8.699681400989514	西部	2017	7.496097345175956	1	1988	内蒙古自治区	2017_7530	6000	1800	.5	36000000	17.39902952419816
2.625	3	0	上网	3.4	3.75	1	.5666666666666667	.625	3.95	22	4.84	男	大专及以上	非婚	非农户	非党员	城镇	有工作	体制外	中	11.51293546492023	西部	2017	7.601402334583733	1	1995	内蒙古自治区	2017_7531	100000	2000	0	10000000000	23.02585093004046
2.5	3	2	不上网	0	0	0	0	0	0	37	13.69	男	中学/中专	已婚	农户	非党员	城镇	有工作	体制外	下	11.15626480664374	西部	2017	6.90875477931522	1	1980	内蒙古自治区	2017_7533	70000	1000	.2	4900000000	22.31250104226707
2.625	3	1	不上网	0	0	0	0	0	0	54	29.16	男	中学/中专	已婚	非农户	非党员	城镇	有工作	体制内	中上	11.51293546492023	西部	2017	6.216606101084865	0	1963	内蒙古自治区	2017_7534	100000	500	.1	10000000000	23.02585093004046
2.625	3	1	上网	3.4	3.5	1	.5666666666666667	.5833333333333334	3.866666666666667	30	9	女	大专及以上	已婚	非农户	非党员	城镇	有工作	体制内	中	11.51293546492023	西部	2017	8.006700845440367	1	1987	内蒙古自治区	2017_7535	100000	3000	.1	10000000000	23.02585093004046
3.25	3	0	上网	4.6	3.25	1	.7666666666666666	.5416666666666666	4.383333333333333	19	3.61	男	大专及以上	非婚	非农户	非党员	城镇	无工作	无工作	中	12.42922019683638	西部	2017	7.601402334583733	3	1998	内蒙古自治区	2017_8070	250000	2000	0	62500000000	24.85843239370477
3.5	4	0	上网	3.6	3	1	.6	.5	3.8	20	4	男	大专及以上	非婚	非农户	非党员	城镇	无工作	无工作	中	10.59665973278358	西部	2017	6.90875477931522	0	1997	内蒙古自治区	2017_8071	40000	1000	0	1600000000	21.19326946681715
3.125	3	0	上网	3.2	4	1	.5333333333333333	.6666666666666666	3.933333333333333	19	3.61	男	大专及以上	非婚	非农户	非党员	城镇	无工作	无工作	中下	11.15626480664374	西部	2017	7.601402334583733	0	1998	内蒙古自治区	2017_8072	70000	2000	0	4900000000	22.31250104226707
3	3	0	上网	4.2	5	1	.7000000000000001	.8333333333333334	4.766666666666667	19	3.61	女	大专及以上	非婚	农户	非党员	城镇	无工作	无工作	中下	11.51293546492023	西部	2017	8.006700845440367	1	1998	内蒙古自治区	2017_8073	100000	3000	0	10000000000	23.02585093004046
2.375	3	3	上网	4.6	3	1	.7666666666666666	.5	4.3	30	9	男	大专及以上	已婚	非农户	非党员	城镇	有工作	体制内	中下	11.00211650773202	西部	2017	6.90875477931522	0	1987	内蒙古自治区	2017_8074	60000	1000	.3	3600000000	22.00419968268625
2.875	3	0	上网	3	5.5	1	.5	.9166666666666666	4.333333333333333	20	4	女	大专及以上	非婚	农户	非党员	城镇	无工作	无工作	中上	11.15626480664374	西部	2017	7.824445930877619	2	1997	内蒙古自治区	2017_8075	70000	2500	0	4900000000	22.31250104226707
2.625	2	1	上网	4.8	4.5	1	.7999999999999999	.75	4.9	18	3.24	女	大专及以上	非婚	农户	非党员	城镇	无工作	无工作	中	11.00211650773202	西部	2017	7.313886831633462	3	1999	内蒙古自治区	2017_8076	60000	1500	.1	3600000000	22.00419968268625
1.875	2	4	不上网	0	0	0	0	0	0	44	19.36	男	中学/中专	已婚	非农户	非党员	城镇	有工作	体制内	中	11.00211650773202	西部	2017	6.398594934535208	4	1973	内蒙古自治区	2017_8077	60000	600	.4	3600000000	22.00419968268625
3.125	3	3	上网	1	1.75	1	.1666666666666667	.2916666666666667	2.083333333333333	52	27.04	男	中学/中专	已婚	农户	非党员	城镇	有工作	体制外	下	10.81979828421029	西部	2017	8.006700845440367	1	1965	内蒙古自治区	2017_8578	50000	3000	.3	2500000000	21.63955656922057
2.875	3	0	上网	3.8	5.25	1	.6333333333333333	.875	4.65	21	4.41	男	中学/中专	非婚	非农户	非党员	城镇	无工作	无工作	中	11.15626480664374	西部	2017	8.006700845440367	1	1996	内蒙古自治区	2017_8579	70000	3000	0	4900000000	22.31250104226707
3.125	3	0	上网	6	6	1	1	1	6	23	5.29	男	大专及以上	非婚	非农户	非党员	城镇	有工作	体制内	中	12.61154108696612	西部	2017	7.601402334583733	1	1994	内蒙古自治区	2017_8580	300000	2000	0	90000000000	25.22307550728779
2.875	3	0	上网	4.6	4.5	1	.7666666666666666	.75	4.8	18	3.24	女	中学/中专	非婚	非农户	非党员	城镇	无工作	无工作	下	11.69525535506279	西部	2017	6.90875477931522	2	1999	内蒙古自治区	2017_8581	120000	1000	0	14400000000	23.39049404359781
2.625	3	1	上网	3.6	6	1	.6	1	4.8	21	4.41	男	中学/中专	非婚	非农户	非党员	城镇	无工作	无工作	中下	11.22525672576289	西部	2017	8.294299608857235	2	1996	内蒙古自治区	2017_8582	75000	4000	.1	5625000000	22.45048678521467
2.375	3	6	上网	4	4.75	1	.6666666666666666	.7916666666666666	4.583333333333333	35	12.25	男	中学/中专	已婚	非农户	非党员	城镇	有工作	体制外	下	10.81979828421029	西部	2017	8.294299608857235	2	1982	内蒙古自治区	2017_8583	50000	4000	.6	2500000000	21.63955656922057
2.75	3	0	上网	4.4	3.25	1	.7333333333333334	.5416666666666666	4.283333333333333	29	8.41	女	大专及以上	非婚	非农户	非党员	城镇	有工作	体制内	中	10.30898599342208	西部	2017	6.90875477931522	1	1988	内蒙古自治区	2017_8584	30000	1000	0	900000000	20.6179053223997
2.625	3	3	上网	4.2	4	1	.7000000000000001	.6666666666666666	4.433333333333334	25	6.25	女	大专及以上	非婚	农户	非党员	城镇	无工作	无工作	中下	10.81979828421029	西部	2017	6.216606101084865	2	1992	内蒙古自治区	2017_8585	50000	500	.3	2500000000	21.63955656922057
2.25	3	2	上网	2.8	3.25	1	.4666666666666666	.5416666666666666	3.483333333333333	48	23.04	女	中学/中专	已婚	非农户	非党员	城镇	有工作	体制外	中	11.15626480664374	西部	2017	7.783640596221253	3	1969	内蒙古自治区	2017_8586	70000	2400	.2	4900000000	22.31250104226707
2.75	3	1	上网	2.4	2.25	1	.4	.375	2.95	50	25	女	中学/中专	已婚	非农户	非党员	城镇	无工作	无工作	下	10.71443999072777	西部	2017	8.006700845440367	1	1967	内蒙古自治区	2017_159	45000	3000	.1	2025000000	21.42883553799874
2.75	3	0	上网	4.4	3.5	1	.7333333333333334	.5833333333333334	4.366666666666667	21	4.41	女	大专及以上	非婚	非农户	中共党员	城镇	无工作	无工作	中	11.28979441357789	西部	2017	6.90875477931522	1	1996	内蒙古自治区	2017_160	80000	1000	0	6400000000	22.57956382746829
2.75	3	0	不上网	0	0	0	0	0	0	47	22.09	男	小学及以下	非婚	农户	非党员	城镇	有工作	体制外	中	10.81979828421029	西部	2017	8.006700845440367	1	1970	内蒙古自治区	2017_161	50000	3000	0	2500000000	21.63955656922057
3	3	1	上网	3.4	1.75	1	.5666666666666667	.2916666666666667	3.283333333333333	43	18.49	女	中学/中专	已婚	非农户	非党员	城镇	无工作	无工作	中下	11.28979441357789	西部	2017	7.601402334583733	0	1974	内蒙古自治区	2017_162	80000	2000	.1	6400000000	22.57956382746829
2.875	3	0	上网	3.8	3.25	1	.6333333333333333	.5416666666666666	3.983333333333333	20	4	女	大专及以上	非婚	非农户	非党员	城镇	无工作	无工作	中	12.80491189386785	西部	2017	7.601402334583733	0	1997	内蒙古自治区	2017_163	364000	2000	0	132496000000	25.6098182932453
2.625	3	2	上网	2.6	2.5	1	.4333333333333333	.4166666666666667	3.133333333333334	57	32.49	男	中学/中专	已婚	农户	非党员	城镇	无工作	无工作	下	9.61587214452889	西部	2017	6.90875477931522	2	1960	内蒙古自治区	2017_164	15000	1000	.2	225000000	19.23161096461314
3	3	2	不上网	0	0	0	0	0	0	58	33.64	男	中学/中专	已婚	农户	非党员	农村	无工作	无工作	中下	10.59665973278358	西部	2017	6.90875477931522	0	1959	内蒙古自治区	2017_165	40000	1000	.2	1600000000	21.19326946681715
3.5	2	0	上网	4.4	3	1	.7333333333333334	.5	4.2	19	3.61	男	小学及以下	非婚	农户	非党员	城镇	无工作	无工作	下	11.51293546492023	西部	2017	0	1	1998	内蒙古自治区	2017_1625	100000	0	0	10000000000	23.02585093004046
2.75	3	0	上网	5	5	1	.8333333333333334	.8333333333333334	5.166666666666667	52	27.04	女	中学/中专	已婚	非农户	非党员	城镇	有工作	体制内	中	12.20607764551767	西部	2017	7.313886831633462	0	1965	内蒙古自治区	2017_1626	200000	1500	0	40000000000	24.41214529108535
2.875	3	0	上网	4.6	4.25	1	.7666666666666666	.7083333333333334	4.716666666666667	53	28.09	女	大专及以上	非婚	非农户	中共党员	城镇	无工作	无工作	中	11.15626480664374	西部	2017	0	1	1964	内蒙古自治区	2017_1627	70000	0	0	4900000000	22.31250104226707
2.75	3	0	上网	3	4.75	1	.5	.7916666666666666	4.083333333333333	60	36	男	大专及以上	已婚	农户	中共党员	城镇	有工作	体制外	中	10.30898599342208	西部	2017	7.601402334583733	1	1957	内蒙古自治区	2017_1628	30000	2000	0	900000000	20.6179053223997
3	3	0	上网	3.4	3.5	1	.5666666666666667	.5833333333333334	3.866666666666667	47	22.09	女	中学/中专	已婚	非农户	非党员	城镇	有工作	体制外	中	12.61154108696612	西部	2017	8.699681400989514	0	1970	内蒙古自治区	2017_1630	300000	6000	0	90000000000	25.22307550728779
3.625	2	1	上网	2	3	1	.3333333333333333	.5	3	33	10.89	男	中学/中专	非婚	农户	非党员	城镇	无工作	无工作	上	10.30898599342208	西部	2017	6.90875477931522	1	1984	内蒙古自治区	2017_1631	30000	1000	.1	900000000	20.6179053223997
2.875	3	2	上网	4	5	1	.6666666666666666	.8333333333333334	4.666666666666667	21	4.41	男	大专及以上	非婚	农户	非党员	城镇	无工作	无工作	中	11.91839723972284	西部	2017		0	1996	内蒙古自治区	2017_3145	150000		.2	22500000000	23.83678114620123
2.75	3	0	上网	4.2	4.5	1	.7000000000000001	.75	4.6	23	5.29	女	大专及以上	非婚	农户	非党员	城镇	无工作	无工作	中下	11.51293546492023	西部	2017		0	1994	内蒙古自治区	2017_3146	100000		0	10000000000	23.02585093004046
2.75	3	0	上网	3.6	4.75	1	.6	.7916666666666666	4.383333333333333	34	11.56	女	中学/中专	已婚	农户	非党员	城镇	有工作	体制外	中	11.77529742171583	西部	2017	8.006700845440367	0	1983	内蒙古自治区	2017_3147	130000	3000	0	16900000000	23.55057945893461
3.125	4	2	不上网	0	0	0	0	0	0	54	29.16	男	中学/中专	已婚	非农户	中共党员	城镇	有工作	体制内	中下	11.00211650773202	西部	2017	7.313886831633462	1	1963	内蒙古自治区	2017_3148	60000	1500	.2	3600000000	22.00419968268625
3	3	0	上网	6	6	1	1	1	6	60	36	女	中学/中专	已婚	非农户	中共党员	城镇	无工作	无工作	中下	10.93312482670071	西部	2017		4	1957	内蒙古自治区	2017_3149	56000		0	3136000000	21.86621393975345
2.875	3	2	上网	5.6	4.75	1	.9333333333333332	.7916666666666666	5.383333333333333	42	17.64	男	大专及以上	已婚	非农户	中共党员	城镇	有工作	体制内	中	11.46164269684307	西部	2017	7.601402334583733	2	1975	内蒙古自治区	2017_3150	95000	2000	.2	9025000000	22.92326434127616
3.75	2	0	上网	2	1	1	.3333333333333333	.1666666666666667	2.333333333333333	53	28.09	男	大专及以上	已婚	非农户	中共党员	城镇	有工作	体制内	中	12.20607764551767	西部	2017	8.665785595466064	0	1964	内蒙古自治区	2017_3151	200000	5800	0	40000000000	24.41214529108535
2.5	3	1	不上网	0	0	0	0	0	0	49	24.01	男	中学/中专	已婚	非农户	非党员	城镇	有工作	体制外	下	11.28979441357789	西部	2017	8.648396877031582	0	1968	内蒙古自治区	2017_3152	80000	5700	.1	6400000000	22.57956382746829
3	3	1	不上网	0	0	0	0	0	0	62	38.44	女	小学及以下	已婚	非农户	非党员	城镇	无工作	无工作	下	11.00211650773202	西部	2017	5.707110264748875	0	1955	内蒙古自治区	2017_3153	60000	300	.1	3600000000	22.00419968268625
3.25	3	3	不上网	0	0	0	0	0	0	61	37.21	男	中学/中专	已婚	农户	非党员	城镇	有工作	体制外	中下	10.30898599342208	西部	2017	6.216606101084865	1	1956	内蒙古自治区	2017_3154	30000	500	.3	900000000	20.6179053223997
2.75	3	2	上网	3.4	3.25	1	.5666666666666667	.5416666666666666	3.783333333333333	59	34.81	男	大专及以上	已婚	非农户	中共党员	城镇	有工作	体制外	中下	10.81979828421029	西部	2017	7.090909822079984	1	1958	内蒙古自治区	2017_4389	50000	1200	.2	2500000000	21.63955656922057
2.625	3	0	上网	4.2	6	1	.7000000000000001	1	5.1	19	3.61	男	中学/中专	非婚	非农户	非党员	城镇	无工作	无工作	中	11.51293546492023	西部	2017		2	1998	内蒙古自治区	2017_4390	100000		0	10000000000	23.02585093004046
2.75	3	2	不上网	0	0	0	0	0	0	50	25	男	中学/中专	已婚	非农户	非党员	城镇	有工作	体制外	中	12.20607764551767	西部	2017	8.517393171418904	2	1967	内蒙古自治区	2017_4391	200000	5000	.2	40000000000	24.41214529108535
2.428571428571428	3	0	上网	3.8	4.75	1	.6333333333333333	.7916666666666666	4.483333333333333	29	8.41	女	大专及以上	已婚	农户	非党员	城镇	无工作	无工作	中	8.294299608857235	西部	2017	8.294299608857235	1	1988	内蒙古自治区	2017_4392	4000	4000	0	16000000	16.58809934270406
2.75	3	2	上网	3.8	4	1	.6333333333333333	.6666666666666666	4.233333333333333	28	7.84	男	中学/中专	非婚	农户	非党员	城镇	无工作	无工作	中下	10.59665973278358	西部	2017	7.601402334583733	2	1989	内蒙古自治区	2017_4393	40000	2000	.2	1600000000	21.19326946681715
2.875	3	0	不上网	0	0	0	0	0	0	58	33.64	男	小学及以下	已婚	农户	非党员	农村	无工作	无工作	中	10.81979828421029	西部	2017	7.601402334583733	1	1959	内蒙古自治区	2017_4394	50000	2000	0	2500000000	21.63955656922057
3.375	4	3	不上网	0	0	0	0	0	0	55	30.25	男	小学及以下	已婚	农户	非党员	农村	无工作	无工作	中	9.34145634983372	西部	2017	6.90875477931522	0	1962	内蒙古自治区	2017_4395	11400	1000	.3	129960000	18.68273727645985
1.75	2	3	不上网	0	0	0	0	0	0	40	16	男	小学及以下	已婚	农户	非党员	城镇	有工作	体制外	中	10.59665973278358	西部	2017	7.601402334583733	2	1977	内蒙古自治区	2017_5394	40000	2000	.3	1600000000	21.19326946681715
2.625	3	1	上网	1.6	2.5	1	.2666666666666667	.4166666666666667	2.633333333333334	47	22.09	女	小学及以下	已婚	农户	非党员	农村	有工作	体制外	中	9.903537551286171	西部	2017	6.90875477931522	0	1970	内蒙古自治区	2017_5395	20000	1000	.1	400000000	19.80697510757226
2.25	2	0	不上网	0	0	0	0	0	0	42	17.64	男	中学/中专	已婚	农户	非党员	城镇	有工作	体制外	中	10.30898599342208	西部	2017	8.294299608857235	0	1975	内蒙古自治区	2017_5909	30000	4000	0	900000000	20.6179053223997
2.25	2	4	不上网	0	0	0	0	0	0	54	29.16	男	中学/中专	已婚	农户	非党员	农村	有工作	体制外	中下	10.30898599342208	西部	2017	7.601402334583733	1	1963	内蒙古自治区	2017_5910	30000	2000	.4	900000000	20.6179053223997
3	3	2	不上网	0	0	0	0	0	0	54	29.16	男	小学及以下	已婚	农户	非党员	农村	有工作	体制外	中下	11.08215793337482	西部	2017	6.90875477931522	0	1963	内蒙古自治区	2017_6260	65000	1000	.2	4225000000	22.16428509799223
2.5	3	0	不上网	0	0	0	0	0	0	45	20.25	男	小学及以下	已婚	农户	非党员	农村	有工作	体制外	中下	10.81979828421029	西部	2017	6.90875477931522	0	1972	内蒙古自治区	2017_6261	50000	1000	0	2500000000	21.63955656922057
3	3	2	不上网	0	0	0	0	0	0	68	46.24	男	中学/中专	已婚	农户	非党员	城镇	有工作	体制外	中下	10.30898599342208	西部	2017	6.55250788703459	1	1949	内蒙古自治区	2017_6528	30000	700	.2	900000000	20.6179053223997
2.75	3	6	不上网	0	0	0	0	0	0	54	29.16	女	小学及以下	已婚	农户	非党员	农村	有工作	体制外	中下	9.546884034617925	西部	2017	7.090909822079984	2	1963	内蒙古自治区	2017_6529	14000	1200	.6	196000000	19.09362522229683
2.625	3	4	不上网	0	0	0	0	0	0	60	36	女	小学及以下	已婚	农户	非党员	城镇	有工作	体制外	中	10.46313191149197	西部	2017	6.398594934535208	1	1957	内蒙古自治区	2017_6808	35000	600	.4	1225000000	20.92620668175943
2.375	1	0	不上网	0	0	0	0	0	0	60	36	男	中学/中专	已婚	非农户	中共党员	城镇	有工作	体制内	中	11.77529742171583	西部	2017	0	0	1957	内蒙古自治区	2017_7005	130000	0	0	16900000000	23.55057945893461
3.625	3	5	不上网	0	0	0	0	0	0	66	43.56	女	中学/中专	非婚	非农户	中共党员	城镇	无工作	无工作	下	10.59665973278358	西部	2017		0	1951	内蒙古自治区	2017_7006	40000		.5	1600000000	21.19326946681715
2.75	3	2	上网	3.4	4.25	1	.5666666666666667	.7083333333333334	4.116666666666667	39	15.21	女	中学/中专	已婚	非农户	非党员	城镇	无工作	无工作	中	11.51293546492023	西部	2017	7.824445930877619	2	1978	内蒙古自治区	2017_7007	100000	2500	.2	10000000000	23.02585093004046
3	3	5	不上网	0	0	0	0	0	0	63	39.69	男	小学及以下	已婚	非农户	非党员	城镇	无工作	无工作	下	0	西部	2017		1	1954	内蒙古自治区	2017_7008	0		.5	0	0
2.75	3	2	上网	2.8	3.25	1	.4666666666666666	.5416666666666666	3.483333333333333	45	20.25	男	小学及以下	已婚	非农户	非党员	城镇	无工作	无工作	中下	11.00211650773202	西部	2017	7.090909822079984	2	1972	内蒙古自治区	2017_7009	60000	1200	.2	3600000000	22.00419968268625
3	3	2	上网	4	4.5	1	.6666666666666666	.75	4.5	20	4	女	大专及以上	非婚	农户	非党员	城镇	无工作	无工作	中下	9.210440366976517	西部	2017	7.601402334583733	1	1997	内蒙古自治区	2017_7011	10000	2000	.2	100000000	18.42068075395236
2.625	3	0	不上网	0	0	0	0	0	0	47	22.09	男	大专及以上	已婚	非农户	非党员	城镇	无工作	无工作	中	11.60824473564232	西部	2017	8.294299608857235	0	1970	内蒙古自治区	2017_7537	110000	4000	0	12100000000	23.21647128963175
2.375	3	0	上网	1.6	3	1	.2666666666666667	.5	2.8	47	22.09	女	大专及以上	已婚	非农户	非党员	城镇	有工作	体制内	中下	11.15626480664374	西部	2017	8.517393171418904	0	1970	内蒙古自治区	2017_7538	70000	5000	0	4900000000	22.31250104226707
2.125	3	0	上网	1.6	2.25	1	.2666666666666667	.375	2.55	43	18.49	女	中学/中专	已婚	农户	非党员	城镇	有工作	体制外	中下	11.28979441357789	西部	2017	8.294299608857235	1	1974	内蒙古自治区	2017_7539	80000	4000	0	6400000000	22.57956382746829
3.5	4	0	不上网	0	0	0	0	0	0	62	38.44	女	小学及以下	已婚	农户	非党员	农村	无工作	无工作	中	9.210440366976517	西部	2017	6.90875477931522	0	1955	内蒙古自治区	2017_7540	10000	1000	0	100000000	18.42068075395236
3.25	3	0	上网	4.2	5.25	1	.7000000000000001	.875	4.85	20	4	男	大专及以上	非婚	非农户	非党员	城镇	无工作	无工作	中	12.10071768541247	西部	2017	8.517393171418904	1	1997	内蒙古自治区	2017_8078	180000	5000	0	32400000000	24.20142425977556
2.875	3	1	不上网	0	0	0	0	0	0	55	30.25	男	中学/中专	已婚	农户	非党员	城镇	有工作	体制外	下	9.903537551286171	西部	2017	7.937731775260109	1	1962	内蒙古自治区	2017_8079	20000	2800	.1	400000000	19.80697510757226
2.875	3	2	上网	2.2	1.25	1	.3666666666666667	.2083333333333333	2.516666666666667	38	14.44	女	中学/中专	已婚	农户	非党员	城镇	有工作	体制外	中	11.60824473564232	西部	2017	8.006700845440367	2	1979	内蒙古自治区	2017_8587	110000	3000	.2	12100000000	23.21647128963175
3.125	3	0	不上网	0	0	0	0	0	0	47	22.09	女	中学/中专	已婚	非农户	非党员	城镇	有工作	体制内	下	11.08215793337482	西部	2017	7.090909822079984	1	1970	内蒙古自治区	2017_8588	65000	1200	0	4225000000	22.16428509799223
3	3	2	上网	3	3	1	.5	.5	3.5	47	22.09	男	大专及以上	已婚	非农户	非党员	城镇	有工作	体制内	中下	10.81979828421029	西部	2017	8.006700845440367	1	1970	内蒙古自治区	2017_8590	50000	3000	.2	2500000000	21.63955656922057
2.625	3	2	上网	4.2	4.25	1	.7000000000000001	.7083333333333334	4.516666666666667	24	5.76	女	大专及以上	非婚	非农户	非党员	城镇	无工作	无工作	中	10.81979828421029	西部	2017	6.68586094706836	2	1993	内蒙古自治区	2017_9336	50000	800	.2	2500000000	21.63955656922057
1.75	2	1	上网	3.4	4.75	1	.5666666666666667	.7916666666666666	4.283333333333333	45	20.25	女	中学/中专	已婚	农户	非党员	城镇	有工作	体制内	中下	10.59665973278358	西部	2017	8.006700845440367	1	1972	内蒙古自治区	2017_9337	40000	3000	.1	1600000000	21.19326946681715
3	3	2	不上网	0	0	0	0	0	0	53	28.09	女	小学及以下	已婚	农户	非党员	农村	有工作	体制外	中下	10.30898599342208	西部	2017	5.993961427306569	0	1964	内蒙古自治区	2017_9586	30000	400	.2	900000000	20.6179053223997
2.625	3	3	上网	2.4	3.25	1	.4	.5416666666666666	3.283333333333333	27	7.29	女	中学/中专	已婚	农户	中共党员	城镇	无工作	无工作	中下	11.15626480664374	西部	2017	7.601402334583733	0	1990	内蒙古自治区	2017_9769	70000	2000	.3	4900000000	22.31250104226707
2.625	3	1	上网	4	3.75	1	.6666666666666666	.625	4.25	24	5.76	男	大专及以上	非婚	非农户	非党员	城镇	无工作	无工作	中下	11.00211650773202	西部	2017	8.699681400989514	2	1993	内蒙古自治区	2017_9770	60000	6000	.1	3600000000	22.00419968268625
3.5	4	0	上网	4.4	4	1	.7333333333333334	.6666666666666666	4.533333333333333	21	4.41	男	大专及以上	非婚	非农户	非党员	城镇	无工作	无工作	中	11.28979441357789	西部	2017		0	1996	内蒙古自治区	2017_9771	80000		0	6400000000	22.57956382746829
2.75	3	0	上网	4	4.5	1	.6666666666666666	.75	4.5	55	30.25	男	中学/中专	已婚	非农户	非党员	城镇	无工作	无工作	中	11.00211650773202	西部	2017	7.601402334583733	0	1962	内蒙古自治区	2017_9919	60000	2000	0	3600000000	22.00419968268625
2.25	3	5	上网	3	5.25	1	.5	.875	4.25	39	15.21	女	中学/中专	已婚	农户	非党员	城镇	有工作	体制外	下	10.59665973278358	西部	2017	7.170888478512505	1	1978	内蒙古自治区	2017_9920	40000	1300	.5	1600000000	21.19326946681715
2.625	3	0	上网	4.2	4.25	1	.7000000000000001	.7083333333333334	4.516666666666667	30	9	女	中学/中专	非婚	非农户	非党员	农村	有工作	体制外	中	11.90497430948018	东北	2017		0	1987	辽宁省	2017_166	148000		0	21904000000	23.80993510553816
2.125	2	2	上网	4.8	2.75	1	.7999999999999999	.4583333333333333	4.316666666666666	35	12.25	男	大专及以上	已婚	非农户	非党员	城镇	有工作	体制外	下	11.51293546492023	东北	2017	8.853808274977197	3	1982	辽宁省	2017_167	100000	7000	.2	10000000000	23.02585093004046
3	3	2	不上网	0	0	0	0	0	0	66	43.56	女	中学/中专	已婚	非农户	非党员	城镇	无工作	无工作	中下	10.77897712300635	东北	2017	0	0	1951	辽宁省	2017_168	48000	0	.2	2304000000	21.55791258021408
2.833333333333333	3	0	上网	3.2	2	1	.5333333333333333	.3333333333333333	3.266666666666667	54	29.16	女	中学/中专	已婚	非农户	非党员	城镇	无工作	无工作	中	11.40757606036179	东北	2017	6.398594934535208	1	1963	辽宁省	2017_169	90000	600	0	8100000000	22.81512989874826
2.75	2	5	上网	3.4	4.5	1	.5666666666666667	.75	4.2	52	27.04	男	大专及以上	已婚	非农户	非党员	农村	有工作	体制内	中下	10.82776629513247	东北	2017	7.705712823894427	1	1965	辽宁省	2017_1632	50400	2220	.5	2540160000	21.6554929085126
2.875	3	6	不上网	0	0	0	0	0	0	59	34.81	女	中学/中专	已婚	非农户	非党员	城镇	无工作	无工作	中下	11.00211650773202	东北	2017	6.398594934535208	1	1958	辽宁省	2017_1633	60000	600	.6	3600000000	22.00419968268625
2.75	3	0	上网	3.8	4.75	1	.6333333333333333	.7916666666666666	4.483333333333333	36	12.96	男	大专及以上	已婚	非农户	非党员	城镇	无工作	无工作	中	11.91839723972284	东北	2017	8.006700845440367	1	1981	辽宁省	2017_1634	150000	3000	0	22500000000	23.83678114620123
2.875	4	3	不上网	0	0	0	0	0	0	41	16.81	女	小学及以下	非婚	农户	非党员	城镇	无工作	无工作	中下	9.903537551286171	东北	2017	6.216606101084865	2	1976	辽宁省	2017_1635	20000	500	.3	400000000	19.80697510757226
2.75	3	3	上网	3.8	3.5	1	.6333333333333333	.5833333333333334	4.066666666666666	36	12.96	男	大专及以上	已婚	非农户	非党员	城镇	有工作	体制内	中下	10.81979828421029	东北	2017	6.90875477931522	1	1981	辽宁省	2017_1636	50000	1000	.3	2500000000	21.63955656922057
2.5	3	3	不上网	0	0	0	0	0	0	61	37.21	男	小学及以下	已婚	非农户	非党员	农村	无工作	无工作	中	10.81979828421029	东北	2017	6.90875477931522	2	1956	辽宁省	2017_3155	50000	1000	.3	2500000000	21.63955656922057
2.875	3	3	不上网	0	0	0	0	0	0	61	37.21	女	小学及以下	已婚	非农户	非党员	城镇	无工作	无工作	中下	11.51293546492023	东北	2017	8.575650760987806	0	1956	辽宁省	2017_3156	100000	5300	.3	10000000000	23.02585093004046
2.375	3	1	上网	5.2	4.5	1	.8666666666666667	.75	5.1	36	12.96	男	大专及以上	已婚	非农户	非党员	城镇	有工作	体制内	中下	11.69525535506279	东北	2017	8.006700845440367	2	1981	辽宁省	2017_3157	120000	3000	.1	14400000000	23.39049404359781
2	2	3	不上网	0	0	0	0	0	0	63	39.69	男	中学/中专	已婚	非农户	非党员	农村	无工作	无工作	下	10.91873634804312	东北	2017	6.867974408970293	1	1954	辽宁省	2017_4396	55200	960	.3	3047040000	21.83743646485856
4	4	3	不上网	0	0	0	0	0	0	58	33.64	女	中学/中专	非婚	非农户	非党员	城镇	无工作	无工作	下	0	东北	2017		2	1959	辽宁省	2017_4397	0		.3	0	0
3	3	1	不上网	0	0	0	0	0	0	43	18.49	男	中学/中专	已婚	农户	非党员	城镇	无工作	无工作	下	9.903537551286171	东北	2017	8.699681400989514	1	1974	辽宁省	2017_4399	20000	6000	.1	400000000	19.80697510757226
3	3	1	上网	6	6	1	1	1	6	59	34.81	女	中学/中专	已婚	非农户	非党员	城镇	无工作	无工作	中	11.60824473564232	东北	2017	7.090909822079984	1	1958	辽宁省	2017_4400	110000	1200	.1	12100000000	23.21647128963175
2.75	3	2	不上网	0	0	0	0	0	0	46	21.16	女	中学/中专	已婚	农户	非党员	城镇	有工作	体制内	下	11.22525672576289	东北	2017	7.090909822079984	2	1971	辽宁省	2017_4401	75000	1200	.2	5625000000	22.45048678521467
3	3	0	上网	6	6	1	1	1	6	31	9.609999999999999	女	大专及以上	已婚	非农户	非党员	城镇	有工作	体制外	中	12.20607764551767	东北	2017		0	1986	辽宁省	2017_4402	200000		0	40000000000	24.41214529108535
2.5	3	3	上网	3.2	2	1	.5333333333333333	.3333333333333333	3.266666666666667	37	13.69	女	大专及以上	已婚	非农户	非党员	农村	有工作	体制外	中下	11.15626480664374	东北	2017	8.284251797621916	3	1980	辽宁省	2017_5396	70000	3960	.3	4900000000	22.31250104226707
2.5	3	0	上网	2.2	3.25	1	.3666666666666667	.5416666666666666	3.183333333333333	54	29.16	女	中学/中专	非婚	非农户	非党员	农村	有工作	体制外	中上	11.51293546492023	东北	2017	7.601402334583733	0	1963	辽宁省	2017_5911	100000	2000	0	10000000000	23.02585093004046
2.875	3	0	上网	4.2	4.25	1	.7000000000000001	.7083333333333334	4.516666666666667	28	7.84	男	大专及以上	非婚	非农户	非党员	城镇	有工作	体制内	中	11.69525535506279	东北	2017	7.313886831633462	0	1989	辽宁省	2017_5912	120000	1500	0	14400000000	23.39049404359781
2.875	3	1	上网	3.8	4	1	.6333333333333333	.6666666666666666	4.233333333333333	30	9	男	大专及以上	已婚	非农户	非党员	城镇	无工作	无工作	中上	12.20607764551767	东北	2017	7.601402334583733	4	1987	辽宁省	2017_5913	200000	2000	.1	40000000000	24.41214529108535
2.875	3	7	不上网	0	0	0	0	0	0	52	27.04	女	小学及以下	非婚	非农户	非党员	农村	有工作	体制外	下	9.852246888342531	东北	2017	5.525452939131783	0	1965	辽宁省	2017_6262	19000	250	.7	361000000	19.70438851906724
2.375	2	2	不上网	0	0	0	0	0	0	46	21.16	女	中学/中专	已婚	农户	非党员	城镇	无工作	无工作	下	9.210440366976517	东北	2017	9.210440366976517	1	1971	辽宁省	2017_6705	10000	10000	.2	100000000	18.42068075395236
3	3	0	上网	1.6	1	1	.2666666666666667	.1666666666666667	2.133333333333333	55	30.25	女	中学/中专	已婚	非农户	非党员	城镇	无工作	无工作	中下	10.77897712300635	东北	2017	6.398594934535208	1	1962	辽宁省	2017_7012	48000	600	0	2304000000	21.55791258021408
1	1	1	不上网	0	0	0	0	0	0	58	33.64	女	中学/中专	非婚	非农户	非党员	城镇	无工作	无工作	下	10.08585077512872	东北	2017		0	1959	辽宁省	2017_7013	24000		.1	576000000	20.17161822039628
3.125	3	0	上网	6	6	1	1	1	6	27	7.29	女	大专及以上	非婚	非农户	中共党员	城镇	有工作	体制内	中	12.20607764551767	东北	2017	8.294299608857235	0	1990	辽宁省	2017_7014	200000	4000	0	40000000000	24.41214529108535
2.857142857142857	3	1	不上网	0	0	0	0	0	0	65	42.25	女	中学/中专	非婚	非农户	非党员	城镇	无工作	无工作	下	9.980494888896912	东北	2017	6.175867270105761	0	1952	辽宁省	2017_7015	21600	480	.1	466560000	19.96089718948786
2.75	3	1	不上网	0	0	0	0	0	0	35	12.25	男	小学及以下	已婚	非农户	非党员	城镇	无工作	无工作	中下	10.71443999072777	东北	2017	7.170888478512505	1	1982	辽宁省	2017_7016	45000	1300	.1	2025000000	21.42883553799874
1	1	3	上网	6	6	1	1	1	6	36	12.96	男	大专及以上	已婚	非农户	非党员	城镇	有工作	体制外	下	10.81979828421029	东北	2017	7.696667081526462	3	1981	辽宁省	2017_7017	50000	2200	.3	2500000000	21.63955656922057
3	3	1	上网	6	6	1	1	1	6	22	4.84	女	大专及以上	非婚	农户	非党员	城镇	有工作	体制外	下	12.07254696717504	东北	2017	7.601402334583733	1	1995	辽宁省	2017_7018	175000	2000	.1	30625000000	24.14508250584396
1	1	5	上网	5	3.5	1	.8333333333333334	.5833333333333334	4.666666666666667	37	13.69	女	大专及以上	已婚	非农户	非党员	城镇	无工作	无工作	中下	11.00211650773202	东北	2017	8.517393171418904	3	1980	辽宁省	2017_7541	60000	5000	.5	3600000000	22.00419968268625
3.375	3	1	上网	4.2	3	1	.7000000000000001	.5	4.1	33	10.89	女	大专及以上	已婚	非农户	非党员	城镇	有工作	体制外	中	11.99535778703498	东北	2017	8.987321812850125	4	1984	辽宁省	2017_7542	162000	8000	.1	26244000000	23.99070322846715
3	3	1	不上网	0	0	0	0	0	0	67	44.89	男	中学/中专	已婚	非农户	非党员	城镇	有工作	体制外	中	11.1154434073529	东北	2017	7.090909822079984	1	1950	辽宁省	2017_7543	67200	1200	.1	4515840000	22.23085705324392
2.875	3	4	上网	3.4	3	1	.5666666666666667	.5	3.7	58	33.64	男	中学/中专	已婚	非农户	非党员	城镇	有工作	体制外	中	11.27721578959689	东北	2017	7.353081920515432	1	1959	辽宁省	2017_7544	79000	1560	.4	6241000000	22.55440626305855
3.125	3	2	不上网	0	0	0	0	0	0	58	33.64	男	中学/中专	已婚	非农户	非党员	城镇	有工作	体制外	中下	11.51293546492023	东北	2017	7.170888478512505	1	1959	辽宁省	2017_7545	100000	1300	.2	10000000000	23.02585093004046
2.875	3	0	不上网	0	0	0	0	0	0	55	30.25	男	中学/中专	已婚	非农户	非党员	城镇	无工作	无工作	下	11.33858398251649	东北	2017	7.601402334583733	2	1962	辽宁省	2017_7547	84000	2000	0	7056000000	22.67714415579263
2.5	3	3	上网	3.2	3.25	1	.5333333333333333	.5416666666666666	3.683333333333333	37	13.69	女	大专及以上	已婚	非农户	非党员	城镇	有工作	体制外	中	11.77529742171583	东北	2017	7.601402334583733	2	1980	辽宁省	2017_7548	130000	2000	.3	16900000000	23.55057945893461
3	3	1	不上网	0	0	0	0	0	0	50	25	男	中学/中专	已婚	非农户	非党员	城镇	无工作	无工作	下	10.59665973278358	东北	2017	7.783640596221253	0	1967	辽宁省	2017_7549	40000	2400	.1	1600000000	21.19326946681715
3	3	6	上网	2.6	3.25	1	.4333333333333333	.5416666666666666	3.383333333333333	55	30.25	女	中学/中专	非婚	农户	非党员	城镇	无工作	无工作	中下	8.517393171418904	东北	2017	5.707110264748875	0	1962	辽宁省	2017_8080	5000	300	.6	25000000	17.03438642283247
3	3	0	上网	6	4.75	1	1	.7916666666666666	5.583333333333333	32	10.24	女	大专及以上	已婚	非农户	非党员	城镇	有工作	体制内	中	12.80491189386785	东北	2017	8.517393171418904	0	1985	辽宁省	2017_8081	364000	5000	0	132496000000	25.6098182932453
2.375	2	1	上网	4	4.25	1	.6666666666666666	.7083333333333334	4.416666666666667	33	10.89	男	大专及以上	非婚	农户	非党员	城镇	无工作	无工作	中下	0	东北	2017	8.517393171418904	0	1984	辽宁省	2017_8082	0	5000	.1	0	0
2.75	3	7	不上网	0	0	0	0	0	0	48	23.04	女	小学及以下	非婚	农户	非党员	城镇	无工作	无工作	下	9.210440366976517	东北	2017	5.707110264748875	2	1969	辽宁省	2017_8083	10000	300	.7	100000000	18.42068075395236
2.625	2	1	不上网	0	0	0	0	0	0	62	38.44	男	中学/中专	已婚	非农户	非党员	城镇	有工作	体制内	中下	11.48453627846145	东北	2017	7.244941546337007	0	1955	辽宁省	2017_8084	97200	1400	.1	9447840000	22.96905198100291
2.625	3	2	上网	3.6	4.5	1	.6	.75	4.3	31	9.609999999999999	男	大专及以上	非婚	非农户	非党员	城镇	有工作	体制内	中下	11.77529742171583	东北	2017	8.612685172875459	2	1986	辽宁省	2017_8085	130000	5500	.2	16900000000	23.55057945893461
2.75	3	0	上网	4.2	3.5	1	.7000000000000001	.5833333333333334	4.266666666666667	29	8.41	女	大专及以上	已婚	非农户	中共党员	城镇	有工作	体制外	中下	11.98293534419643	东北	2017	8.188966863648876	0	1988	辽宁省	2017_8086	160000	3600	0	25600000000	23.96585818847099
2.125	2	0	上网	4	6	1	.6666666666666666	1	5	37	13.69	女	大专及以上	已婚	非农户	中共党员	城镇	有工作	体制内	中	12.76569129060437	东北	2017	8.006700845440367	3	1980	辽宁省	2017_8087	350000	3000	0	122500000000	25.53137686693936
2.875	3	3	不上网	0	0	0	0	0	0	43	18.49	男	大专及以上	已婚	非农户	中共党员	城镇	有工作	体制内	中下	9.210440366976517	东北	2017	7.696667081526462	2	1974	辽宁省	2017_8088	10000	2200	.3	100000000	18.42068075395236
2.625	3	5	不上网	0	0	0	0	0	0	54	29.16	男	中学/中专	已婚	非农户	非党员	城镇	有工作	体制内	下	11.28979441357789	东北	2017	7.090909822079984	1	1963	辽宁省	2017_8591	80000	1200	.5	6400000000	22.57956382746829
3	3	0	上网	6	6	1	1	1	6	23	5.29	女	中学/中专	非婚	农户	非党员	城镇	有工作	体制外	中	11.93427048389294	东北	2017	6.398594934535208	0	1994	辽宁省	2017_8592	152400	600	0	23225760000	23.86852784451242
2.285714285714286	2	1	不上网	0	0	0	0	0	0	63	39.69	男	中学/中专	已婚	非农户	非党员	城镇	无工作	无工作	中下	10.59665973278358	东北	2017	7.090909822079984	1	1954	辽宁省	2017_8593	40000	1200	.1	1600000000	21.19326946681715
4	4	2	不上网	0	0	0	0	0	0	69	47.61	女	小学及以下	已婚	农户	非党员	城镇	无工作	无工作	下	0	东北	2017	7.090909822079984	0	1948	辽宁省	2017_8594	0	1200	.2	0	0
2.625	3	0	不上网	0	0	0	0	0	0	66	43.56	女	小学及以下	已婚	非农户	非党员	城镇	无工作	无工作	中下	10.77897712300635	东北	2017	6.398594934535208	2	1951	辽宁省	2017_8595	48000	600	0	2304000000	21.55791258021408
3	3	1	不上网	0	0	0	0	0	0	56	31.36	女	中学/中专	已婚	农户	非党员	城镇	无工作	无工作	中	9.210440366976517	东北	2017	5.888877958332881	1	1961	辽宁省	2017_8596	10000	360	.1	100000000	18.42068075395236
2.375	3	5	上网	3.8	3	1	.6333333333333333	.5	3.9	45	20.25	男	中学/中专	已婚	非农户	非党员	城镇	无工作	无工作	中下	10.9151066458675	东北	2017	7.313886831633462	2	1972	辽宁省	2017_8597	55000	1500	.5	3025000000	21.83017692875979
3	3	2	不上网	0	0	0	0	0	0	54	29.16	女	中学/中专	非婚	非农户	非党员	城镇	无工作	无工作	下	9.903537551286171	东北	2017	6.216606101084865	0	1963	辽宁省	2017_8598	20000	500	.2	400000000	19.80697510757226
2.125	3	2	上网	3.6	3.25	1	.6	.5416666666666666	3.883333333333333	27	7.29	女	中学/中专	已婚	农户	非党员	城镇	无工作	无工作	下	11.00211650773202	东北	2017	7.601402334583733	1	1990	辽宁省	2017_9338	60000	2000	.2	3600000000	22.00419968268625
3	3	1	上网	4.4	4	1	.7333333333333334	.6666666666666666	4.533333333333333	30	9	女	大专及以上	已婚	非农户	中共党员	城镇	有工作	体制外	中	11.91839723972284	东北	2017	7.601402334583733	1	1987	辽宁省	2017_9339	150000	2000	.1	22500000000	23.83678114620123
1.875	3	6	不上网	0	0	0	0	0	0	55	30.25	男	中学/中专	已婚	非农户	中共党员	城镇	无工作	无工作	下	10.81979828421029	东北	2017	7.090909822079984	1	1962	辽宁省	2017_9340	50000	1200	.6	2500000000	21.63955656922057
3	3	2	不上网	0	0	0	0	0	0	68	46.24	女	中学/中专	已婚	非农户	非党员	城镇	无工作	无工作	下	10.81979828421029	东北	2017	5.303304908059076	1	1949	辽宁省	2017_9587	50000	200	.2	2500000000	21.63955656922057
1.875	2	5	上网	2.4	4.25	1	.4	.7083333333333334	3.616666666666667	24	5.76	女	大专及以上	非婚	非农户	非党员	城镇	无工作	无工作	下	9.105090961257085	东北	2017	7.581209826196346	2	1993	辽宁省	2017_9588	9000	1960	.5	81000000	18.20995972498239
2.375	2	0	上网	5	4.75	1	.8333333333333334	.7916666666666666	5.083333333333333	30	9	女	大专及以上	已婚	非农户	中共党员	城镇	有工作	体制内	中	12.20607764551767	东北	2017	7.313886831633462	1	1987	辽宁省	2017_9589	200000	1500	0	40000000000	24.41214529108535
2.625	3	6	不上网	0	0	0	0	0	0	26	6.76	女	中学/中专	已婚	农户	非党员	城镇	有工作	体制外	下	10.59665973278358	东北	2017	6.90875477931522	0	1991	辽宁省	2017_9590	40000	1000	.6	1600000000	21.19326946681715
2.75	3	4	上网	3.8	3	1	.6333333333333333	.5	3.9	25	6.25	男	大专及以上	非婚	非农户	非党员	城镇	无工作	无工作	中下	12.42922019683638	东北	2017	8.294299608857235	2	1992	辽宁省	2017_9591	250000	4000	.4	62500000000	24.85843239370477
3	3	0	不上网	0	0	0	0	0	0	62	38.44	男	中学/中专	已婚	非农户	非党员	城镇	有工作	体制外	下	11.40757606036179	东北	2017	6.90875477931522	0	1955	辽宁省	2017_9921	90000	1000	0	8100000000	22.81512989874826
2.75	3	1	上网	4.6	3.75	1	.7666666666666666	.625	4.55	19	3.61	女	大专及以上	非婚	非农户	非党员	城镇	无工作	无工作	中	11.00211650773202	东北	2017	8.517393171418904	1	1998	辽宁省	2017_9922	60000	5000	.1	3600000000	22.00419968268625
2.25	2	2	上网	3.4	2.25	1	.5666666666666667	.375	3.45	38	14.44	女	大专及以上	已婚	非农户	非党员	城镇	有工作	体制内	中	11.69525535506279	东北	2017	6.90875477931522	0	1979	辽宁省	2017_9923	120000	1000	.2	14400000000	23.39049404359781
2.375	2	2	上网	2.8	2	1	.4666666666666666	.3333333333333333	3.066666666666666	67	44.89	男	中学/中专	已婚	非农户	非党员	城镇	无工作	无工作	中	10.81979828421029	东北	2017	6.90875477931522	1	1950	辽宁省	2017_9924	50000	1000	.2	2500000000	21.63955656922057
2.25	2	3	不上网	0	0	0	0	0	0	44	19.36	男	小学及以下	已婚	农户	非党员	城镇	有工作	体制外	下	9.903537551286171	东北	2017	7.090909822079984	1	1973	辽宁省	2017_170	20000	1200	.3	400000000	19.80697510757226
2.25	3	1	不上网	0	0	0	0	0	0	60	36	男	小学及以下	已婚	农户	非党员	城镇	有工作	体制外	中下	11.00211650773202	东北	2017	8.006700845440367	2	1957	辽宁省	2017_171	60000	3000	.1	3600000000	22.00419968268625
1.875	2	9	不上网	0	0	0	0	0	0	58	33.64	女	小学及以下	已婚	农户	非党员	农村	无工作	无工作	中下	11.15626480664374	东北	2017	9.210440366976517	3	1959	辽宁省	2017_172	70000	10000	.9	4900000000	22.31250104226707
3.25	3	0	不上网	0	0	0	0	0	0	37	13.69	女	中学/中专	已婚	农户	非党员	农村	有工作	体制外	下	11.00211650773202	东北	2017	8.517393171418904	2	1980	辽宁省	2017_173	60000	5000	0	3600000000	22.00419968268625
2.25	3	0	不上网	0	0	0	0	0	0	52	27.04	女	小学及以下	已婚	农户	非党员	农村	有工作	体制外	中	11.51293546492023	东北	2017	8.294299608857235	0	1965	辽宁省	2017_174	100000	4000	0	10000000000	23.02585093004046
2.5	3	3	不上网	0	0	0	0	0	0	55	30.25	男	中学/中专	已婚	农户	中共党员	农村	有工作	体制内	中	10.79959598504779	东北	2017	7.601402334583733	1	1962	辽宁省	2017_175	49000	2000	.3	2401000000	21.59915115460202
2.714285714285714	3	3	不上网	0	0	0	0	0	0	57	32.49	女	中学/中专	已婚	农户	非党员	农村	有工作	体制外	中	9.210440366976517	东北	2017	6.55250788703459	0	1960	辽宁省	2017_176	10000	700	.3	100000000	18.42068075395236
3.428571428571428	4	0	不上网	0	0	0	0	0	0	36	12.96	男	中学/中专	已婚	农户	非党员	农村	有工作	体制外	中	10.59665973278358	东北	2017	6.55250788703459	0	1981	辽宁省	2017_177	40000	700	0	1600000000	21.19326946681715
3	3	2	上网	2.2	3	1	.3666666666666667	.5	3.1	42	17.64	男	中学/中专	已婚	农户	非党员	农村	有工作	体制外	中下	10.96821553075924	东北	2017	6.734591659972948	1	1975	辽宁省	2017_178	58000	840	.2	3364000000	21.93639657935438
2.625	3	2	上网	5	6	1	.8333333333333334	1	5.5	38	14.44	男	中学/中专	已婚	农户	非党员	城镇	无工作	无工作	中下	11.00211650773202	东北	2017	7.601402334583733	1	1979	辽宁省	2017_1637	60000	2000	.2	3600000000	22.00419968268625
2.75	3	2	上网	1.8	4.5	1	.3	.75	3.4	19	3.61	男	中学/中专	非婚	农户	非党员	城镇	无工作	无工作	中下	11.31448672129398	东北	2017	7.378383712996714	1	1998	辽宁省	2017_1638	82000	1600	.2	6724000000	22.6289490526415
3.25	3	3	上网	1.8	2.5	1	.3	.4166666666666667	2.733333333333333	46	21.16	女	小学及以下	已婚	农户	非党员	农村	有工作	体制外	中下	9.210440366976517	东北	2017	6.90875477931522	1	1971	辽宁省	2017_1639	10000	1000	.3	100000000	18.42068075395236
2.75	1	2	不上网	0	0	0	0	0	0	66	43.56	男	中学/中专	已婚	农户	中共党员	农村	有工作	体制外	中上	6.90875477931522	东北	2017	7.090909822079984	0	1951	辽宁省	2017_1640	1000	1200	.2	1000000	13.81551155796377
3.375	3	2	上网	2	2.25	1	.3333333333333333	.375	2.75	48	23.04	男	中学/中专	已婚	农户	非党员	农村	有工作	体制外	中	9.210440366976517	东北	2017	7.090909822079984	1	1969	辽宁省	2017_1641	10000	1200	.2	100000000	18.42068075395236
4	4	1	上网	3.8	3.5	1	.6333333333333333	.5833333333333334	4.066666666666666	66	43.56	男	中学/中专	已婚	农户	中共党员	农村	有工作	体制外	中	9.903537551286171	东北	2017	6.68586094706836	2	1951	辽宁省	2017_1642	20000	800	.1	400000000	19.80697510757226
2.5	2	2	不上网	0	0	0	0	0	0	57	32.49	女	小学及以下	已婚	农户	非党员	农村	有工作	体制外	中下	0	东北	2017	4.110873864173311	0	1960	辽宁省	2017_1643	0	60	.2	0	0
3.25	3	0	不上网	0	0	0	0	0	0	55	30.25	女	小学及以下	已婚	农户	非党员	农村	有工作	体制外	中	9.903537551286171	东北	2017	5.993961427306569	0	1962	辽宁省	2017_1644	20000	400	0	400000000	19.80697510757226
3.75	4	1	不上网	0	0	0	0	0	0	66	43.56	男	小学及以下	已婚	农户	非党员	农村	有工作	体制外	中	8.006700845440367	东北	2017	5.707110264748875	1	1951	辽宁省	2017_1645	3000	300	.1	9000000	16.0127352464116
2	3	0	不上网	0	0	0	0	0	0	62	38.44	女	小学及以下	已婚	农户	非党员	城镇	无工作	无工作	中	9.903537551286171	东北	2017	8.006700845440367	1	1955	辽宁省	2017_3158	20000	3000	0	400000000	19.80697510757226
2.875	4	4	不上网	0	0	0	0	0	0	43	18.49	男	中学/中专	非婚	农户	非党员	农村	有工作	体制外	下	8.699681400989514	东北	2017	5.303304908059076	0	1974	辽宁省	2017_3159	6000	200	.4	36000000	17.39902952419816
2.875	3	7	不上网	0	0	0	0	0	0	48	23.04	女	中学/中专	已婚	农户	非党员	农村	有工作	体制外	下	10.46313191149197	东北	2017	8.006700845440367	2	1969	辽宁省	2017_3160	35000	3000	.7	1225000000	20.92620668175943
2.75	3	5	上网	1	4.25	1	.1666666666666667	.7083333333333334	2.916666666666667	47	22.09	男	中学/中专	非婚	农户	非党员	农村	有工作	体制外	下	10.12667110305036	东北	2017	6.55250788703459	1	1970	辽宁省	2017_3161	25000	700	.5	625000000	20.25326220930068
1.875	2	10	上网	3.8	2.25	1	.6333333333333333	.375	3.65	35	12.25	男	中学/中专	已婚	农户	非党员	农村	有工作	体制外	下	10.93312482670071	东北	2017	8.294299608857235	1	1982	辽宁省	2017_3162	56000	4000	1	3136000000	21.86621393975345
3.625	3	0	上网	3.2	3	1	.5333333333333333	.5	3.6	63	39.69	男	中学/中专	已婚	农户	非党员	农村	有工作	体制外	中下	9.61587214452889	东北	2017	7.824445930877619	1	1954	辽宁省	2017_3163	15000	2500	0	225000000	19.23161096461314
1.75	2	1	上网	3.2	3.75	1	.5333333333333333	.625	3.85	32	10.24	女	中学/中专	已婚	农户	非党员	农村	无工作	无工作	下	11.08215793337482	东北	2017	7.601402334583733	1	1985	辽宁省	2017_3164	65000	2000	.1	4225000000	22.16428509799223
3.25	4	0	上网	3.8	4	1	.6333333333333333	.6666666666666666	4.233333333333333	27	7.29	男	中学/中专	非婚	农户	非党员	城镇	无工作	无工作	中下	10.71443999072777	东北	2017	8.006700845440367	1	1990	辽宁省	2017_4403	45000	3000	0	2025000000	21.42883553799874
2.25	3	4	上网	2	2.25	1	.3333333333333333	.375	2.75	39	15.21	男	中学/中专	非婚	农户	非党员	城镇	有工作	体制外	下	10.81979828421029	东北	2017	8.497194544909547	3	1978	辽宁省	2017_4404	50000	4900	.4	2500000000	21.63955656922057
3.5	4	0	不上网	0	0	0	0	0	0	65	42.25	女	小学及以下	已婚	农户	非党员	农村	有工作	体制外	中上	8.517393171418904	东北	2017	6.216606101084865	0	1952	辽宁省	2017_4405	5000	500	0	25000000	17.03438642283247
3	3	2	不上网	0	0	0	0	0	0	59	34.81	女	中学/中专	已婚	农户	非党员	农村	有工作	体制外	下	8.987321812850125	东北	2017	5.755742213586912	0	1958	辽宁省	2017_4406	8000	315	.2	64000000	17.97439365694894
2.875	3	3	不上网	0	0	0	0	0	0	47	22.09	男	小学及以下	已婚	农户	非党员	农村	有工作	体制外	下	9.305741456739435	东北	2017	6.398594934535208	1	1970	辽宁省	2017_4407	11000	600	.3	121000000	18.61130111182548
3.125	3	5	上网	3.4	4	1	.5666666666666667	.6666666666666666	4.033333333333333	33	10.89	男	中学/中专	非婚	农户	中共党员	农村	有工作	体制外	中下	9.903537551286171	东北	2017	6.68586094706836	1	1984	辽宁省	2017_4408	20000	800	.5	400000000	19.80697510757226
3.125	3	1	上网	3	2.5	1	.5	.4166666666666667	3.333333333333333	44	19.36	女	中学/中专	已婚	农户	非党员	农村	有工作	体制外	中	11.91839723972284	东北	2017	7.901377353792616	2	1973	辽宁省	2017_4409	150000	2700	.1	22500000000	23.83678114620123
3.25	3	0	不上网	0	0	0	0	0	0	48	23.04	女	中学/中专	已婚	农户	非党员	农村	无工作	无工作	下	9.210440366976517	东北	2017	6.90875477931522	0	1969	辽宁省	2017_4410	10000	1000	0	100000000	18.42068075395236
3.5	4	1	上网	3.2	3	1	.5333333333333333	.5	3.6	36	12.96	女	中学/中专	已婚	农户	非党员	农村	有工作	体制外	中	11.91839723972284	东北	2017	7.696667081526462	2	1981	辽宁省	2017_4411	150000	2200	.1	22500000000	23.83678114620123
2.125	2	2	不上网	0	0	0	0	0	0	62	38.44	女	小学及以下	非婚	农户	非党员	农村	有工作	体制外	下	7.601402334583733	东北	2017	7.090909822079984	1	1955	辽宁省	2017_4412	2000	1200	.2	4000000	15.20180516908413
2	2	0	不上网	0	0	0	0	0	0	50	25	男	中学/中专	已婚	非农户	非党员	城镇	有工作	体制外	中	11.15626480664374	东北	2017	6.90875477931522	0	1967	辽宁省	2017_5397	70000	1000	0	4900000000	22.31250104226707
3.125	3	4	不上网	0	0	0	0	0	0	54	29.16	女	小学及以下	已婚	农户	非党员	城镇	无工作	无工作	下	9.903537551286171	东北	2017	7.313886831633462	0	1963	辽宁省	2017_5398	20000	1500	.4	400000000	19.80697510757226
2.25	3	2	上网	1.6	2	1	.2666666666666667	.3333333333333333	2.466666666666667	35	12.25	男	中学/中专	非婚	农户	非党员	城镇	有工作	体制外	中	10.85901822814789	东北	2017	6.90875477931522	0	1982	辽宁省	2017_5399	52000	1000	.2	2704000000	21.71799799549695
3.125	3	0	不上网	0	0	0	0	0	0	54	29.16	女	小学及以下	已婚	农户	非党员	城镇	有工作	体制外	中	9.210440366976517	东北	2017	6.216606101084865	0	1963	辽宁省	2017_5400	10000	500	0	100000000	18.42068075395236
3.75	3	0	不上网	0	0	0	0	0	0	58	33.64	男	小学及以下	非婚	农户	非党员	农村	无工作	无工作	中下	7.824445930877619	东北	2017	6.216606101084865	1	1959	辽宁省	2017_5401	2500	500	0	6250000	15.64809218171257
3.25	3	1	不上网	0	0	0	0	0	0	68	46.24	女	小学及以下	已婚	农户	非党员	农村	有工作	体制外	中	9.903537551286171	东北	2017	7.601402334583733	1	1949	辽宁省	2017_5402	20000	2000	.1	400000000	19.80697510757226
2.875	3	4	上网	3	2.25	1	.5	.375	3.25	56	31.36	男	中学/中专	已婚	农户	非党员	农村	有工作	体制外	中下	10.46313191149197	东北	2017	6.90875477931522	1	1961	辽宁省	2017_5403	35000	1000	.4	1225000000	20.92620668175943
3.25	3	3	不上网	0	0	0	0	0	0	64	40.96	女	中学/中专	已婚	农户	非党员	农村	无工作	无工作	中	9.903537551286171	东北	2017	6.216606101084865	0	1953	辽宁省	2017_5404	20000	500	.3	400000000	19.80697510757226
3.375	3	1	不上网	0	0	0	0	0	0	44	19.36	男	中学/中专	已婚	农户	非党员	农村	有工作	体制外	中	10.71443999072777	东北	2017	7.601402334583733	0	1973	辽宁省	2017_5405	45000	2000	.1	2025000000	21.42883553799874
3	3	0	不上网	0	0	0	0	0	0	54	29.16	女	小学及以下	已婚	农户	非党员	城镇	有工作	体制外	中	9.903537551286171	东北	2017	6.90875477931522	0	1963	辽宁省	2017_5914	20000	1000	0	400000000	19.80697510757226
2.25	2	6	不上网	0	0	0	0	0	0	57	32.49	女	小学及以下	已婚	非农户	非党员	城镇	无工作	无工作	下	9.61587214452889	东北	2017	4.61512051684126	3	1960	辽宁省	2017_5915	15000	100	.6	225000000	19.23161096461314
2	2	5	上网	1.4	3	1	.2333333333333333	.5	2.7	50	25	女	中学/中专	已婚	农户	非党员	城镇	无工作	无工作	上	10.30898599342208	东北	2017	7.313886831633462	1	1967	辽宁省	2017_5916	30000	1500	.5	900000000	20.6179053223997
2.5	2	0	不上网	0	0	0	0	0	0	37	13.69	女	中学/中专	已婚	农户	非党员	农村	有工作	体制外	中下	11.40757606036179	东北	2017	6.90875477931522	0	1980	辽宁省	2017_5917	90000	1000	0	8100000000	22.81512989874826
2.875	3	0	上网	3.6	3	1	.6	.5	3.8	40	16	女	中学/中专	已婚	农户	非党员	农村	有工作	体制外	中下	10.9151066458675	东北	2017	8.006700845440367	2	1977	辽宁省	2017_5918	55000	3000	0	3025000000	21.83017692875979
3	3	3	上网	4.4	5.75	1	.7333333333333334	.9583333333333334	5.116666666666667	28	7.84	女	中学/中专	已婚	农户	非党员	农村	无工作	无工作	中	10.81979828421029	东北	2017	7.601402334583733	2	1989	辽宁省	2017_5919	50000	2000	.3	2500000000	21.63955656922057
2.25	2	0	上网	1	4.25	1	.1666666666666667	.7083333333333334	2.916666666666667	27	7.29	女	中学/中专	已婚	农户	非党员	农村	无工作	无工作	中	11.60824473564232	东北	2017	6.90875477931522	1	1990	辽宁省	2017_5920	110000	1000	0	12100000000	23.21647128963175
2.875	3	2	上网	1.8	3.25	1	.3	.5416666666666666	2.983333333333333	47	22.09	女	中学/中专	已婚	农户	非党员	农村	无工作	无工作	中	10.46313191149197	东北	2017	7.313886831633462	1	1970	辽宁省	2017_5921	35000	1500	.2	1225000000	20.92620668175943
4	4	0	不上网	0	0	0	0	0	0	65	42.25	男	小学及以下	已婚	农户	非党员	农村	有工作	体制内	中	10.12667110305036	东北	2017	5.993961427306569	0	1952	辽宁省	2017_5922	25000	400	0	625000000	20.25326220930068
2.75	3	3	上网	2.4	1.75	1	.4	.2916666666666667	2.783333333333333	51	26.01	女	中学/中专	已婚	农户	非党员	农村	有工作	体制外	中	10.81979828421029	东北	2017	7.601402334583733	1	1966	辽宁省	2017_5923	50000	2000	.3	2500000000	21.63955656922057
3	3	0	不上网	0	0	0	0	0	0	47	22.09	男	中学/中专	已婚	农户	非党员	农村	无工作	无工作	中	11.28979441357789	东北	2017	6.216606101084865	0	1970	辽宁省	2017_5924	80000	500	0	6400000000	22.57956382746829
2.5	3	2	上网	3	3	1	.5	.5	3.5	39	15.21	男	中学/中专	已婚	农户	中共党员	农村	无工作	无工作	中	11.15626480664374	东北	2017	7.601402334583733	1	1978	辽宁省	2017_5925	70000	2000	.2	4900000000	22.31250104226707
2.625	3	1	上网	3.8	6	1	.6333333333333333	1	4.9	26	6.76	女	大专及以上	非婚	农户	中共党员	城镇	有工作	体制内	中	11.51293546492023	东北	2017	6.90875477931522	0	1991	辽宁省	2017_7019	100000	1000	.1	10000000000	23.02585093004046
4	4	0	不上网	0	0	0	0	0	0	56	31.36	女	小学及以下	已婚	非农户	非党员	城镇	有工作	体制外	下	9.903537551286171	东北	2017	6.216606101084865	1	1961	辽宁省	2017_7550	20000	500	0	400000000	19.80697510757226
3	3	3	不上网	0	0	0	0	0	0	62	38.44	男	小学及以下	已婚	农户	非党员	农村	有工作	体制外	中下	10.59665973278358	东北	2017	7.601402334583733	1	1955	辽宁省	2017_7551	40000	2000	.3	1600000000	21.19326946681715
2.166666666666667	3	6	不上网	0	0	0	0	0	0	66	43.56	女	小学及以下	非婚	非农户	非党员	城镇	无工作	无工作	下	0	东北	2017	5.303304908059076	0	1951	辽宁省	2017_8089	0	200	.6	0	0
2.25	1	7	不上网	0	0	0	0	0	0	58	33.64	男	中学/中专	已婚	非农户	非党员	城镇	无工作	无工作	中下	10.89675784389346	东北	2017	7.783640596221253	3	1959	辽宁省	2017_8090	54000	2400	.7	2916000000	21.79347865143576
2.375	3	2	上网	3	2.666666666666667	1	.5	.4444444444444444	3.388888888888889	46	21.16	男	小学及以下	非婚	农户	非党员	农村	有工作	体制外	下	8.160803920954665	东北	2017	6.55250788703459	1	1971	辽宁省	2017_8091	3500	700	.2	12250000	16.32103657658766
3	3	8	上网	3.2	4.75	1	.5333333333333333	.7916666666666666	4.183333333333334	29	8.41	男	大专及以上	已婚	非农户	非党员	城镇	有工作	体制外	中下	10.81979828421029	东北	2017	7.601402334583733	1	1988	辽宁省	2017_8599	50000	2000	.8	2500000000	21.63955656922057
2.875	3	1	上网	1	3.5	1	.1666666666666667	.5833333333333334	2.666666666666667	43	18.49	男	中学/中专	已婚	非农户	非党员	城镇	有工作	体制外	中	10.46313191149197	东北	2017	6.216606101084865	1	1974	辽宁省	2017_8600	35000	500	.1	1225000000	20.92620668175943
2.75	3	2	上网	3.8	2.5	1	.6333333333333333	.4166666666666667	3.733333333333333	40	16	男	中学/中专	已婚	农户	非党员	城镇	有工作	体制内	中下	11.00211650773202	东北	2017	7.601402334583733	2	1977	辽宁省	2017_9021	60000	2000	.2	3600000000	22.00419968268625
3.5	4	1	不上网	0	0	0	0	0	0	40	16	女	小学及以下	已婚	非农户	非党员	城镇	无工作	无工作	中	8.294299608857235	东北	2017	0	0	1977	辽宁省	2017_9022	4000	0	.1	16000000	16.58809934270406
3.75	4	2	不上网	0	0	0	0	0	0	56	31.36	女	小学及以下	非婚	农户	非党员	农村	有工作	体制外	下	7.601402334583733	东北	2017	0	0	1961	辽宁省	2017_9023	2000	0	.2	4000000	15.20180516908413
2.375	3	0	上网	4	1.5	1	.6666666666666666	.25	3.5	46	21.16	女	中学/中专	已婚	非农户	非党员	城镇	无工作	无工作	中	10.81979828421029	东北	2017	6.216606101084865	1	1971	辽宁省	2017_9341	50000	500	0	2500000000	21.63955656922057
2.5	3	6	上网	5	5.75	1	.8333333333333334	.9583333333333334	5.416666666666667	28	7.84	女	中学/中专	已婚	非农户	非党员	农村	无工作	无工作	中	10.08585077512872	东北	2017	7.863651265448651	4	1989	辽宁省	2017_9342	24000	2600	.6	576000000	20.17161822039628
2.5	2	5	不上网	0	0	0	0	0	0	64	40.96	男	中学/中专	已婚	非农户	非党员	农村	无工作	无工作	中下	10.71443999072777	东北	2017	6.398594934535208	1	1953	辽宁省	2017_179	45000	600	.5	2025000000	21.42883553799874
2.5	2	0	上网	4.8	5	1	.7999999999999999	.8333333333333334	5.066666666666666	60	36	女	中学/中专	已婚	非农户	非党员	城镇	无工作	无工作	中	11.00211650773202	东北	2017	7.313886831633462	1	1957	辽宁省	2017_180	60000	1500	0	3600000000	22.00419968268625
3.375	4	0	不上网	0	0	0	0	0	0	64	40.96	女	中学/中专	已婚	非农户	非党员	城镇	无工作	无工作	中	10.96821553075924	东北	2017	0	1	1953	辽宁省	2017_181	58000	0	0	3364000000	21.93639657935438
2.125	2	0	上网	4.8	5	1	.7999999999999999	.8333333333333334	5.066666666666666	36	12.96	女	大专及以上	已婚	非农户	中共党员	城镇	有工作	体制内	中	11.51293546492023	东北	2017	7.313886831633462	1	1981	辽宁省	2017_182	100000	1500	0	10000000000	23.02585093004046
2.75	3	4	不上网	0	0	0	0	0	0	54	29.16	男	中学/中专	已婚	非农户	非党员	农村	有工作	体制外	下	10.59665973278358	东北	2017	5.707110264748875	0	1963	辽宁省	2017_1646	40000	300	.4	1600000000	21.19326946681715
2.125	3	5	不上网	0	0	0	0	0	0	52	27.04	男	中学/中专	已婚	非农户	非党员	城镇	有工作	体制外	中上	11.69525535506279	东北	2017	7.313886831633462	1	1965	辽宁省	2017_1647	120000	1500	.5	14400000000	23.39049404359781
2.375	3	6	不上网	0	0	0	0	0	0	61	37.21	女	大专及以上	已婚	非农户	非党员	农村	有工作	体制外	中下	11.69525535506279	东北	2017	7.090909822079984	1	1956	辽宁省	2017_3165	120000	1200	.6	14400000000	23.39049404359781
2.625	2	0	上网	4	4	1	.6666666666666666	.6666666666666666	4.333333333333333	23	5.29	男	中学/中专	非婚	非农户	非党员	城镇	有工作	体制外	中下	11.28979441357789	东北	2017	8.517393171418904	1	1994	辽宁省	2017_3166	80000	5000	0	6400000000	22.57956382746829
2.25	3	2	不上网	0	0	0	0	0	0	42	17.64	男	大专及以上	已婚	非农户	中共党员	城镇	有工作	体制内	中下	11.77529742171583	东北	2017	8.188966863648876	1	1975	辽宁省	2017_3167	130000	3600	.2	16900000000	23.55057945893461
3.125	3	6	上网	3.8	2	1	.6333333333333333	.3333333333333333	3.566666666666666	36	12.96	女	中学/中专	已婚	非农户	非党员	农村	无工作	无工作	中下	10.81979828421029	东北	2017	6.55250788703459	2	1981	辽宁省	2017_4413	50000	700	.6	2500000000	21.63955656922057
2.666666666666667	3	1	上网	2.8	3	1	.4666666666666666	.5	3.4	50	25	男	中学/中专	已婚	非农户	非党员	城镇	有工作	体制外	下	10.30898599342208	东北	2017	7.496097345175956	2	1967	辽宁省	2017_4414	30000	1800	.1	900000000	20.6179053223997
1.75	2	3	不上网	0	0	0	0	0	0	56	31.36	男	中学/中专	非婚	非农户	非党员	城镇	无工作	无工作	下	10.22125013577607	东北	2017	6.580639137284949	2	1961	辽宁省	2017_4415	27480	720	.3	755150400	20.44242749399681
3	3	2	上网	3.2	3.25	1	.5333333333333333	.5416666666666666	3.683333333333333	25	6.25	男	中学/中专	非婚	非农户	非党员	城镇	有工作	体制内	中下	10.71443999072777	东北	2017	5.707110264748875	1	1992	辽宁省	2017_4416	45000	300	.2	2025000000	21.42883553799874
3	2	3	上网	3.6	3.25	1	.6	.5416666666666666	3.883333333333333	40	16	女	中学/中专	非婚	农户	非党员	农村	有工作	体制外	中下	10.49130199483023	东北	2017	7.090909822079984	2	1977	辽宁省	2017_5406	36000	1200	.3	1296000000	20.9825484356481
2.875	3	0	上网	3	5.5	1	.5	.9166666666666666	4.333333333333333	18	3.24	女	中学/中专	非婚	非农户	非党员	城镇	无工作	无工作	中上	12.61154108696612	东北	2017	8.517393171418904	2	1999	辽宁省	2017_5407	300000	5000	0	90000000000	25.22307550728779
2.625	3	1	不上网	0	0	0	0	0	0	61	37.21	女	中学/中专	已婚	非农户	非党员	城镇	无工作	无工作	下	10.77897712300635	东北	2017	6.734591659972948	1	1956	辽宁省	2017_5408	48000	840	.1	2304000000	21.55791258021408
3.375	4	4	不上网	0	0	0	0	0	0	69	47.61	男	大专及以上	非婚	非农户	中共党员	城镇	无工作	无工作	中下	10.49130199483023	东北	2017	5.525452939131783	0	1948	辽宁省	2017_5409	36000	250	.4	1296000000	20.9825484356481
2.625	4	4	不上网	0	0	0	0	0	0	67	44.89	男	小学及以下	已婚	非农户	非党员	城镇	无工作	无工作	下	10.59665973278358	东北	2017	6.216606101084865	1	1950	辽宁省	2017_5410	40000	500	.4	1600000000	21.19326946681715
1.75	2	6	上网	3.4	1.25	1	.5666666666666667	.2083333333333333	3.116666666666667	45	20.25	男	中学/中专	已婚	非农户	非党员	农村	有工作	体制外	下	0	东北	2017	7.601402334583733	2	1972	辽宁省	2017_5926	0	2000	.6	0	0
2.25	3	5	上网	3.2	4.25	1	.5333333333333333	.7083333333333334	4.016666666666667	37	13.69	女	大专及以上	非婚	非农户	中共党员	城镇	有工作	体制内	中下	10.9151066458675	东北	2017	7.601402334583733	1	1980	辽宁省	2017_5927	55000	2000	.5	3025000000	21.83017692875979
1.75	1	3	不上网	0	0	0	0	0	0	65	42.25	男	小学及以下	已婚	农户	非党员	城镇	有工作	体制外	下	10.30898599342208	东北	2017	6.398594934535208	0	1952	辽宁省	2017_5928	30000	600	.3	900000000	20.6179053223997
2.333333333333333	3	4	不上网	0	0	0	0	0	0	63	39.69	女	小学及以下	已婚	农户	非党员	城镇	无工作	无工作	下	9.903537551286171	东北	2017	5.888877958332881	1	1954	辽宁省	2017_5929	20000	360	.4	400000000	19.80697510757226
2.75	3	0	不上网	0	0	0	0	0	0	55	30.25	男	中学/中专	已婚	农户	非党员	城镇	无工作	无工作	中下	10.81979828421029	东北	2017	6.90875477931522	0	1962	辽宁省	2017_5930	50000	1000	0	2500000000	21.63955656922057
3.25	3	0	上网	4	4.75	1	.6666666666666666	.7916666666666666	4.583333333333333	57	32.49	女	中学/中专	已婚	非农户	非党员	农村	无工作	无工作	下	10.69196763991486	东北	2017	7.378383712996714	1	1960	辽宁省	2017_6530	44000	1600	0	1936000000	21.38388982631733
3	3	0	不上网	0	0	0	0	0	0	49	24.01	男	大专及以上	已婚	非农户	中共党员	城镇	有工作	体制内	中	11.28979441357789	东北	2017	8.006700845440367	0	1968	辽宁省	2017_6531	80000	3000	0	6400000000	22.57956382746829
2.5	3	0	上网	3.2	2.5	1	.5333333333333333	.4166666666666667	3.433333333333334	46	21.16	男	大专及以上	已婚	非农户	中共党员	城镇	有工作	体制内	中上	12.42922019683638	东北	2017	9.210440366976517	1	1971	辽宁省	2017_6532	250000	10000	0	62500000000	24.85843239370477
3.125	3	1	上网	4.6	3.75	1	.7666666666666666	.625	4.55	39	15.21	男	大专及以上	已婚	非农户	中共党员	城镇	有工作	体制内	中下	11.15626480664374	东北	2017	7.601402334583733	2	1978	辽宁省	2017_7020	70000	2000	.1	4900000000	22.31250104226707
3	3	0	不上网	0	0	0	0	0	0	66	43.56	男	中学/中专	已婚	非农户	非党员	城镇	无工作	无工作	中上	11.18443528679063	东北	2017	6.803505257608338	0	1951	辽宁省	2017_7021	72000	900	0	5184000000	22.36884279618929
2.625	3	2	上网	3	1	1	.5	.1666666666666667	2.833333333333333	49	24.01	男	中学/中专	非婚	非农户	非党员	城镇	有工作	体制外	中	10.9151066458675	东北	2017	7.090909822079984	0	1968	辽宁省	2017_8092	55000	1200	.2	3025000000	21.83017692875979
3	3	7	不上网	0	0	0	0	0	0	61	37.21	男	中学/中专	非婚	非农户	非党员	城镇	无工作	无工作	下	9.546884034617925	东北	2017	6.55250788703459	1	1956	辽宁省	2017_8093	14000	700	.7	196000000	19.09362522229683
3.625	4	1	上网	4.4	3.5	1	.7333333333333334	.5833333333333334	4.366666666666667	46	21.16	男	中学/中专	已婚	非农户	非党员	城镇	有工作	体制外	中下	10.88558475136471	东北	2017	7.039660349862076	0	1971	辽宁省	2017_8094	53400	1140	.1	2851560000	21.77113205024726
2.75	3	0	上网	6	2.25	1	1	.375	4.75	38	14.44	女	大专及以上	已婚	非农户	中共党员	城镇	有工作	体制内	中上	12.42922019683638	东北	2017	7.601402334583733	1	1979	辽宁省	2017_8095	250000	2000	0	62500000000	24.85843239370477
3	3	0	不上网	0	0	0	0	0	0	60	36	女	中学/中专	已婚	非农户	非党员	城镇	无工作	无工作	下	10.67361892211244	东北	2017	6.398594934535208	0	1957	辽宁省	2017_8601	43200	600	0	1866240000	21.34719154900024
3	3	5	上网	4	4.25	1	.6666666666666666	.7083333333333334	4.416666666666667	22	4.84	男	大专及以上	非婚	非农户	非党员	城镇	无工作	无工作	下	9.903537551286171	东北	2017	7.090909822079984	2	1995	辽宁省	2017_8602	20000	1200	.5	400000000	19.80697510757226
3	3	0	不上网	0	0	0	0	0	0	54	29.16	女	中学/中专	非婚	非农户	非党员	城镇	无工作	无工作	下	9.980494888896912	东北	2017	6.216606101084865	2	1963	辽宁省	2017_8603	21600	500	0	466560000	19.96089718948786
3	3	0	不上网	0	0	0	0	0	0	65	42.25	男	中学/中专	已婚	非农户	中共党员	城镇	无工作	无工作	中下	10.67361892211244	东北	2017	5.888877958332881	1	1952	辽宁省	2017_8604	43200	360	0	1866240000	21.34719154900024
2.375	3	2	上网	2.4	3.25	1	.4	.5416666666666666	3.283333333333333	54	29.16	女	中学/中专	已婚	非农户	非党员	城镇	无工作	无工作	下	10.71443999072777	东北	2017	6.90875477931522	2	1963	辽宁省	2017_8605	45000	1000	.2	2025000000	21.42883553799874
2.571428571428572	3	0	不上网	0	0	0	0	0	0	65	42.25	女	小学及以下	非婚	非农户	非党员	城镇	无工作	无工作	下	9.392745258631441	东北	2017	6.175867270105761	1	1952	辽宁省	2017_8606	12000	480	0	144000000	18.78532386448472
3	4	5	不上网	0	0	0	0	0	0	60	36	男	中学/中专	已婚	非农户	非党员	城镇	无工作	无工作	中下	10.30898599342208	东北	2017	6.216606101084865	3	1957	辽宁省	2017_8607	30000	500	.5	900000000	20.6179053223997
2.375	3	1	上网	4.2	3.75	1	.7000000000000001	.625	4.35	47	22.09	女	大专及以上	已婚	非农户	非党员	城镇	有工作	体制内	中	11.40757606036179	东北	2017	8.006700845440367	1	1970	辽宁省	2017_8608	90000	3000	.1	8100000000	22.81512989874826
2.875	3	2	不上网	0	0	0	0	0	0	69	47.61	女	中学/中专	非婚	非农户	非党员	城镇	无工作	无工作	下	9.392745258631441	东北	2017	4.61512051684126	1	1948	辽宁省	2017_9024	12000	100	.2	144000000	18.78532386448472
1.875	2	4	上网	3.8	4.25	1	.6333333333333333	.7083333333333334	4.316666666666666	48	23.04	男	中学/中专	已婚	非农户	非党员	城镇	有工作	体制外	中下	11.28979441357789	东北	2017	8.006700845440367	2	1969	辽宁省	2017_9025	80000	3000	.4	6400000000	22.57956382746829
2	2	2	不上网	0	0	0	0	0	0	47	22.09	男	中学/中专	已婚	农户	非党员	城镇	有工作	体制外	下	10.59665973278358	东北	2017	6.90875477931522	0	1970	辽宁省	2017_9026	40000	1000	.2	1600000000	21.19326946681715
2.5	4	3	上网	3.4	3.75	1	.5666666666666667	.625	3.95	62	38.44	女	中学/中专	已婚	非农户	非党员	城镇	无工作	无工作	中下	10.59665973278358	东北	2017	8.006700845440367	1	1955	辽宁省	2017_9027	40000	3000	.3	1600000000	21.19326946681715
2.333333333333333	3	3	不上网	0	0	0	0	0	0	62	38.44	女	小学及以下	已婚	非农户	非党员	城镇	无工作	无工作	中	9.210440366976517	东北	2017	4.795790545596741	3	1955	辽宁省	2017_9343	10000	120	.3	100000000	18.42068075395236
2.875	3	1	不上网	0	0	0	0	0	0	61	37.21	男	中学/中专	非婚	非农户	非党员	城镇	无工作	无工作	下	9.903537551286171	东北	2017	6.90875477931522	0	1956	辽宁省	2017_9344	20000	1000	.1	400000000	19.80697510757226
3.375	4	4	不上网	0	0	0	0	0	0	48	23.04	女	中学/中专	已婚	非农户	非党员	城镇	无工作	无工作	下	10.77897712300635	东北	2017	4.61512051684126	1	1969	辽宁省	2017_9592	48000	100	.4	2304000000	21.55791258021408
2.625	3	0	不上网	0	0	0	0	0	0	45	20.25	女	中学/中专	已婚	非农户	非党员	城镇	有工作	体制外	下	10.81979828421029	东北	2017	6.734591659972948	1	1972	辽宁省	2017_9593	50000	840	0	2500000000	21.63955656922057
3	3	3	上网	3.6	5.25	1	.6	.875	4.55	49	24.01	女	中学/中专	非婚	非农户	非党员	城镇	有工作	体制内	中	9.575052927597383	东北	2017	6.68586094706836	0	1968	辽宁省	2017_9594	14400	800	.3	207360000	19.14996697595071
2.375	2	0	不上网	0	0	0	0	0	0	58	33.64	女	中学/中专	已婚	农户	非党员	城镇	无工作	无工作	下	9.61587214452889	东北	2017	6.478509642208569	1	1959	辽宁省	2017_9595	15000	650	0	225000000	19.23161096461314
2.5	3	3	上网	2.4	2.25	1	.4	.375	2.95	65	42.25	男	大专及以上	已婚	非农户	中共党员	城镇	无工作	无工作	下	11.33858398251649	东北	2017	6.216606101084865	1	1952	辽宁省	2017_9596	84000	500	.3	7056000000	22.67714415579263
2.75	3	2	上网	4.2	4.75	1	.7000000000000001	.7916666666666666	4.683333333333334	19	3.61	女	中学/中专	非婚	非农户	非党员	城镇	有工作	体制外	中	10.81979828421029	东北	2017	6.90875477931522	2	1998	辽宁省	2017_9597	50000	1000	.2	2500000000	21.63955656922057
2.625	3	4	不上网	0	0	0	0	0	0	57	32.49	女	小学及以下	已婚	非农户	非党员	城镇	无工作	无工作	下	8.294299608857235	东北	2017	6.90875477931522	0	1960	辽宁省	2017_9598	4000	1000	.4	16000000	16.58809934270406
3	3	0	上网	3.2	3.25	1	.5333333333333333	.5416666666666666	3.683333333333333	38	14.44	男	中学/中专	已婚	非农户	非党员	城镇	无工作	无工作	下	11.00211650773202	东北	2017		0	1979	辽宁省	2017_9599	60000		0	3600000000	22.00419968268625
2.625	2	2	上网	4.2	4.5	1	.7000000000000001	.75	4.6	19	3.61	女	大专及以上	非婚	非农户	非党员	城镇	无工作	无工作	中下	12.20607764551767	东北	2017		1	1998	辽宁省	2017_9600	200000		.2	40000000000	24.41214529108535
3.375	3	4	不上网	0	0	0	0	0	0	57	32.49	男	小学及以下	已婚	农户	非党员	城镇	有工作	体制外	下	9.903537551286171	东北	2017	6.216606101084865	0	1960	辽宁省	2017_9772	20000	500	.4	400000000	19.80697510757226
2.625	3	0	不上网	0	0	0	0	0	0	69	47.61	女	中学/中专	非婚	非农户	非党员	城镇	无工作	无工作	下	12.31940579511293	东北	2017	7.090909822079984	0	1948	辽宁省	2017_9773	224000	1200	0	50176000000	24.63880266169429
2.625	3	2	不上网	0	0	0	0	0	0	56	31.36	男	中学/中专	已婚	非农户	非党员	城镇	无工作	无工作	下	11.28979441357789	东北	2017	8.294299608857235	0	1961	辽宁省	2017_9774	80000	4000	.2	6400000000	22.57956382746829
3	3	0	上网	3.2	3.75	1	.5333333333333333	.625	3.85	59	34.81	女	中学/中专	已婚	非农户	非党员	城镇	无工作	无工作	中下	11.15626480664374	东北	2017	8.006700845440367	0	1958	辽宁省	2017_9775	70000	3000	0	4900000000	22.31250104226707
2	2	2	上网	4	2.25	1	.6666666666666666	.375	3.75	33	10.89	女	中学/中专	已婚	非农户	非党员	城镇	有工作	体制外	中下	11.00211650773202	东北	2017	7.601402334583733	2	1984	辽宁省	2017_9925	60000	2000	.2	3600000000	22.00419968268625
1.875	2	2	上网	4.8	4.5	1	.7999999999999999	.75	4.9	35	12.25	女	中学/中专	已婚	非农户	非党员	城镇	有工作	体制内	下	11.00211650773202	东北	2017	7.601402334583733	0	1982	辽宁省	2017_9926	60000	2000	.2	3600000000	22.00419968268625
3.75	4	3	不上网	0	0	0	0	0	0	69	47.61	女	小学及以下	已婚	非农户	非党员	城镇	无工作	无工作	中	10.59665973278358	东北	2017	6.398594934535208	2	1948	辽宁省	2017_9927	40000	600	.3	1600000000	21.19326946681715
2.25	2	2	不上网	0	0	0	0	0	0	62	38.44	女	中学/中专	非婚	非农户	非党员	城镇	无工作	无工作	中下	10.08585077512872	东北	2017	6.216606101084865	1	1955	辽宁省	2017_9928	24000	500	.2	576000000	20.17161822039628
2.5	3	2	不上网	0	0	0	0	0	0	69	47.61	男	大专及以上	已婚	非农户	中共党员	城镇	无工作	无工作	中	11.00211650773202	东北	2017	7.601402334583733	2	1948	辽宁省	2017_9929	60000	2000	.2	3600000000	22.00419968268625
1.75	2	3	不上网	0	0	0	0	0	0	51	26.01	女	中学/中专	已婚	非农户	非党员	城镇	无工作	无工作	下	10.30898599342208	东北	2017	6.216606101084865	0	1966	辽宁省	2017_9930	30000	500	.3	900000000	20.6179053223997
1.875	1	2	不上网	0	0	0	0	0	0	69	47.61	女	小学及以下	非婚	非农户	非党员	城镇	无工作	无工作	下	9.798182590890704	东北	2017	0	1	1948	辽宁省	2017_9931	18000	0	.2	324000000	19.59625407684302
2.875	3	1	不上网	0	0	0	0	0	0	51	26.01	男	中学/中专	已婚	非农户	非党员	城镇	无工作	无工作	下	10.81979828421029	东北	2017	7.783640596221253	0	1966	辽宁省	2017_183	50000	2400	.1	2500000000	21.63955656922057
2.75	3	2	不上网	0	0	0	0	0	0	35	12.25	男	中学/中专	已婚	农户	中共党员	城镇	有工作	体制外	中下	11.15626480664374	东北	2017	7.601402334583733	2	1982	辽宁省	2017_184	70000	2000	.2	4900000000	22.31250104226707
2.875	3	1	上网	4.2	2.5	1	.7000000000000001	.4166666666666667	3.933333333333334	32	10.24	女	大专及以上	已婚	农户	非党员	城镇	有工作	体制内	中	11.51293546492023	东北	2017	7.438971592395862	0	1985	辽宁省	2017_185	100000	1700	.1	10000000000	23.02585093004046
2.75	3	2	不上网	0	0	0	0	0	0	68	46.24	女	小学及以下	已婚	非农户	非党员	城镇	有工作	体制外	中	10.59665973278358	东北	2017	6.111467339502679	0	1949	辽宁省	2017_186	40000	450	.2	1600000000	21.19326946681715
2.875	3	5	上网	1	3.75	1	.1666666666666667	.625	2.75	38	14.44	女	中学/中专	已婚	农户	非党员	农村	有工作	体制外	中下	10.81979828421029	东北	2017	6.46302945692067	1	1979	辽宁省	2017_187	50000	640	.5	2500000000	21.63955656922057
3.666666666666667	3	1	上网	1	2.25	1	.1666666666666667	.375	2.25	49	24.01	男	中学/中专	已婚	农户	非党员	农村	有工作	体制外	中下	10.46313191149197	东北	2017	7.378383712996714	1	1968	辽宁省	2017_188	35000	1600	.1	1225000000	20.92620668175943
2.875	3	3	不上网	0	0	0	0	0	0	43	18.49	男	中学/中专	已婚	农户	非党员	农村	有工作	体制外	中下	11.00211650773202	东北	2017	7.601402334583733	1	1974	辽宁省	2017_189	60000	2000	.3	3600000000	22.00419968268625
3.25	3	1	不上网	0	0	0	0	0	0	60	36	女	小学及以下	已婚	农户	非党员	农村	无工作	无工作	中下	9.903537551286171	东北	2017	7.244941546337007	0	1957	辽宁省	2017_190	20000	1400	.1	400000000	19.80697510757226
2.75	3	4	不上网	0	0	0	0	0	0	50	25	男	中学/中专	已婚	农户	非党员	农村	无工作	无工作	下	8.699681400989514	东北	2017	6.90875477931522	1	1967	辽宁省	2017_191	6000	1000	.4	36000000	17.39902952419816
3.857142857142857	3	2	不上网	0	0	0	0	0	0	63	39.69	女	小学及以下	已婚	农户	非党员	农村	有工作	体制外	下	8.987321812850125	东北	2017	6.398594934535208	0	1954	辽宁省	2017_192	8000	600	.2	64000000	17.97439365694894
3.428571428571428	3	2	不上网	0	0	0	0	0	0	62	38.44	男	中学/中专	已婚	农户	非党员	农村	有工作	体制外	中下	9.903537551286171	东北	2017	6.803505257608338	1	1955	辽宁省	2017_193	20000	900	.2	400000000	19.80697510757226
2.625	3	2	不上网	0	0	0	0	0	0	61	37.21	女	中学/中专	已婚	农户	非党员	农村	有工作	体制外	下	8.699681400989514	东北	2017	6.90875477931522	1	1956	辽宁省	2017_194	6000	1000	.2	36000000	17.39902952419816
1.875	3	5	不上网	0	0	0	0	0	0	48	23.04	女	中学/中专	已婚	农户	非党员	农村	无工作	无工作	中	9.210440366976517	东北	2017	6.90875477931522	0	1969	辽宁省	2017_195	10000	1000	.5	100000000	18.42068075395236
3.625	4	1	不上网	0	0	0	0	0	0	55	30.25	女	小学及以下	已婚	农户	非党员	城镇	有工作	体制外	下	9.903537551286171	东北	2017	7.601402334583733	2	1962	辽宁省	2017_196	20000	2000	.1	400000000	19.80697510757226
2.25	2	3	上网	1.4	1.75	1	.2333333333333333	.2916666666666667	2.283333333333333	41	16.81	男	中学/中专	已婚	农户	非党员	城镇	有工作	体制外	下	9.210440366976517	东北	2017	6.216606101084865	3	1976	辽宁省	2017_197	10000	500	.3	100000000	18.42068075395236
2.625	3	1	不上网	0	0	0	0	0	0	43	18.49	男	大专及以上	已婚	非农户	中共党员	城镇	有工作	体制内	中	11.51293546492023	东北	2017	7.090909822079984	1	1974	辽宁省	2017_1648	100000	1200	.1	10000000000	23.02585093004046
2.75	3	1	上网	4	3.5	1	.6666666666666666	.5833333333333334	4.166666666666667	35	12.25	女	大专及以上	已婚	非农户	中共党员	城镇	有工作	体制内	中	11.18443528679063	东北	2017	7.601402334583733	2	1982	辽宁省	2017_1649	72000	2000	.1	5184000000	22.36884279618929
3.625	3	7	不上网	0	0	0	0	0	0	67	44.89	女	小学及以下	非婚	农户	非党员	城镇	无工作	无工作	下	9.546884034617925	东北	2017	5.303304908059076	1	1950	辽宁省	2017_1650	14000	200	.7	196000000	19.09362522229683
2	3	5	不上网	0	0	0	0	0	0	66	43.56	女	小学及以下	已婚	农户	非党员	农村	有工作	体制外	下	10.59665973278358	东北	2017	6.90875477931522	0	1951	辽宁省	2017_1651	40000	1000	.5	1600000000	21.19326946681715
2.75	3	3	上网	2.4	5.25	1	.4	.875	3.95	21	4.41	男	中学/中专	非婚	农户	非党员	农村	无工作	无工作	下	11.28979441357789	东北	2017	7.090909822079984	1	1996	辽宁省	2017_1652	80000	1200	.3	6400000000	22.57956382746829
2.875	3	0	不上网	0	0	0	0	0	0	57	32.49	男	中学/中专	已婚	非农户	非党员	农村	有工作	体制外	下	10.59665973278358	东北	2017	6.68586094706836	0	1960	辽宁省	2017_1653	40000	800	0	1600000000	21.19326946681715
3.375	3	0	不上网	0	0	0	0	0	0	53	28.09	女	中学/中专	已婚	农户	非党员	农村	有工作	体制外	中	10.30898599342208	东北	2017	7.313886831633462	0	1964	辽宁省	2017_1654	30000	1500	0	900000000	20.6179053223997
3.625	3	0	不上网	0	0	0	0	0	0	64	40.96	男	中学/中专	已婚	农户	非党员	农村	无工作	无工作	下	7.601402334583733	东北	2017	5.017279836814924	1	1953	辽宁省	2017_1655	2000	150	0	4000000	15.20180516908413
2.875	3	2	不上网	0	0	0	0	0	0	47	22.09	女	小学及以下	已婚	农户	非党员	农村	有工作	体制外	下	8.853808274977197	东北	2017	6.398594934535208	1	1970	辽宁省	2017_1656	7000	600	.2	49000000	17.70733087648306
2.75	3	1	不上网	0	0	0	0	0	0	69	47.61	男	小学及以下	已婚	农户	非党员	农村	有工作	体制外	中	8.517393171418904	东北	2017	0	1	1948	辽宁省	2017_1657	5000	0	.1	25000000	17.03438642283247
3	3	3	不上网	0	0	0	0	0	0	42	17.64	男	中学/中专	已婚	农户	非党员	农村	有工作	体制外	下	9.903537551286171	东北	2017	6.216606101084865	2	1975	辽宁省	2017_1658	20000	500	.3	400000000	19.80697510757226
2.5	3	3	上网	2.6	1.25	1	.4333333333333333	.2083333333333333	2.716666666666667	53	28.09	女	中学/中专	非婚	农户	非党员	农村	无工作	无工作	下	10.67361892211244	东北	2017	7.601402334583733	1	1964	辽宁省	2017_1659	43200	2000	.3	1866240000	21.34719154900024
3	3	4	不上网	0	0	0	0	0	0	46	21.16	女	中学/中专	已婚	农户	非党员	城镇	有工作	体制外	中	9.903537551286171	东北	2017	6.68586094706836	0	1971	辽宁省	2017_3168	20000	800	.4	400000000	19.80697510757226
2.857142857142857	3	0	不上网	0	0	0	0	0	0	45	20.25	男	中学/中专	已婚	农户	中共党员	农村	有工作	体制外	中	10.59665973278358	东北	2017	6.90875477931522	0	1972	辽宁省	2017_3169	40000	1000	0	1600000000	21.19326946681715
2.375	3	4	上网	3.2	4	1	.5333333333333333	.6666666666666666	3.933333333333333	34	11.56	女	中学/中专	已婚	农户	非党员	农村	有工作	体制外	中下	9.210440366976517	东北	2017	7.601402334583733	0	1983	辽宁省	2017_3170	10000	2000	.4	100000000	18.42068075395236
2.375	3	1	不上网	0	0	0	0	0	0	47	22.09	男	中学/中专	已婚	农户	非党员	农村	有工作	体制外	中下	9.903537551286171	东北	2017	6.216606101084865	1	1970	辽宁省	2017_3171	20000	500	.1	400000000	19.80697510757226
2.75	3	5	不上网	0	0	0	0	0	0	65	42.25	男	小学及以下	已婚	农户	非党员	农村	有工作	体制外	下	10.30898599342208	东北	2017	6.90875477931522	1	1952	辽宁省	2017_3172	30000	1000	.5	900000000	20.6179053223997
3.375	3	4	上网	2.6	3.5	1	.4333333333333333	.5833333333333334	3.466666666666667	38	14.44	女	中学/中专	已婚	农户	非党员	农村	无工作	无工作	下	10.59665973278358	东北	2017	6.90875477931522	2	1979	辽宁省	2017_3173	40000	1000	.4	1600000000	21.19326946681715
2.875	3	3	上网	2.8	5	1	.4666666666666666	.8333333333333334	4.066666666666666	24	5.76	女	中学/中专	非婚	农户	非党员	城镇	无工作	无工作	中	11.00211650773202	东北	2017	6.90875477931522	2	1993	辽宁省	2017_3174	60000	1000	.3	3600000000	22.00419968268625
3	4	4	不上网	0	0	0	0	0	0	67	44.89	女	中学/中专	非婚	农户	非党员	城镇	无工作	无工作	下	10.44874358810663	东北	2017	5.303304908059076	1	1950	辽宁省	2017_3175	34500	200	.4	1190250000	20.89742920687906
3	3	2	不上网	0	0	0	0	0	0	69	47.61	女	中学/中专	已婚	农户	非党员	城镇	无工作	无工作	下	8.679482094459956	东北	2017	5.707110264748875	1	1948	辽宁省	2017_4418	5880	300	.2	34574400	17.35862411070848
2.5	2	3	上网	3	3.5	1	.5	.5833333333333334	3.666666666666667	37	13.69	女	中学/中专	已婚	农户	非党员	农村	无工作	无工作	下	10.81979828421029	东北	2017	8.006700845440367	1	1980	辽宁省	2017_4419	50000	3000	.3	2500000000	21.63955656922057
3	3	2	上网	1.8	4.75	1	.3	.7916666666666666	3.483333333333333	46	21.16	女	中学/中专	已婚	农户	非党员	农村	无工作	无工作	中下	10.30898599342208	东北	2017	7.601402334583733	0	1971	辽宁省	2017_4420	30000	2000	.2	900000000	20.6179053223997
3.125	3	5	不上网	0	0	0	0	0	0	51	26.01	女	小学及以下	已婚	农户	非党员	农村	有工作	体制外	中下	11.15626480664374	东北	2017	6.216606101084865	0	1966	辽宁省	2017_4422	70000	500	.5	4900000000	22.31250104226707
2.625	3	8	不上网	0	0	0	0	0	0	40	16	男	中学/中专	已婚	农户	非党员	农村	有工作	体制外	中下	10.59665973278358	东北	2017	8.294299608857235	3	1977	辽宁省	2017_4423	40000	4000	.8	1600000000	21.19326946681715
3	3	6	不上网	0	0	0	0	0	0	63	39.69	男	小学及以下	已婚	农户	非党员	农村	有工作	体制外	中	9.903537551286171	东北	2017		1	1954	辽宁省	2017_4424	20000		.6	400000000	19.80697510757226
2.857142857142857	3	3	不上网	0	0	0	0	0	0	51	26.01	男	中学/中专	已婚	农户	非党员	城镇	有工作	体制外	下	10.46313191149197	东北	2017	5.993961427306569	1	1966	辽宁省	2017_5411	35000	400	.3	1225000000	20.92620668175943
2.875	3	6	不上网	0	0	0	0	0	0	53	28.09	女	小学及以下	已婚	农户	非党员	农村	有工作	体制外	下	9.741027444837728	东北	2017	6.621405651764134	2	1964	辽宁省	2017_5412	17000	750	.6	289000000	19.48193724953691
3	3	5	不上网	0	0	0	0	0	0	45	20.25	女	中学/中专	已婚	农户	非党员	农村	无工作	无工作	中下	9.210440366976517	东北	2017	7.496097345175956	0	1972	辽宁省	2017_5413	10000	1800	.5	100000000	18.42068075395236
4	4	3	不上网	0	0	0	0	0	0	57	32.49	男	中学/中专	已婚	农户	非党员	城镇	有工作	体制外	中下	9.392745258631441	东北	2017	7.601402334583733	1	1960	辽宁省	2017_5414	12000	2000	.3	144000000	18.78532386448472
3	4	0	不上网	0	0	0	0	0	0	65	42.25	女	中学/中专	已婚	农户	非党员	城镇	无工作	无工作	中	9.588845298501564	东北	2017	6.398594934535208	1	1952	辽宁省	2017_5415	14600	600	0	213160000	19.17755362008417
3	3	3	上网	2.2	2.75	1	.3666666666666667	.4583333333333333	3.016666666666667	46	21.16	女	中学/中专	已婚	农户	非党员	城镇	无工作	无工作	中下	0	东北	2017	8.006700845440367	0	1971	辽宁省	2017_5931	0	3000	.3	0	0
3	3	0	上网	2.6	3.5	1	.4333333333333333	.5833333333333334	3.466666666666667	62	38.44	女	中学/中专	非婚	非农户	非党员	城镇	无工作	无工作	中下	10.08585077512872	东北	2017	6.90875477931522	0	1955	辽宁省	2017_5932	24000	1000	0	576000000	20.17161822039628
3.5	4	5	不上网	0	0	0	0	0	0	50	25	女	中学/中专	已婚	农户	非党员	城镇	有工作	体制外	下	8.517393171418904	东北	2017	5.707110264748875	1	1967	辽宁省	2017_5933	5000	300	.5	25000000	17.03438642283247
4	4	0	不上网	0	0	0	0	0	0	60	36	女	中学/中专	非婚	农户	非党员	城镇	有工作	体制外	下	10.81979828421029	东北	2017	7.313886831633462	0	1957	辽宁省	2017_5934	50000	1500	0	2500000000	21.63955656922057
2.625	3	2	上网	2.4	3	1	.4	.5	3.2	24	5.76	女	中学/中专	已婚	农户	非党员	城镇	无工作	无工作	中下	10.81979828421029	东北	2017	8.476579508530941	1	1993	辽宁省	2017_6533	50000	4800	.2	2500000000	21.63955656922057
2.428571428571428	3	0	上网	4.2	4.25	1	.7000000000000001	.7083333333333334	4.516666666666667	23	5.29	女	大专及以上	非婚	非农户	中共党员	城镇	有工作	体制内	中	11.08215793337482	东北	2017	8.160803920954665	2	1994	辽宁省	2017_6706	65000	3500	0	4225000000	22.16428509799223
3.142857142857143	4	4	上网	2.8	3.75	1	.4666666666666666	.625	3.65	61	37.21	女	中学/中专	已婚	农户	非党员	城镇	有工作	体制外	下	6.90875477931522	东北	2017	6.216606101084865	1	1956	辽宁省	2017_7022	1000	500	.4	1000000	13.81551155796377
2.125	3	3	不上网	0	0	0	0	0	0	31	9.609999999999999	男	中学/中专	非婚	非农户	非党员	城镇	无工作	无工作	中下	11.00211650773202	东北	2017	8.294299608857235	1	1986	辽宁省	2017_8096	60000	4000	.3	3600000000	22.00419968268625
2.875	3	1	上网	4.8	2.5	1	.7999999999999999	.4166666666666667	4.233333333333333	28	7.84	女	大专及以上	已婚	非农户	非党员	城镇	有工作	体制内	中上	11.51293546492023	东北	2017	7.824445930877619	2	1989	辽宁省	2017_8097	100000	2500	.1	10000000000	23.02585093004046
2.857142857142857	3	3	上网	2.6	1.75	1	.4333333333333333	.2916666666666667	2.883333333333334	56	31.36	女	小学及以下	已婚	农户	非党员	农村	有工作	体制外	中下	8.699681400989514	东北	2017	5.303304908059076	1	1961	辽宁省	2017_8098	6000	200	.3	36000000	17.39902952419816
3.666666666666667	3	1	不上网	0	0	0	0	0	0	62	38.44	女	小学及以下	已婚	农户	非党员	城镇	有工作	体制外	下	9.210440366976517	东北	2017	6.216606101084865	0	1955	辽宁省	2017_8099	10000	500	.1	100000000	18.42068075395236
2.625	3	4	上网	3.8	3.75	1	.6333333333333333	.625	4.15	43	18.49	男	大专及以上	已婚	农户	中共党员	城镇	有工作	体制外	中下	10.59665973278358	东北	2017	7.601402334583733	3	1974	辽宁省	2017_8100	40000	2000	.4	1600000000	21.19326946681715
3	3	0	上网	3.8	3.75	1	.6333333333333333	.625	4.15	44	19.36	男	中学/中专	已婚	非农户	中共党员	城镇	有工作	体制内	中	11.91839723972284	东北	2017	6.216606101084865	2	1973	辽宁省	2017_8609	150000	500	0	22500000000	23.83678114620123
3	3	2	上网	3.6	4.25	1	.6	.7083333333333334	4.216666666666667	45	20.25	女	大专及以上	已婚	非农户	非党员	城镇	有工作	体制内	中	11.51293546492023	东北	2017	7.601402334583733	1	1972	辽宁省	2017_8610	100000	2000	.2	10000000000	23.02585093004046
2.75	3	2	上网	5.4	4.25	1	.9	.7083333333333334	5.116666666666667	22	4.84	女	大专及以上	非婚	非农户	非党员	城镇	无工作	无工作	中	11.51293546492023	东北	2017	6.90875477931522	1	1995	辽宁省	2017_9028	100000	1000	.2	10000000000	23.02585093004046
4	4	0	上网	3.2	4.75	1	.5333333333333333	.7916666666666666	4.183333333333334	29	8.41	女	中学/中专	已婚	农户	非党员	城镇	无工作	无工作	下	10.59665973278358	东北	2017	8.006700845440367	0	1988	辽宁省	2017_9030	40000	3000	0	1600000000	21.19326946681715
2.125	2	1	不上网	0	0	0	0	0	0	59	34.81	男	中学/中专	已婚	农户	非党员	农村	有工作	体制外	中	9.61587214452889	东北	2017	5.303304908059076	1	1958	辽宁省	2017_9031	15000	200	.1	225000000	19.23161096461314
3	3	3	不上网	0	0	0	0	0	0	61	37.21	女	中学/中专	非婚	农户	非党员	农村	无工作	无工作	中	9.472781556562168	东北	2017	6.311734809152915	1	1956	辽宁省	2017_9032	13000	550	.3	169000000	18.94540927880451
2.5	3	4	上网	2	3.75	1	.3333333333333333	.625	3.25	27	7.29	男	中学/中专	已婚	农户	非党员	城镇	有工作	体制外	中下	10.59665973278358	东北	2017	7.090909822079984	2	1990	辽宁省	2017_9345	40000	1200	.4	1600000000	21.19326946681715
2.75	2	1	上网	3	4.5	1	.5	.75	4	22	4.84	男	大专及以上	非婚	农户	非党员	城镇	无工作	无工作	中	10.59665973278358	东北	2017	6.90875477931522	0	1995	辽宁省	2017_9601	40000	1000	.1	1600000000	21.19326946681715
2.75	3	4	不上网	0	0	0	0	0	0	48	23.04	女	中学/中专	已婚	非农户	非党员	城镇	无工作	无工作	下	10.54536775415174	东北	2017	7.57095858316901	1	1969	辽宁省	2017_198	38000	1940	.4	1444000000	21.09068287810956
2.125	2	4	上网	3.8	3.75	1	.6333333333333333	.625	4.15	44	19.36	女	中学/中专	已婚	非农户	非党员	城镇	有工作	体制内	下	11.00211650773202	东北	2017	7.783640596221253	1	1973	辽宁省	2017_199	60000	2400	.4	3600000000	22.00419968268625
2.75	3	0	上网	2	2.25	1	.3333333333333333	.375	2.75	58	33.64	女	中学/中专	已婚	农户	非党员	城镇	无工作	无工作	下	10.12667110305036	东北	2017	6.985641817639208	1	1959	辽宁省	2017_200	25000	1080	0	625000000	20.25326220930068
3.125	3	0	上网	2.8	1.25	1	.4666666666666666	.2083333333333333	2.816666666666666	67	44.89	男	中学/中专	已婚	农户	非党员	城镇	无工作	无工作	中下	10.71443999072777	东北	2017	6.90875477931522	0	1950	辽宁省	2017_1660	45000	1000	0	2025000000	21.42883553799874
1.875	2	1	上网	3.8	4.5	1	.6333333333333333	.75	4.4	27	7.29	男	中学/中专	非婚	非农户	非党员	城镇	有工作	体制外	下	10.81979828421029	东北	2017	9.210440366976517	1	1990	辽宁省	2017_3176	50000	10000	.1	2500000000	21.63955656922057
3	3	6	上网	3	4.25	1	.5	.7083333333333334	3.916666666666667	36	12.96	女	中学/中专	已婚	农户	非党员	城镇	有工作	体制外	中下	11.00211650773202	东北	2017	7.186144304522325	4	1981	辽宁省	2017_3177	60000	1320	.6	3600000000	22.00419968268625
3	3	2	不上网	0	0	0	0	0	0	69	47.61	男	中学/中专	已婚	农户	非党员	城镇	无工作	无工作	中	9.61587214452889	东北	2017	5.484796933490655	0	1948	辽宁省	2017_3178	15000	240	.2	225000000	19.23161096461314
2.75	3	1	上网	5.6	4.75	1	.9333333333333332	.7916666666666666	5.383333333333333	31	9.609999999999999	男	中学/中专	非婚	农户	非党员	城镇	有工作	体制外	中	11.51293546492023	东北	2017	7.601402334583733	1	1986	辽宁省	2017_4425	100000	2000	.1	10000000000	23.02585093004046
3	3	0	不上网	0	0	0	0	0	0	52	27.04	男	中学/中专	已婚	非农户	非党员	城镇	有工作	体制外	中	11.91839723972284	东北	2017	7.496097345175956	0	1965	辽宁省	2017_4426	150000	1800	0	22500000000	23.83678114620123
1.875	2	7	上网	4	2.25	1	.6666666666666666	.375	3.75	29	8.41	男	大专及以上	已婚	非农户	中共党员	城镇	有工作	体制内	下	11.51293546492023	东北	2017	8.517393171418904	0	1988	辽宁省	2017_4427	100000	5000	.7	10000000000	23.02585093004046
3	3	2	不上网	0	0	0	0	0	0	53	28.09	女	中学/中专	已婚	非农户	非党员	城镇	无工作	无工作	中	10.81979828421029	东北	2017	8.294299608857235	0	1964	辽宁省	2017_4428	50000	4000	.2	2500000000	21.63955656922057
3	3	1	不上网	0	0	0	0	0	0	64	40.96	男	小学及以下	已婚	农户	非党员	城镇	无工作	无工作	中	10.30898599342208	东北	2017	0	2	1953	辽宁省	2017_4429	30000	0	.1	900000000	20.6179053223997
2.375	2	1	上网	2.8	4.75	1	.4666666666666666	.7916666666666666	3.983333333333333	19	3.61	女	中学/中专	已婚	农户	非党员	城镇	无工作	无工作	中	11.00211650773202	东北	2017	8.101980731853192	1	1998	辽宁省	2017_4430	60000	3300	.1	3600000000	22.00419968268625
2.625	3	0	上网	3.6	4.75	1	.6	.7916666666666666	4.383333333333333	22	4.84	男	大专及以上	非婚	非农户	非党员	城镇	无工作	无工作	中	10.81979828421029	东北	2017	8.006700845440367	0	1995	辽宁省	2017_5416	50000	3000	0	2500000000	21.63955656922057
3.625	4	3	不上网	0	0	0	0	0	0	35	12.25	男	中学/中专	已婚	非农户	非党员	城镇	有工作	体制内	下	11.00211650773202	东北	2017	0	2	1982	辽宁省	2017_5417	60000	0	.3	3600000000	22.00419968268625
3	3	3	不上网	0	0	0	0	0	0	48	23.04	男	中学/中专	已婚	非农户	非党员	城镇	有工作	体制外	下	11.51293546492023	东北	2017	7.783640596221253	0	1969	辽宁省	2017_5418	100000	2400	.3	10000000000	23.02585093004046
2.75	3	3	不上网	0	0	0	0	0	0	63	39.69	女	小学及以下	已婚	农户	非党员	城镇	无工作	无工作	下	10.43414521493049	东北	2017	7.273092595999522	0	1954	辽宁省	2017_5419	34000	1440	.3	1156000000	20.86823160806165
3.857142857142857	4	0	不上网	0	0	0	0	0	0	64	40.96	男	小学及以下	非婚	非农户	非党员	城镇	无工作	无工作	下	0	东北	2017	0	1	1953	辽宁省	2017_5420	0	0	0	0	0
3.625	4	1	不上网	0	0	0	0	0	0	49	24.01	女	中学/中专	已婚	非农户	非党员	城镇	无工作	无工作	下	10.30898599342208	东北	2017	7.170888478512505	0	1968	辽宁省	2017_5935	30000	1300	.1	900000000	20.6179053223997
4	4	0	不上网	0	0	0	0	0	0	58	33.64	女	中学/中专	已婚	农户	非党员	城镇	无工作	无工作	下	9.392745258631441	东北	2017	5.303304908059076	0	1959	辽宁省	2017_5936	12000	200	0	144000000	18.78532386448472
2.5	3	5	不上网	0	0	0	0	0	0	64	40.96	男	中学/中专	已婚	农户	非党员	城镇	无工作	无工作	中下	10.20362918133765	东北	2017	6.398594934535208	1	1953	辽宁省	2017_6265	27000	600	.5	729000000	20.40718429134467
4	4	3	不上网	0	0	0	0	0	0	58	33.64	男	小学及以下	已婚	农户	非党员	城镇	无工作	无工作	下	11.00211650773202	东北	2017	6.90875477931522	1	1959	辽宁省	2017_6266	60000	1000	.3	3600000000	22.00419968268625
2.25	2	1	上网	2.6	5.5	1	.4333333333333333	.9166666666666666	4.133333333333333	29	8.41	男	中学/中专	已婚	非农户	非党员	城镇	无工作	无工作	下	11.51293546492023	东北	2017	8.294299608857235	3	1988	辽宁省	2017_6534	100000	4000	.1	10000000000	23.02585093004046
2.875	3	0	上网	4	4.75	1	.6666666666666666	.7916666666666666	4.583333333333333	18	3.24	女	中学/中专	非婚	非农户	非党员	城镇	无工作	无工作	中	11.15626480664374	东北	2017	6.90875477931522	1	1999	辽宁省	2017_7023	70000	1000	0	4900000000	22.31250104226707
2.625	3	0	上网	3	3.25	1	.5	.5416666666666666	3.583333333333333	32	10.24	女	大专及以上	已婚	非农户	非党员	城镇	有工作	体制内	中	11.51293546492023	东北	2017	7.601402334583733	1	1985	辽宁省	2017_7024	100000	2000	0	10000000000	23.02585093004046
2	2	5	不上网	0	0	0	0	0	0	63	39.69	女	中学/中专	已婚	非农户	非党员	城镇	无工作	无工作	中	10.30898599342208	东北	2017	7.438971592395862	0	1954	辽宁省	2017_7025	30000	1700	.5	900000000	20.6179053223997
2.375	2	1	不上网	0	0	0	0	0	0	51	26.01	女	小学及以下	已婚	农户	非党员	城镇	无工作	无工作	中	10.85901822814789	东北	2017	8.699681400989514	0	1966	辽宁省	2017_7026	52000	6000	.1	2704000000	21.71799799549695
2.75	3	5	上网	3.6	2.5	1	.6	.4166666666666667	3.633333333333333	61	37.21	女	大专及以上	非婚	非农户	中共党员	城镇	无工作	无工作	下	11.00211650773202	东北	2017	7.601402334583733	3	1956	辽宁省	2017_7027	60000	2000	.5	3600000000	22.00419968268625
2.75	3	0	上网	4.2	4.75	1	.7000000000000001	.7916666666666666	4.683333333333334	20	4	男	大专及以上	非婚	非农户	非党员	城镇	无工作	无工作	中	11.60824473564232	东北	2017	7.313886831633462	1	1997	辽宁省	2017_7028	110000	1500	0	12100000000	23.21647128963175
3	3	3	上网	2.8	3.5	1	.4666666666666666	.5833333333333334	3.566666666666667	37	13.69	女	中学/中专	已婚	农户	非党员	城镇	无工作	无工作	中下	10.9151066458675	东北	2017	8.343077871169383	2	1980	辽宁省	2017_7029	55000	4200	.3	3025000000	21.83017692875979
2.625	3	0	上网	2	4.75	1	.3333333333333333	.7916666666666666	3.583333333333333	29	8.41	女	中学/中专	已婚	非农户	非党员	城镇	无工作	无工作	下	11.00211650773202	东北	2017	8.006700845440367	1	1988	辽宁省	2017_7554	60000	3000	0	3600000000	22.00419968268625
4	4	1	上网	4.4	3.75	1	.7333333333333334	.625	4.45	29	8.41	男	中学/中专	非婚	农户	非党员	城镇	无工作	无工作	下	10.81979828421029	东北	2017	7.741099090035366	2	1988	辽宁省	2017_7555	50000	2300	.1	2500000000	21.63955656922057
2.875	3	2	上网	4.4	5.5	1	.7333333333333334	.9166666666666666	5.033333333333333	31	9.609999999999999	女	大专及以上	已婚	非农户	非党员	城镇	有工作	体制外	中	11.28979441357789	东北	2017	8.612685172875459	0	1986	辽宁省	2017_7556	80000	5500	.2	6400000000	22.57956382746829
3.375	4	0	上网	4	3.5	1	.6666666666666666	.5833333333333334	4.166666666666667	29	8.41	女	大专及以上	已婚	非农户	中共党员	城镇	有工作	体制内	中	11.00211650773202	东北	2017	7.601402334583733	1	1988	辽宁省	2017_8101	60000	2000	0	3600000000	22.00419968268625
2.875	4	0	上网	2	1.75	1	.3333333333333333	.2916666666666667	2.583333333333333	49	24.01	男	中学/中专	已婚	非农户	中共党员	城镇	有工作	体制内	中下	11.15626480664374	东北	2017	7.601402334583733	3	1968	辽宁省	2017_8102	70000	2000	0	4900000000	22.31250104226707
3.25	3	0	不上网	0	0	0	0	0	0	54	29.16	男	中学/中专	已婚	农户	非党员	城镇	有工作	体制外	中下	11.00211650773202	东北	2017	8.006700845440367	0	1963	辽宁省	2017_8103	60000	3000	0	3600000000	22.00419968268625
2	2	0	上网	2.4	1	1	.4	.1666666666666667	2.533333333333333	46	21.16	女	中学/中专	已婚	非农户	非党员	城镇	有工作	体制外	中下	10.81979828421029	东北	2017	7.170888478512505	1	1971	辽宁省	2017_8104	50000	1300	0	2500000000	21.63955656922057
2.875	3	0	不上网	0	0	0	0	0	0	40	16	女	大专及以上	已婚	非农户	非党员	城镇	有工作	体制内	中	12.04355959836804	东北	2017	8.006700845440367	1	1977	辽宁省	2017_8611	170000	3000	0	28900000000	24.0871074320994
2.5	3	3	不上网	0	0	0	0	0	0	34	11.56	女	中学/中专	已婚	农户	非党员	城镇	无工作	无工作	中下	10.81979828421029	东北	2017	8.517393171418904	2	1983	辽宁省	2017_8613	50000	5000	.3	2500000000	21.63955656922057
3	3	0	不上网	0	0	0	0	0	0	61	37.21	男	中学/中专	已婚	农户	非党员	城镇	有工作	体制外	下	9.903537551286171	东北	2017	5.303304908059076	0	1956	辽宁省	2017_8614	20000	200	0	400000000	19.80697510757226
2.625	3	2	上网	4	2.5	1	.6666666666666666	.4166666666666667	3.833333333333333	39	15.21	男	大专及以上	已婚	非农户	中共党员	城镇	有工作	体制内	中	11.28979441357789	东北	2017	7.601402334583733	1	1978	辽宁省	2017_8615	80000	2000	.2	6400000000	22.57956382746829
3.285714285714286	3	0	不上网	0	0	0	0	0	0	35	12.25	女	中学/中专	已婚	农户	非党员	城镇	无工作	无工作	中下	9.210440366976517	东北	2017	6.216606101084865	0	1982	辽宁省	2017_8616	10000	500	0	100000000	18.42068075395236
2.625	3	3	不上网	0	0	0	0	0	0	62	38.44	女	中学/中专	已婚	非农户	非党员	城镇	无工作	无工作	下	10.81979828421029	东北	2017	6.216606101084865	1	1955	辽宁省	2017_8617	50000	500	.3	2500000000	21.63955656922057
1	1	0	不上网	0	0	0	0	0	0	64	40.96	男	大专及以上	已婚	非农户	中共党员	城镇	无工作	无工作	中下	10.59665973278358	东北	2017	6.90875477931522	1	1953	辽宁省	2017_9033	40000	1000	0	1600000000	21.19326946681715
3.625	4	3	上网	2.2	4.75	1	.3666666666666667	.7916666666666666	3.683333333333333	18	3.24	男	中学/中专	非婚	非农户	非党员	城镇	无工作	无工作	下	11.15626480664374	东北	2017	6.90875477931522	1	1999	辽宁省	2017_9034	70000	1000	.3	4900000000	22.31250104226707
1.875	1	3	不上网	0	0	0	0	0	0	58	33.64	女	小学及以下	已婚	非农户	非党员	城镇	有工作	体制外	中下	10.77897712300635	东北	2017	6.398594934535208	2	1959	辽宁省	2017_9035	48000	600	.3	2304000000	21.55791258021408
4	4	3	不上网	0	0	0	0	0	0	28	7.84	男	中学/中专	已婚	农户	非党员	城镇	无工作	无工作	下	11.00211650773202	东北	2017	6.90875477931522	2	1989	辽宁省	2017_9036	60000	1000	.3	3600000000	22.00419968268625
4	4	0	不上网	0	0	0	0	0	0	18	3.24	男	中学/中专	非婚	农户	非党员	城镇	无工作	无工作	中	11.00211650773202	东北	2017	0	0	1999	辽宁省	2017_9037	60000	0	0	3600000000	22.00419968268625
3.5	4	0	上网	4.75	5	1	.7916666666666666	.8333333333333334	5.041666666666667	19	3.61	女	大专及以上	非婚	非农户	非党员	城镇	无工作	无工作	中	10.81979828421029	东北	2017	9.210440366976517	2	1998	辽宁省	2017_9038	50000	10000	0	2500000000	21.63955656922057
3.875	4	1	不上网	0	0	0	0	0	0	26	6.76	男	中学/中专	非婚	农户	非党员	城镇	有工作	体制外	下	10.81979828421029	东北	2017	7.901377353792616	0	1991	辽宁省	2017_9039	50000	2700	.1	2500000000	21.63955656922057
2.125	2	3	不上网	0	0	0	0	0	0	66	43.56	女	小学及以下	已婚	非农户	非党员	城镇	无工作	无工作	下	10.49130199483023	东北	2017		0	1951	辽宁省	2017_9346	36000		.3	1296000000	20.9825484356481
2.625	3	0	上网	1.6	2.25	1	.2666666666666667	.375	2.55	32	10.24	女	中学/中专	已婚	非农户	非党员	城镇	无工作	无工作	中	12.20607764551767	东北	2017	8.476579508530941	1	1985	辽宁省	2017_9347	200000	4800	0	40000000000	24.41214529108535
2.875	3	2	上网	2	3.75	1	.3333333333333333	.625	3.25	24	5.76	女	中学/中专	已婚	非农户	非党员	城镇	无工作	无工作	中	11.28979441357789	东北	2017	8.006700845440367	2	1993	辽宁省	2017_9349	80000	3000	.2	6400000000	22.57956382746829
2	2	0	上网	3.8	4.75	1	.6333333333333333	.7916666666666666	4.483333333333333	24	5.76	女	大专及以上	非婚	非农户	中共党员	城镇	有工作	体制内	中	11.91839723972284	东北	2017	8.517393171418904	1	1993	辽宁省	2017_9602	150000	5000	0	22500000000	23.83678114620123
2.875	3	8	上网	4.6	3.5	1	.7666666666666666	.5833333333333334	4.466666666666667	27	7.29	男	大专及以上	已婚	农户	非党员	城镇	有工作	体制外	下	11.40757606036179	东北	2017	8.517393171418904	0	1990	辽宁省	2017_9603	90000	5000	.8	8100000000	22.81512989874826
3	3	3	不上网	0	0	0	0	0	0	61	37.21	女	小学及以下	已婚	农户	非党员	城镇	有工作	体制外	下	8.575650760987806	东北	2017	5.993961427306569	1	1956	辽宁省	2017_9604	5300	400	.3	28090000	17.15092423468028
3.375	3	5	上网	3.4	2.25	1	.5666666666666667	.375	3.45	63	39.69	女	小学及以下	已婚	非农户	非党员	城镇	无工作	无工作	下	10.77897712300635	东北	2017	8.006700845440367	1	1954	辽宁省	2017_9605	48000	3000	.5	2304000000	21.55791258021408
3	3	5	上网	1.8	3.25	1	.3	.5416666666666666	2.983333333333333	45	20.25	男	中学/中专	已婚	非农户	中共党员	城镇	无工作	无工作	中下	11.15626480664374	东北	2017	7.090909822079984	0	1972	辽宁省	2017_9606	70000	1200	.5	4900000000	22.31250104226707
3.25	4	3	上网	4.4	3.75	1	.7333333333333334	.625	4.45	42	17.64	女	大专及以上	已婚	非农户	非党员	城镇	有工作	体制外	中	10.81979828421029	东北	2017	7.601402334583733	1	1975	辽宁省	2017_9776	50000	2000	.3	2500000000	21.63955656922057
3.25	3	0	不上网	0	0	0	0	0	0	53	28.09	女	中学/中专	已婚	非农户	非党员	城镇	无工作	无工作	中	11.77529742171583	东北	2017	7.313886831633462	0	1964	辽宁省	2017_9777	130000	1500	0	16900000000	23.55057945893461
3	3	2	不上网	0	0	0	0	0	0	65	42.25	男	中学/中专	已婚	农户	中共党员	城镇	无工作	无工作	下	11.28979441357789	东北	2017	8.006700845440367	1	1952	辽宁省	2017_9778	80000	3000	.2	6400000000	22.57956382746829
3	3	0	上网	1	2.25	1	.1666666666666667	.375	2.25	49	24.01	男	中学/中专	已婚	非农户	非党员	城镇	有工作	体制内	下	12.20607764551767	东北	2017	8.517393171418904	0	1968	辽宁省	2017_9932	200000	5000	0	40000000000	24.41214529108535
2.875	3	0	上网	5	6	1	.8333333333333334	1	5.5	36	12.96	男	大专及以上	已婚	非农户	非党员	城镇	有工作	体制内	中	11.00211650773202	东北	2017	8.160803920954665	0	1981	辽宁省	2017_9933	60000	3500	0	3600000000	22.00419968268625
4	4	2	不上网	0	0	0	0	0	0	50	25	男	小学及以下	非婚	农户	非党员	城镇	有工作	体制外	下	9.61587214452889	东北	2017	6.142037405587356	1	1967	辽宁省	2017_9934	15000	464	.2	225000000	19.23161096461314
3.833333333333333	4	4	不上网	0	0	0	0	0	0	61	37.21	女	小学及以下	已婚	农户	非党员	城镇	无工作	无工作	中	8.006700845440367	东北	2017	6.175867270105761	1	1956	辽宁省	2017_9935	3000	480	.4	9000000	16.0127352464116
3	3	7	上网	4	2.25	1	.6666666666666666	.375	3.75	29	8.41	女	中学/中专	已婚	非农户	非党员	城镇	无工作	无工作	下	10.9151066458675	东北	2017	7.601402334583733	1	1988	吉林省	2017_201	55000	2000	.7	3025000000	21.83017692875979
3.25	3	5	上网	3.8	2	1	.6333333333333333	.3333333333333333	3.566666666666666	24	5.76	男	中学/中专	非婚	非农户	非党员	城镇	无工作	无工作	下	11.00211650773202	东北	2017	6.78105762593618	1	1993	吉林省	2017_202	60000	880	.5	3600000000	22.00419968268625
2.25	3	2	上网	2.6	3.5	1	.4333333333333333	.5833333333333334	3.466666666666667	32	10.24	男	中学/中专	已婚	农户	中共党员	城镇	无工作	无工作	下	11.00211650773202	东北	2017	8.160803920954665	2	1985	吉林省	2017_203	60000	3500	.2	3600000000	22.00419968268625
3.25	3	3	不上网	0	0	0	0	0	0	64	40.96	女	小学及以下	非婚	农户	非党员	农村	有工作	体制外	下	0	东北	2017	0	1	1953	吉林省	2017_204	0	0	.3	0	0
2.25	2	8	不上网	0	0	0	0	0	0	39	15.21	女	中学/中专	已婚	农户	非党员	农村	有工作	体制外	下	10.12667110305036	东北	2017	7.601402334583733	2	1978	吉林省	2017_205	25000	2000	.8	625000000	20.25326220930068
2.875	3	0	不上网	0	0	0	0	0	0	62	38.44	男	小学及以下	已婚	农户	非党员	农村	有工作	体制外	中	11.28979441357789	东北	2017	8.188966863648876	0	1955	吉林省	2017_206	80000	3600	0	6400000000	22.57956382746829
3	3	2	不上网	0	0	0	0	0	0	54	29.16	男	中学/中专	已婚	农户	非党员	农村	有工作	体制外	中	11.77529742171583	东北	2017	7.313886831633462	1	1963	吉林省	2017_207	130000	1500	.2	16900000000	23.55057945893461
2.375	3	2	不上网	0	0	0	0	0	0	45	20.25	女	小学及以下	已婚	农户	非党员	农村	有工作	体制外	下	9.903537551286171	东北	2017	5.303304908059076	1	1972	吉林省	2017_208	20000	200	.2	400000000	19.80697510757226
2.625	3	5	上网	1	2.5	1	.1666666666666667	.4166666666666667	2.333333333333333	51	26.01	女	小学及以下	已婚	农户	非党员	农村	有工作	体制外	下	11.15626480664374	东北	2017	9.210440366976517	3	1966	吉林省	2017_209	70000	10000	.5	4900000000	22.31250104226707
2.25	2	3	不上网	0	0	0	0	0	0	57	32.49	男	中学/中专	非婚	非农户	非党员	城镇	无工作	无工作	下	7.972810784121404	东北	2017	4.795790545596741	1	1960	吉林省	2017_1661	2900	120	.3	8410000	15.94493215085519
2.875	2	4	不上网	0	0	0	0	0	0	49	24.01	女	中学/中专	已婚	非农户	非党员	城镇	无工作	无工作	中下	10.30898599342208	东北	2017	6.55250788703459	1	1968	吉林省	2017_1662	30000	700	.4	900000000	20.6179053223997
3.375	3	1	不上网	0	0	0	0	0	0	53	28.09	男	中学/中专	已婚	农户	非党员	城镇	有工作	体制外	中	12.42922019683638	东北	2017	8.612685172875459	0	1964	吉林省	2017_1663	250000	5500	.1	62500000000	24.85843239370477
3.375	3	10	不上网	0	0	0	0	0	0	58	33.64	女	中学/中专	已婚	农户	非党员	城镇	有工作	体制外	中	10.30898599342208	东北	2017	6.398594934535208	1	1959	吉林省	2017_1664	30000	600	1	900000000	20.6179053223997
3.25	1	5	不上网	0	0	0	0	0	0	67	44.89	男	小学及以下	非婚	农户	非党员	农村	有工作	体制外	下	9.392745258631441	东北	2017	6.803505257608338	1	1950	吉林省	2017_1665	12000	900	.5	144000000	18.78532386448472
2.625	3	6	上网	4.4	4	1	.7333333333333334	.6666666666666666	4.533333333333333	54	29.16	女	中学/中专	已婚	农户	中共党员	农村	有工作	体制外	下	9.903537551286171	东北	2017	8.853808274977197	1	1963	吉林省	2017_1666	20000	7000	.6	400000000	19.80697510757226
4	4	4	不上网	0	0	0	0	0	0	68	46.24	男	中学/中专	已婚	农户	非党员	农村	有工作	体制外	中	9.210440366976517	东北	2017	6.216606101084865	0	1949	吉林省	2017_1667	10000	500	.4	100000000	18.42068075395236
2.875	3	6	不上网	0	0	0	0	0	0	52	27.04	女	小学及以下	已婚	农户	非党员	农村	有工作	体制外	下	8.987321812850125	东北	2017	4.61512051684126	1	1965	吉林省	2017_1668	8000	100	.6	64000000	17.97439365694894
2.75	2	0	不上网	0	0	0	0	0	0	46	21.16	女	中学/中专	已婚	农户	非党员	农村	有工作	体制外	下	10.30898599342208	东北	2017	6.90875477931522	1	1971	吉林省	2017_1669	30000	1000	0	900000000	20.6179053223997
2.875	3	4	不上网	0	0	0	0	0	0	51	26.01	男	中学/中专	已婚	农户	非党员	农村	有工作	体制外	下	9.210440366976517	东北	2017	5.707110264748875	2	1966	吉林省	2017_1670	10000	300	.4	100000000	18.42068075395236
2.875	3	1	上网	4.2	4.25	1	.7000000000000001	.7083333333333334	4.516666666666667	20	4	男	大专及以上	非婚	农户	非党员	城镇	无工作	无工作	中下	10.30898599342208	东北	2017	7.601402334583733	2	1997	吉林省	2017_3179	30000	2000	.1	900000000	20.6179053223997
2.5	3	2	不上网	0	0	0	0	0	0	67	44.89	女	小学及以下	非婚	农户	非党员	农村	无工作	无工作	下	10.81979828421029	东北	2017	7.313886831633462	1	1950	吉林省	2017_3180	50000	1500	.2	2500000000	21.63955656922057
3	2	4	不上网	0	0	0	0	0	0	52	27.04	女	小学及以下	已婚	农户	非党员	农村	有工作	体制外	下	9.210440366976517	东北	2017	5.707110264748875	0	1965	吉林省	2017_3181	10000	300	.4	100000000	18.42068075395236
3.125	3	4	不上网	0	0	0	0	0	0	64	40.96	男	小学及以下	已婚	农户	非党员	农村	有工作	体制外	下	9.210440366976517	东北	2017	5.303304908059076	1	1953	吉林省	2017_3182	10000	200	.4	100000000	18.42068075395236
2.375	3	2	上网	4	3.75	1	.6666666666666666	.625	4.25	24	5.76	女	中学/中专	非婚	农户	非党员	农村	无工作	无工作	下	9.61587214452889	东北	2017	8.006700845440367	2	1993	吉林省	2017_3183	15000	3000	.2	225000000	19.23161096461314
2.625	3	1	不上网	0	0	0	0	0	0	51	26.01	女	中学/中专	已婚	农户	非党员	农村	有工作	体制外	中下	9.903537551286171	东北	2017	7.601402334583733	0	1966	吉林省	2017_3184	20000	2000	.1	400000000	19.80697510757226
2.75	3	1	不上网	0	0	0	0	0	0	46	21.16	女	中学/中专	已婚	农户	非党员	农村	有工作	体制外	中	10.12667110305036	东北	2017	6.803505257608338	1	1971	吉林省	2017_3185	25000	900	.1	625000000	20.25326220930068
2.375	3	4	不上网	0	0	0	0	0	0	54	29.16	女	中学/中专	已婚	非农户	非党员	城镇	无工作	无工作	下	8.517393171418904	东北	2017	5.707110264748875	1	1963	吉林省	2017_4431	5000	300	.4	25000000	17.03438642283247
2.714285714285714	3	1	上网	2.6	4.75	1	.4333333333333333	.7916666666666666	3.883333333333333	22	4.84	女	大专及以上	非婚	非农户	非党员	城镇	无工作	无工作	下	11.51293546492023	东北	2017	6.216606101084865	3	1995	吉林省	2017_4432	100000	500	.1	10000000000	23.02585093004046
2.75	3	3	不上网	0	0	0	0	0	0	53	28.09	男	小学及以下	已婚	农户	非党员	城镇	有工作	体制外	下	9.903537551286171	东北	2017	6.216606101084865	0	1964	吉林省	2017_4433	20000	500	.3	400000000	19.80697510757226
3	3	1	上网	1.2	4.25	1	.2	.7083333333333334	3.016666666666667	28	7.84	女	中学/中专	已婚	农户	非党员	农村	有工作	体制外	下	10.59665973278358	东北	2017	8.006700845440367	1	1989	吉林省	2017_4434	40000	3000	.1	1600000000	21.19326946681715
2.25	3	0	不上网	0	0	0	0	0	0	47	22.09	女	小学及以下	已婚	农户	非党员	农村	有工作	体制外	中	11.00211650773202	东北	2017	7.601402334583733	1	1970	吉林省	2017_4435	60000	2000	0	3600000000	22.00419968268625
3	3	2	不上网	0	0	0	0	0	0	58	33.64	女	小学及以下	已婚	农户	非党员	农村	有工作	体制外	下	9.903537551286171	东北	2017	5.707110264748875	1	1959	吉林省	2017_4436	20000	300	.2	400000000	19.80697510757226
2.75	3	2	上网	1	3.5	1	.1666666666666667	.5833333333333334	2.666666666666667	39	15.21	女	中学/中专	已婚	农户	非党员	农村	有工作	体制外	中下	10.23999550280532	东北	2017	6.216606101084865	2	1978	吉林省	2017_4437	28000	500	.2	784000000	20.47991957959019
2.75	3	4	不上网	0	0	0	0	0	0	67	44.89	女	小学及以下	已婚	农户	非党员	农村	有工作	体制外	下	8.517393171418904	东北	2017	6.216606101084865	1	1950	吉林省	2017_4438	5000	500	.4	25000000	17.03438642283247
3.375	4	6	不上网	0	0	0	0	0	0	38	14.44	女	中学/中专	已婚	农户	非党员	城镇	无工作	无工作	中上	10.59665973278358	东北	2017	7.02197642307216	0	1979	吉林省	2017_5421	40000	1120	.6	1600000000	21.19326946681715
3.5	3	2	不上网	0	0	0	0	0	0	52	27.04	男	小学及以下	已婚	农户	非党员	农村	有工作	体制外	下	10.30898599342208	东北	2017	7.090909822079984	1	1965	吉林省	2017_5422	30000	1200	.2	900000000	20.6179053223997
2.75	3	2	不上网	0	0	0	0	0	0	51	26.01	女	小学及以下	非婚	农户	非党员	农村	有工作	体制外	下	9.210440366976517	东北	2017	0	0	1966	吉林省	2017_5423	10000	0	.2	100000000	18.42068075395236
3.125	3	0	不上网	0	0	0	0	0	0	50	25	男	小学及以下	已婚	农户	非党员	农村	有工作	体制外	中	9.903537551286171	东北	2017	7.601402334583733	1	1967	吉林省	2017_5424	20000	2000	0	400000000	19.80697510757226
1.875	2	4	不上网	0	0	0	0	0	0	53	28.09	女	小学及以下	已婚	农户	非党员	农村	有工作	体制外	中下	9.903537551286171	东北	2017	7.601402334583733	1	1964	吉林省	2017_5425	20000	2000	.4	400000000	19.80697510757226
2.875	3	1	不上网	0	0	0	0	0	0	43	18.49	女	中学/中专	已婚	农户	非党员	农村	有工作	体制外	中	9.903537551286171	东北	2017	9.210440366976517	2	1974	吉林省	2017_5426	20000	10000	.1	400000000	19.80697510757226
4	4	1	不上网	0	0	0	0	0	0	65	42.25	女	中学/中专	已婚	非农户	非党员	城镇	有工作	体制外	下	10.30898599342208	东北	2017	5.484796933490655	0	1952	吉林省	2017_5937	30000	240	.1	900000000	20.6179053223997
3	3	0	不上网	0	0	0	0	0	0	44	19.36	男	中学/中专	已婚	农户	非党员	城镇	无工作	无工作	中下	10.59665973278358	东北	2017	6.90875477931522	0	1973	吉林省	2017_5938	40000	1000	0	1600000000	21.19326946681715
2.625	3	4	不上网	0	0	0	0	0	0	49	24.01	女	小学及以下	非婚	非农户	非党员	城镇	无工作	无工作	下	8.006700845440367	东北	2017	5.303304908059076	1	1968	吉林省	2017_5939	3000	200	.4	9000000	16.0127352464116
3.375	3	0	不上网	0	0	0	0	0	0	58	33.64	男	中学/中专	已婚	农户	非党员	城镇	有工作	体制内	中上	10.59665973278358	东北	2017	5.993961427306569	0	1959	吉林省	2017_5940	40000	400	0	1600000000	21.19326946681715
2.25	3	2	不上网	0	0	0	0	0	0	58	33.64	女	小学及以下	已婚	农户	非党员	城镇	有工作	体制外	下	8.987321812850125	东北	2017	5.303304908059076	1	1959	吉林省	2017_5941	8000	200	.2	64000000	17.97439365694894
3.125	3	0	不上网	0	0	0	0	0	0	46	21.16	男	中学/中专	已婚	农户	非党员	农村	有工作	体制外	中	10.59665973278358	东北	2017	5.993961427306569	0	1971	吉林省	2017_5942	40000	400	0	1600000000	21.19326946681715
3.25	4	4	不上网	0	0	0	0	0	0	47	22.09	女	中学/中专	已婚	农户	非党员	农村	有工作	体制外	下	9.903537551286171	东北	2017	7.090909822079984	1	1970	吉林省	2017_5943	20000	1200	.4	400000000	19.80697510757226
1	1	0	上网	1.8	4	1	.3	.6666666666666666	3.233333333333333	45	20.25	女	中学/中专	已婚	农户	非党员	农村	有工作	体制外	下	11.51293546492023	东北	2017	6.55250788703459	0	1972	吉林省	2017_5944	100000	700	0	10000000000	23.02585093004046
3.333333333333333	4	3	不上网	0	0	0	0	0	0	61	37.21	男	中学/中专	已婚	农户	非党员	农村	有工作	体制外	下	8.294299608857235	东北	2017	5.017279836814924	2	1956	吉林省	2017_5945	4000	150	.3	16000000	16.58809934270406
3.5	4	3	不上网	0	0	0	0	0	0	66	43.56	女	小学及以下	已婚	农户	非党员	农村	有工作	体制外	下	8.006700845440367	东北	2017	5.303304908059076	3	1951	吉林省	2017_5946	3000	200	.3	9000000	16.0127352464116
1.625	2	3	不上网	0	0	0	0	0	0	59	34.81	女	小学及以下	已婚	农户	非党员	农村	有工作	体制外	下	9.472781556562168	东北	2017	6.55250788703459	0	1958	吉林省	2017_5947	13000	700	.3	169000000	18.94540927880451
3.125	3	2	不上网	0	0	0	0	0	0	58	33.64	男	中学/中专	非婚	农户	非党员	农村	有工作	体制外	下	8.853808274977197	东北	2017	0	1	1959	吉林省	2017_5948	7000	0	.2	49000000	17.70733087648306
2.5	3	4	不上网	0	0	0	0	0	0	57	32.49	男	中学/中专	已婚	农户	非党员	农村	有工作	体制外	中下	10.81979828421029	东北	2017	5.303304908059076	1	1960	吉林省	2017_5949	50000	200	.4	2500000000	21.63955656922057
2.5	2	5	不上网	0	0	0	0	0	0	62	38.44	男	中学/中专	已婚	非农户	非党员	城镇	无工作	无工作	中下	10.81979828421029	东北	2017	5.993961427306569	1	1955	吉林省	2017_7030	50000	400	.5	2500000000	21.63955656922057
1.875	2	8	上网	2.4	2	1	.4	.3333333333333333	2.866666666666666	51	26.01	男	中学/中专	已婚	农户	非党员	城镇	有工作	体制外	中	10.66897865021924	东北	2017	6.398594934535208	4	1966	吉林省	2017_7031	43000	600	.8	1849000000	21.33791078989223
3	3	6	不上网	0	0	0	0	0	0	54	29.16	女	小学及以下	已婚	农户	非党员	农村	有工作	体制外	下	10.30898599342208	东北	2017	7.313886831633462	2	1963	吉林省	2017_7032	30000	1500	.6	900000000	20.6179053223997
3.125	2	6	不上网	0	0	0	0	0	0	66	43.56	女	中学/中专	非婚	非农户	非党员	城镇	无工作	无工作	下	9.903537551286171	东北	2017	5.303304908059076	1	1951	吉林省	2017_7557	20000	200	.6	400000000	19.80697510757226
3.5	3	5	不上网	0	0	0	0	0	0	49	24.01	女	中学/中专	已婚	农户	非党员	农村	有工作	体制外	下	9.903537551286171	东北	2017	7.601402334583733	1	1968	吉林省	2017_7558	20000	2000	.5	400000000	19.80697510757226
3.25	3	7	不上网	0	0	0	0	0	0	57	32.49	男	小学及以下	已婚	农户	非党员	农村	有工作	体制外	下	9.210440366976517	东北	2017	7.824445930877619	2	1960	吉林省	2017_7559	10000	2500	.7	100000000	18.42068075395236
2.571428571428572	2	5	不上网	0	0	0	0	0	0	57	32.49	女	中学/中专	已婚	非农户	非党员	城镇	无工作	无工作	中下	10.59665973278358	东北	2017	6.90875477931522	1	1960	吉林省	2017_8105	40000	1000	.5	1600000000	21.19326946681715
2.875	3	1	上网	4	3.5	1	.6666666666666666	.5833333333333334	4.166666666666667	54	29.16	女	大专及以上	已婚	非农户	非党员	城镇	无工作	无工作	中上	12.20607764551767	东北	2017	7.824445930877619	1	1963	吉林省	2017_8106	200000	2500	.1	40000000000	24.41214529108535
3	3	0	上网	3.4	2.75	1	.5666666666666667	.4583333333333333	3.616666666666666	48	23.04	男	大专及以上	已婚	农户	中共党员	城镇	有工作	体制外	中下	11.15626480664374	东北	2017	7.601402334583733	2	1969	吉林省	2017_8107	70000	2000	0	4900000000	22.31250104226707
2.625	2	2	不上网	0	0	0	0	0	0	49	24.01	女	小学及以下	已婚	农户	非党员	农村	有工作	体制外	中	10.59665973278358	东北	2017	7.696667081526462	1	1968	吉林省	2017_8108	40000	2200	.2	1600000000	21.19326946681715
3	3	1	不上网	0	0	0	0	0	0	68	46.24	男	小学及以下	已婚	农户	非党员	农村	无工作	无工作	中上	11.84940484442307	东北	2017	8.006700845440367	2	1949	吉林省	2017_8109	140000	3000	.1	19600000000	23.6987954032339
2.375	3	7	不上网	0	0	0	0	0	0	64	40.96	男	中学/中专	已婚	非农户	非党员	城镇	无工作	无工作	下	10.59665973278358	东北	2017	8.006700845440367	1	1953	吉林省	2017_8618	40000	3000	.7	1600000000	21.19326946681715
2.875	3	3	不上网	0	0	0	0	0	0	55	30.25	女	中学/中专	已婚	农户	非党员	农村	有工作	体制外	下	9.903537551286171	东北	2017	6.216606101084865	1	1962	吉林省	2017_8619	20000	500	.3	400000000	19.80697510757226
2.5	2	7	上网	3	3.25	1	.5	.5416666666666666	3.583333333333333	25	6.25	男	中学/中专	已婚	农户	非党员	农村	有工作	体制外	下	9.210440366976517	东北	2017	8.294299608857235	2	1992	吉林省	2017_8620	10000	4000	.7	100000000	18.42068075395236
2.571428571428572	3	0	上网	4.2	5	1	.7000000000000001	.8333333333333334	4.766666666666667	33	10.89	女	小学及以下	已婚	非农户	非党员	城镇	有工作	体制外	中下	11.69525535506279	东北	2017	7.090909822079984	2	1984	吉林省	2017_9350	120000	1200	0	14400000000	23.39049404359781
2.875	3	0	不上网	0	0	0	0	0	0	55	30.25	男	中学/中专	已婚	农户	非党员	农村	有工作	体制外	中	10.59665973278358	东北	2017	5.707110264748875	0	1962	吉林省	2017_9351	40000	300	0	1600000000	21.19326946681715
3.25	3	4	不上网	0	0	0	0	0	0	62	38.44	男	中学/中专	已婚	农户	非党员	农村	有工作	体制外	下	9.903537551286171	东北	2017	5.707110264748875	0	1955	吉林省	2017_9352	20000	300	.4	400000000	19.80697510757226
3.875	4	0	不上网	0	0	0	0	0	0	68	46.24	女	中学/中专	已婚	非农户	非党员	农村	无工作	无工作	中下	10.85901822814789	东北	2017	5.564520407322694	1	1949	吉林省	2017_210	52000	260	0	2704000000	21.71799799549695
4	4	1	不上网	0	0	0	0	0	0	59	34.81	女	小学及以下	已婚	农户	非党员	城镇	有工作	体制外	中	10.37352243129359	东北	2017	7.650168700845001	0	1958	吉林省	2017_211	32000	2100	.1	1024000000	20.74698236454029
3.125	3	4	上网	1.8	3.25	1	.3	.5416666666666666	2.983333333333333	57	32.49	男	中学/中专	已婚	农户	非党员	农村	有工作	体制外	下	9.105090961257085	东北	2017	6.55250788703459	1	1960	吉林省	2017_212	9000	700	.4	81000000	18.20995972498239
3.375	3	5	不上网	0	0	0	0	0	0	51	26.01	女	小学及以下	已婚	农户	非党员	农村	有工作	体制外	中下	9.210440366976517	东北	2017	8.006700845440367	2	1966	吉林省	2017_213	10000	3000	.5	100000000	18.42068075395236
3.25	3	3	不上网	0	0	0	0	0	0	55	30.25	女	小学及以下	已婚	农户	非党员	农村	有工作	体制外	中	9.392745258631441	东北	2017	0	0	1962	吉林省	2017_214	12000	0	.3	144000000	18.78532386448472
2.5	2	5	不上网	0	0	0	0	0	0	66	43.56	女	小学及以下	非婚	农户	非党员	农村	无工作	无工作	下	10.12667110305036	东北	2017	6.398594934535208	2	1951	吉林省	2017_215	25000	600	.5	625000000	20.25326220930068
2.625	4	0	上网	4	4.25	1	.6666666666666666	.7083333333333334	4.416666666666667	38	14.44	女	大专及以上	已婚	非农户	非党员	农村	有工作	体制内	中	11.44036552476576	东北	2017	7.496097345175956	2	1979	吉林省	2017_1671	93000	1800	0	8649000000	22.88070954438641
2.875	3	7	上网	2	3	1	.3333333333333333	.5	3	38	14.44	女	中学/中专	已婚	农户	非党员	城镇	有工作	体制外	中	8.517393171418904	东北	2017	6.90875477931522	2	1979	吉林省	2017_1672	5000	1000	.7	25000000	17.03438642283247
4	3	5	不上网	0	0	0	0	0	0	63	39.69	女	小学及以下	已婚	农户	非党员	农村	有工作	体制外	中下	9.210440366976517	东北	2017	5.303304908059076	2	1954	吉林省	2017_1673	10000	200	.5	100000000	18.42068075395236
2.25	3	3	上网	1	2.5	1	.1666666666666667	.4166666666666667	2.333333333333333	56	31.36	女	中学/中专	已婚	农户	非党员	农村	有工作	体制外	中下	11.91839723972284	东北	2017	7.313886831633462	0	1961	吉林省	2017_1674	150000	1500	.3	22500000000	23.83678114620123
3.125	4	4	不上网	0	0	0	0	0	0	63	39.69	女	小学及以下	已婚	农户	非党员	农村	有工作	体制外	下	8.517393171418904	东北	2017	5.707110264748875	1	1954	吉林省	2017_1675	5000	300	.4	25000000	17.03438642283247
2	2	0	上网	1.4	1.75	1	.2333333333333333	.2916666666666667	2.283333333333333	55	30.25	女	中学/中专	非婚	非农户	非党员	农村	有工作	体制外	中下	11.15626480664374	东北	2017	6.68586094706836	1	1962	吉林省	2017_3186	70000	800	0	4900000000	22.31250104226707
3.125	3	4	不上网	0	0	0	0	0	0	24	5.76	女	中学/中专	非婚	农户	非党员	城镇	无工作	无工作	下	9.903537551286171	东北	2017	6.90875477931522	0	1993	吉林省	2017_3187	20000	1000	.4	400000000	19.80697510757226
3.125	3	3	上网	2.6	2	1	.4333333333333333	.3333333333333333	2.966666666666667	49	24.01	女	小学及以下	已婚	农户	非党员	农村	有工作	体制外	中下	9.210440366976517	东北	2017	5.993961427306569	0	1968	吉林省	2017_3188	10000	400	.3	100000000	18.42068075395236
3	3	6	不上网	0	0	0	0	0	0	63	39.69	女	小学及以下	已婚	农户	非党员	农村	有工作	体制外	中	10.59665973278358	东北	2017	6.621405651764134	0	1954	吉林省	2017_3189	40000	750	.6	1600000000	21.19326946681715
2.875	3	8	上网	1	2.25	1	.1666666666666667	.375	2.25	47	22.09	女	小学及以下	已婚	农户	非党员	农村	有工作	体制外	下	9.61587214452889	东北	2017	6.90875477931522	3	1970	吉林省	2017_3190	15000	1000	.8	225000000	19.23161096461314
2.625	3	5	上网	1	3.5	1	.1666666666666667	.5833333333333334	2.666666666666667	47	22.09	女	小学及以下	已婚	农户	非党员	农村	有工作	体制外	下	11.00211650773202	东北	2017	6.55250788703459	2	1970	吉林省	2017_3191	60000	700	.5	3600000000	22.00419968268625
3	3	4	不上网	0	0	0	0	0	0	53	28.09	男	中学/中专	已婚	农户	非党员	农村	有工作	体制外	中上	12.76569129060437	东北	2017	8.699681400989514	1	1964	吉林省	2017_4439	350000	6000	.4	122500000000	25.53137686693936
3	3	1	不上网	0	0	0	0	0	0	57	32.49	男	中学/中专	非婚	农户	非党员	农村	有工作	体制外	中	10.12667110305036	东北	2017	6.216606101084865	1	1960	吉林省	2017_4440	25000	500	.1	625000000	20.25326220930068
2.857142857142857	3	4	不上网	0	0	0	0	0	0	49	24.01	女	中学/中专	已婚	农户	非党员	农村	有工作	体制外	下	10.71443999072777	东北	2017	7.313886831633462	1	1968	吉林省	2017_4441	45000	1500	.4	2025000000	21.42883553799874
3.25	3	3	不上网	0	0	0	0	0	0	40	16	女	小学及以下	已婚	农户	非党员	农村	有工作	体制外	下	9.903537551286171	东北	2017	7.427144133408616	1	1977	吉林省	2017_4442	20000	1680	.3	400000000	19.80697510757226
2.875	3	3	不上网	0	0	0	0	0	0	47	22.09	男	中学/中专	已婚	农户	中共党员	农村	有工作	体制外	下	9.903537551286171	东北	2017	8.006700845440367	0	1970	吉林省	2017_4443	20000	3000	.3	400000000	19.80697510757226
3	3	2	不上网	0	0	0	0	0	0	46	21.16	男	中学/中专	已婚	非农户	非党员	农村	有工作	体制外	下	10.46313191149197	东北	2017	6.68586094706836	3	1971	吉林省	2017_5427	35000	800	.2	1225000000	20.92620668175943
3.25	4	3	不上网	0	0	0	0	0	0	20	4	女	小学及以下	已婚	农户	非党员	城镇	有工作	体制外	下	9.392745258631441	东北	2017	8.517393171418904	0	1997	吉林省	2017_5428	12000	5000	.3	144000000	18.78532386448472
2.625	3	3	上网	4.2	3.5	1	.7000000000000001	.5833333333333334	4.266666666666667	48	23.04	男	大专及以上	已婚	非农户	中共党员	农村	有工作	体制内	中上	11.28979441357789	东北	2017	8.699681400989514	2	1969	吉林省	2017_5429	80000	6000	.3	6400000000	22.57956382746829
2.75	3	5	不上网	0	0	0	0	0	0	54	29.16	女	中学/中专	已婚	农户	非党员	农村	有工作	体制外	中下	11.28979441357789	东北	2017	7.313886831633462	1	1963	吉林省	2017_5430	80000	1500	.5	6400000000	22.57956382746829
3.25	3	6	不上网	0	0	0	0	0	0	53	28.09	女	小学及以下	已婚	农户	非党员	农村	无工作	无工作	下	8.699681400989514	东北	2017	7.313886831633462	1	1964	吉林省	2017_5431	6000	1500	.6	36000000	17.39902952419816
4	4	2	不上网	0	0	0	0	0	0	55	30.25	女	中学/中专	已婚	农户	非党员	农村	无工作	无工作	中下	11.15626480664374	东北	2017	7.601402334583733	1	1962	吉林省	2017_5432	70000	2000	.2	4900000000	22.31250104226707
3	3	1	不上网	0	0	0	0	0	0	67	44.89	女	小学及以下	已婚	农户	非党员	农村	无工作	无工作	中	11.28979441357789	东北	2017		1	1950	吉林省	2017_5433	80000		.1	6400000000	22.57956382746829
2.625	3	0	不上网	0	0	0	0	0	0	45	20.25	男	中学/中专	已婚	非农户	非党员	农村	有工作	体制外	中下	11.15626480664374	东北	2017	8.006700845440367	1	1972	吉林省	2017_5950	70000	3000	0	4900000000	22.31250104226707
3	3	0	不上网	0	0	0	0	0	0	29	8.41	女	中学/中专	已婚	农户	非党员	城镇	有工作	体制外	下	11.28979441357789	东北	2017	8.006700845440367	2	1988	吉林省	2017_5951	80000	3000	0	6400000000	22.57956382746829
3.857142857142857	3	1	不上网	0	0	0	0	0	0	63	39.69	男	小学及以下	已婚	农户	非党员	农村	无工作	无工作	下	8.517393171418904	东北	2017	5.303304908059076	0	1954	吉林省	2017_5952	5000	200	.1	25000000	17.03438642283247
2.857142857142857	3	3	不上网	0	0	0	0	0	0	59	34.81	女	中学/中专	已婚	农户	非党员	农村	有工作	体制外	下	9.210440366976517	东北	2017	4.795790545596741	2	1958	吉林省	2017_5953	10000	120	.3	100000000	18.42068075395236
3	3	1	不上网	0	0	0	0	0	0	39	15.21	女	中学/中专	已婚	农户	非党员	农村	无工作	无工作	中下	9.903537551286171	东北	2017	5.993961427306569	0	1978	吉林省	2017_5954	20000	400	.1	400000000	19.80697510757226
2.857142857142857	3	3	不上网	0	0	0	0	0	0	55	30.25	女	中学/中专	已婚	农户	非党员	农村	有工作	体制外	中	11.28979441357789	东北	2017	6.216606101084865	1	1962	吉林省	2017_5955	80000	500	.3	6400000000	22.57956382746829
3	3	3	上网	1	2.5	1	.1666666666666667	.4166666666666667	2.333333333333333	44	19.36	女	中学/中专	已婚	农户	非党员	农村	有工作	体制外	中下	10.12667110305036	东北	2017	8.517393171418904	1	1973	吉林省	2017_5956	25000	5000	.3	625000000	20.25326220930068
3.375	3	3	不上网	0	0	0	0	0	0	63	39.69	男	小学及以下	已婚	农户	非党员	农村	无工作	无工作	下	10.71443999072777	东北	2017	6.216606101084865	1	1954	吉林省	2017_5957	45000	500	.3	2025000000	21.42883553799874
3.625	3	3	不上网	0	0	0	0	0	0	65	42.25	女	小学及以下	已婚	农户	非党员	农村	无工作	无工作	下	11.15626480664374	东北	2017	5.484796933490655	2	1952	吉林省	2017_5958	70000	240	.3	4900000000	22.31250104226707
2.333333333333333	3	6	上网	1	1.75	1	.1666666666666667	.2916666666666667	2.083333333333333	54	29.16	女	小学及以下	已婚	农户	非党员	城镇	有工作	体制外	下	0	东北	2017	6.216606101084865	2	1963	吉林省	2017_6267	0	500	.6	0	0
3	3	2	上网	2	1	1	.3333333333333333	.1666666666666667	2.333333333333333	61	37.21	男	中学/中专	已婚	非农户	中共党员	城镇	无工作	无工作	中下	10.30898599342208	东北	2017	6.90875477931522	0	1956	吉林省	2017_6535	30000	1000	.2	900000000	20.6179053223997
3.125	3	0	不上网	0	0	0	0	0	0	46	21.16	女	中学/中专	已婚	非农户	非党员	城镇	无工作	无工作	中	11.69525535506279	东北	2017	7.601402334583733	1	1971	吉林省	2017_6707	120000	2000	0	14400000000	23.39049404359781
3	3	2	上网	2.8	5.25	1	.4666666666666666	.875	4.15	24	5.76	女	中学/中专	非婚	农户	非党员	农村	无工作	无工作	下	10.81979828421029	东北	2017	6.90875477931522	1	1993	吉林省	2017_7033	50000	1000	.2	2500000000	21.63955656922057
2.875	3	7	不上网	0	0	0	0	0	0	49	24.01	女	小学及以下	已婚	农户	非党员	农村	有工作	体制外	中下	8.987321812850125	东北	2017	6.216606101084865	1	1968	吉林省	2017_7560	8000	500	.7	64000000	17.97439365694894
4	4	3	不上网	0	0	0	0	0	0	69	47.61	女	小学及以下	已婚	农户	非党员	农村	无工作	无工作	中	8.343077871169383	东北	2017	6.398594934535208	0	1948	吉林省	2017_7561	4200	600	.3	17640000	16.68567966523226
2.75	3	2	不上网	0	0	0	0	0	0	55	30.25	男	中学/中专	已婚	农户	非党员	农村	有工作	体制外	中下	10.37352243129359	东北	2017	7.090909822079984	0	1962	吉林省	2017_8110	32000	1200	.2	1024000000	20.74698236454029
3	3	5	不上网	0	0	0	0	0	0	46	21.16	女	小学及以下	已婚	农户	非党员	农村	有工作	体制外	中下	10.30898599342208	东北	2017	5.303304908059076	0	1971	吉林省	2017_8111	30000	200	.5	900000000	20.6179053223997
3.5	3	3	不上网	0	0	0	0	0	0	47	22.09	女	小学及以下	已婚	农户	非党员	农村	有工作	体制外	下	9.903537551286171	东北	2017	6.90875477931522	1	1970	吉林省	2017_8112	20000	1000	.3	400000000	19.80697510757226
2.625	2	1	不上网	0	0	0	0	0	0	69	47.61	男	小学及以下	已婚	非农户	中共党员	城镇	无工作	无工作	中下	10.16589027780245	东北	2017	6.216606101084865	1	1948	吉林省	2017_8621	26000	500	.1	676000000	20.33170363548653
3.625	4	1	不上网	0	0	0	0	0	0	18	3.24	男	中学/中专	非婚	非农户	非党员	城镇	无工作	无工作	中上	10.46313191149197	东北	2017	7.601402334583733	0	1999	吉林省	2017_8622	35000	2000	.1	1225000000	20.92620668175943
2.875	3	2	不上网	0	0	0	0	0	0	59	34.81	男	中学/中专	已婚	农户	非党员	农村	无工作	无工作	下	9.472781556562168	东北	2017	8.517393171418904	1	1958	吉林省	2017_8623	13000	5000	.2	169000000	18.94540927880451
3	3	2	不上网	0	0	0	0	0	0	45	20.25	男	中学/中专	已婚	农户	非党员	农村	有工作	体制外	下	9.392745258631441	东北	2017	5.993961427306569	0	1972	吉林省	2017_8624	12000	400	.2	144000000	18.78532386448472
3	1	0	上网	1.8	3.5	1	.3	.5833333333333334	3.066666666666667	53	28.09	女	中学/中专	已婚	农户	非党员	农村	有工作	体制外	中	11.00211650773202	东北	2017	7.601402334583733	2	1964	吉林省	2017_8625	60000	2000	0	3600000000	22.00419968268625
2.625	3	7	不上网	0	0	0	0	0	0	49	24.01	男	中学/中专	已婚	非农户	非党员	城镇	有工作	体制内	下	9.61587214452889	东北	2017	6.90875477931522	0	1968	吉林省	2017_9040	15000	1000	.7	225000000	19.23161096461314
3	3	3	不上网	0	0	0	0	0	0	35	12.25	女	中学/中专	已婚	农户	非党员	城镇	无工作	无工作	下	10.46313191149197	东北	2017	7.313886831633462	0	1982	吉林省	2017_9041	35000	1500	.3	1225000000	20.92620668175943
3.375	3	3	上网	3.4	3.5	1	.5666666666666667	.5833333333333334	3.866666666666667	48	23.04	男	大专及以上	已婚	非农户	中共党员	农村	有工作	体制内	中上	11.28979441357789	东北	2017	8.699681400989514	1	1969	吉林省	2017_9042	80000	6000	.3	6400000000	22.57956382746829
2.714285714285714		2	不上网	0	0	0	0	0	0	52	27.04	女	小学及以下	已婚	农户	非党员	农村	无工作	无工作	下	9.392745258631441	东北	2017	6.216606101084865	2	1965	吉林省	2017_9044	12000	500	.2	144000000	18.78532386448472
3.5	4	1	上网	2.6	5.5	1	.4333333333333333	.9166666666666666	4.133333333333333	18	3.24	女	中学/中专	非婚	农户	非党员	城镇	无工作	无工作	中	9.903537551286171	东北	2017	7.601402334583733	1	1999	吉林省	2017_9353	20000	2000	.1	400000000	19.80697510757226
3	3	3	不上网	0	0	0	0	0	0	44	19.36	女	中学/中专	已婚	农户	非党员	农村	有工作	体制内	下	10.30898599342208	东北	2017	6.734591659972948	1	1973	吉林省	2017_9354	30000	840	.3	900000000	20.6179053223997
3.142857142857143	3	0	不上网	0	0	0	0	0	0	47	22.09	男	中学/中专	已婚	农户	非党员	农村	有工作	体制外	中	10.71443999072777	东北	2017	7.313886831633462	0	1970	吉林省	2017_9355	45000	1500	0	2025000000	21.42883553799874
3.75	3	5	不上网	0	0	0	0	0	0	61	37.21	男	中学/中专	非婚	农户	非党员	农村	无工作	无工作	下	7.313886831633462	东北	2017	6.216606101084865	2	1956	吉林省	2017_9356	1500	500	.5	2250000	14.62644121862495
2.142857142857143	3	4	不上网	0	0	0	0	0	0	65	42.25	女	中学/中专	已婚	农户	非党员	城镇	无工作	无工作	下	7.560601162768557	东北	2017	7.601402334583733	1	1952	吉林省	2017_9607	1920	2000	.4	3686400	15.12016120131098
3	3	1	上网	4.6	4.75	1	.7666666666666666	.7916666666666666	4.883333333333333	28	7.84	男	中学/中专	已婚	农户	非党员	城镇	有工作	体制外	中下	10.59665973278358	东北	2017	8.699681400989514	1	1989	吉林省	2017_9608	40000	6000	.1	1600000000	21.19326946681715
2.875	3	1	上网	1	2.75	1	.1666666666666667	.4583333333333333	2.416666666666667	39	15.21	男	中学/中专	已婚	农户	非党员	农村	有工作	体制外	下	10.46313191149197	东北	2017	6.216606101084865	2	1978	吉林省	2017_9609	35000	500	.1	1225000000	20.92620668175943
2.833333333333333	3	8	不上网	0	0	0	0	0	0	51	26.01	女	小学及以下	已婚	农户	非党员	农村	有工作	体制外	中下	10.30898599342208	东北	2017	5.303304908059076	3	1966	吉林省	2017_9610	30000	200	.8	900000000	20.6179053223997
2.75	3	0	上网	3.4	3	1	.5666666666666667	.5	3.7	38	14.44	男	中学/中专	非婚	非农户	非党员	城镇	有工作	体制内	中	11.15626480664374	东北	2017	8.517393171418904	1	1979	吉林省	2017_9779	70000	5000	0	4900000000	22.31250104226707
2.625	3	1	不上网	0	0	0	0	0	0	65	42.25	女	中学/中专	已婚	非农户	中共党员	城镇	无工作	无工作	中下	10.59665973278358	东北	2017	6.216606101084865	1	1952	吉林省	2017_9936	40000	500	.1	1600000000	21.19326946681715
3.5	3	2	不上网	0	0	0	0	0	0	53	28.09	男	中学/中专	已婚	非农户	非党员	城镇	有工作	体制外	下	9.903537551286171	东北	2017	5.888877958332881	1	1964	吉林省	2017_10005	20000	360	.2	400000000	19.80697510757226
3	3	3	上网	3.8	1	1	.6333333333333333	.1666666666666667	3.233333333333333	35	12.25	男	中学/中专	已婚	农户	非党员	农村	无工作	无工作	中下	10.59665973278358	东北	2017	7.601402334583733	1	1982	吉林省	2017_217	40000	2000	.3	1600000000	21.19326946681715
3	3	8	不上网	0	0	0	0	0	0	35	12.25	男	小学及以下	已婚	农户	非党员	农村	有工作	体制外	下	9.798182590890704	东北	2017	6.398594934535208	2	1982	吉林省	2017_218	18000	600	.8	324000000	19.59625407684302
2.857142857142857	3	5	不上网	0	0	0	0	0	0	57	32.49	女	小学及以下	非婚	农户	非党员	农村	无工作	无工作	下	9.903537551286171	东北	2017	5.303304908059076	0	1960	吉林省	2017_219	20000	200	.5	400000000	19.80697510757226
3	3	1	不上网	0	0	0	0	0	0	62	38.44	女	小学及以下	已婚	农户	非党员	农村	有工作	体制外	下	9.210440366976517	东北	2017	6.90875477931522	0	1955	吉林省	2017_220	10000	1000	.1	100000000	18.42068075395236
2.75	3	8	不上网	0	0	0	0	0	0	48	23.04	女	小学及以下	已婚	农户	非党员	农村	有工作	体制外	下	9.798182590890704	东北	2017	6.55250788703459	2	1969	吉林省	2017_221	18000	700	.8	324000000	19.59625407684302
3.125	3	1	不上网	0	0	0	0	0	0	65	42.25	男	中学/中专	已婚	非农户	非党员	农村	无工作	无工作	中	9.903537551286171	东北	2017	6.90875477931522	1	1952	吉林省	2017_222	20000	1000	.1	400000000	19.80697510757226
3.25	3	6	不上网	0	0	0	0	0	0	43	18.49	男	中学/中专	已婚	农户	非党员	农村	有工作	体制外	中下	10.81979828421029	东北	2017	6.90875477931522	1	1974	吉林省	2017_1676	50000	1000	.6	2500000000	21.63955656922057
3.625	3	3	不上网	0	0	0	0	0	0	57	32.49	女	中学/中专	已婚	农户	非党员	农村	有工作	体制外	下	10.23999550280532	东北	2017	6.55250788703459	1	1960	吉林省	2017_1677	28000	700	.3	784000000	20.47991957959019
2.75	3	1	上网	2	3.5	1	.3333333333333333	.5833333333333334	3.166666666666667	30	9	女	小学及以下	已婚	农户	非党员	农村	有工作	体制外	下	10.59665973278358	东北	2017	7.313886831633462	2	1987	吉林省	2017_1678	40000	1500	.1	1600000000	21.19326946681715
4	4	3	不上网	0	0	0	0	0	0	66	43.56	男	小学及以下	已婚	非农户	非党员	农村	无工作	无工作	中下	10.23999550280532	东北	2017	7.090909822079984	0	1951	吉林省	2017_1679	28000	1200	.3	784000000	20.47991957959019
3.875	4	7	不上网	0	0	0	0	0	0	67	44.89	女	小学及以下	已婚	农户	非党员	农村	无工作	无工作	下	9.210440366976517	东北	2017	6.216606101084865	0	1950	吉林省	2017_1680	10000	500	.7	100000000	18.42068075395236
2.75	3	3	不上网	0	0	0	0	0	0	40	16	男	中学/中专	已婚	农户	非党员	农村	有工作	体制外	中下	10.30898599342208	东北	2017	6.90875477931522	0	1977	吉林省	2017_1681	30000	1000	.3	900000000	20.6179053223997
3.5	3	1	不上网	0	0	0	0	0	0	54	29.16	男	小学及以下	已婚	农户	非党员	农村	有工作	体制外	下	10.30898599342208	东北	2017	5.993961427306569	0	1963	吉林省	2017_1682	30000	400	.1	900000000	20.6179053223997
2.75	3	1	上网	1.6	3.5	1	.2666666666666667	.5833333333333334	2.966666666666667	55	30.25	女	中学/中专	已婚	农户	非党员	农村	有工作	体制外	中上	12.20607764551767	东北	2017	8.517393171418904	2	1962	吉林省	2017_1683	200000	5000	.1	40000000000	24.41214529108535
2.75	3	5	不上网	0	0	0	0	0	0	63	39.69	男	小学及以下	已婚	农户	非党员	农村	有工作	体制外	下	9.903537551286171	东北	2017	6.90875477931522	0	1954	吉林省	2017_1684	20000	1000	.5	400000000	19.80697510757226
4	4	6	不上网	0	0	0	0	0	0	41	16.81	女	中学/中专	已婚	农户	非党员	农村	有工作	体制内	下	10.30898599342208	东北	2017	7.313886831633462	2	1976	吉林省	2017_3192	30000	1500	.6	900000000	20.6179053223997
3.125	4	4	不上网	0	0	0	0	0	0	31	9.609999999999999	男	中学/中专	已婚	农户	非党员	农村	有工作	体制外	中下	10.46313191149197	东北	2017	6.216606101084865	2	1986	吉林省	2017_3193	35000	500	.4	1225000000	20.92620668175943
3.125	3	1	不上网	0	0	0	0	0	0	50	25	男	小学及以下	已婚	农户	非党员	农村	有工作	体制外	下	10.12667110305036	东北	2017	6.90875477931522	1	1967	吉林省	2017_3194	25000	1000	.1	625000000	20.25326220930068
2.875	3	7	不上网	0	0	0	0	0	0	39	15.21	女	中学/中专	已婚	农户	非党员	农村	有工作	体制外	下	9.903537551286171	东北	2017	5.993961427306569	2	1978	吉林省	2017_3195	20000	400	.7	400000000	19.80697510757226
4	4	0	不上网	0	0	0	0	0	0	63	39.69	男	小学及以下	已婚	农户	非党员	农村	有工作	体制外	下	10.30898599342208	东北	2017	0	1	1954	吉林省	2017_3196	30000	0	0	900000000	20.6179053223997
4	4	0	不上网	0	0	0	0	0	0	51	26.01	女	小学及以下	已婚	农户	非党员	农村	有工作	体制外	中	11.51293546492023	东北	2017	7.313886831633462	2	1966	吉林省	2017_3197	100000	1500	0	10000000000	23.02585093004046
2.875	3	4	不上网	0	0	0	0	0	0	57	32.49	女	中学/中专	已婚	农户	非党员	农村	有工作	体制外	下	9.903537551286171	东北	2017	6.216606101084865	0	1960	吉林省	2017_3198	20000	500	.4	400000000	19.80697510757226
3.5	4	5	不上网	0	0	0	0	0	0	42	17.64	女	小学及以下	已婚	农户	非党员	农村	有工作	体制外	下	9.903537551286171	东北	2017	7.601402334583733	2	1975	吉林省	2017_3199	20000	2000	.5	400000000	19.80697510757226
2.875	3	2	不上网	0	0	0	0	0	0	59	34.81	女	小学及以下	已婚	农户	非党员	农村	有工作	体制外	中下	10.30898599342208	东北	2017	7.601402334583733	3	1958	吉林省	2017_3200	30000	2000	.2	900000000	20.6179053223997
3	3	2	上网	3.4	3.75	1	.5666666666666667	.625	3.95	38	14.44	女	中学/中专	已婚	非农户	非党员	农村	无工作	无工作	中	10.59665973278358	东北	2017	6.90875477931522	3	1979	吉林省	2017_4444	40000	1000	.2	1600000000	21.19326946681715
3	3	3	上网	4.6	4.25	1	.7666666666666666	.7083333333333334	4.716666666666667	52	27.04	男	中学/中专	已婚	非农户	中共党员	农村	有工作	体制内	中	10.58660964944898	东北	2017	6.398594934535208	1	1965	吉林省	2017_4445	39600	600	.3	1568160000	21.17316879512283
4	4	0	不上网	0	0	0	0	0	0	47	22.09	男	中学/中专	已婚	农户	非党员	农村	无工作	无工作	下	9.903537551286171	东北	2017	6.55250788703459	1	1970	吉林省	2017_4446	20000	700	0	400000000	19.80697510757226
3.5	3	2	不上网	0	0	0	0	0	0	62	38.44	女	小学及以下	已婚	农户	非党员	农村	有工作	体制外	下	8.006700845440367	东北	2017	5.303304908059076	1	1955	吉林省	2017_4447	3000	200	.2	9000000	16.0127352464116
4	4	3	不上网	0	0	0	0	0	0	63	39.69	女	小学及以下	已婚	农户	非党员	农村	有工作	体制外	下	9.61587214452889	东北	2017	5.303304908059076	1	1954	吉林省	2017_4448	15000	200	.3	225000000	19.23161096461314
3.125	3	6	上网	3.6	4	1	.6	.6666666666666666	4.133333333333333	53	28.09	男	中学/中专	已婚	农户	非党员	农村	有工作	体制外	下	9.680406499268875	东北	2017	7.601402334583733	1	1964	吉林省	2017_4449	16000	2000	.6	256000000	19.36068800635009
3	3	0	不上网	0	0	0	0	0	0	42	17.64	男	小学及以下	已婚	农户	非党员	农村	有工作	体制外	中下	10.81979828421029	东北	2017	6.398594934535208	0	1975	吉林省	2017_4450	50000	600	0	2500000000	21.63955656922057
3	3	7	不上网	0	0	0	0	0	0	53	28.09	女	小学及以下	已婚	农户	非党员	农村	有工作	体制外	下	9.61587214452889	东北	2017	6.90875477931522	2	1964	吉林省	2017_4451	15000	1000	.7	225000000	19.23161096461314
3.125	3	3	不上网	0	0	0	0	0	0	44	19.36	女	中学/中专	已婚	农户	非党员	农村	有工作	体制外	中下	10.30898599342208	东北	2017	6.90875477931522	2	1973	吉林省	2017_4452	30000	1000	.3	900000000	20.6179053223997
3	3	7	不上网	0	0	0	0	0	0	58	33.64	女	小学及以下	已婚	农户	非党员	农村	无工作	无工作	下	9.210440366976517	东北	2017	4.61512051684126	1	1959	吉林省	2017_4453	10000	100	.7	100000000	18.42068075395236
4	3	3	不上网	0	0	0	0	0	0	60	36	男	中学/中专	已婚	非农户	非党员	农村	有工作	体制内	下	10.08585077512872	东北	2017	7.601402334583733	0	1957	吉林省	2017_5434	24000	2000	.3	576000000	20.17161822039628
3.25	3	0	上网	5	5	1	.8333333333333334	.8333333333333334	5.166666666666667	24	5.76	男	大专及以上	非婚	非农户	非党员	农村	有工作	体制内	中下	9.903537551286171	东北	2017	6.90875477931522	0	1993	吉林省	2017_5435	20000	1000	0	400000000	19.80697510757226
2.25	3	2	不上网	0	0	0	0	0	0	56	31.36	女	小学及以下	已婚	农户	非党员	农村	无工作	无工作	中	10.81979828421029	东北	2017	8.294299608857235	4	1961	吉林省	2017_5436	50000	4000	.2	2500000000	21.63955656922057
4	4	4	不上网	0	0	0	0	0	0	58	33.64	女	小学及以下	已婚	农户	非党员	农村	有工作	体制外	下	9.903537551286171	东北	2017	7.313886831633462	1	1959	吉林省	2017_5437	20000	1500	.4	400000000	19.80697510757226
2.5	3	1	不上网	0	0	0	0	0	0	60	36	男	中学/中专	已婚	非农户	非党员	农村	无工作	无工作	下	0	东北	2017	6.68586094706836	1	1957	吉林省	2017_5439	0	800	.1	0	0
3.5	4	2	不上网	0	0	0	0	0	0	66	43.56	男	小学及以下	非婚	农户	非党员	农村	有工作	体制外	中下	9.903537551286171	东北	2017	6.398594934535208	1	1951	吉林省	2017_5440	20000	600	.2	400000000	19.80697510757226
4	4	4	不上网	0	0	0	0	0	0	45	20.25	女	中学/中专	已婚	农户	非党员	农村	有工作	体制外	下	9.305741456739435	东北	2017	5.303304908059076	1	1972	吉林省	2017_5441	11000	200	.4	121000000	18.61130111182548
3.75	4	1	不上网	0	0	0	0	0	0	56	31.36	男	小学及以下	已婚	农户	非党员	农村	有工作	体制外	中	10.08585077512872	东北	2017	5.707110264748875	1	1961	吉林省	2017_5442	24000	300	.1	576000000	20.17161822039628
3.285714285714286	3	4	不上网	0	0	0	0	0	0	57	32.49	女	中学/中专	已婚	农户	非党员	农村	无工作	无工作	中下	9.210440366976517	东北	2017	5.993961427306569	2	1960	吉林省	2017_5959	10000	400	.4	100000000	18.42068075395236
2.875	3	4	不上网	0	0	0	0	0	0	69	47.61	男	中学/中专	已婚	农户	非党员	农村	无工作	无工作	中	11.00211650773202	东北	2017	7.313886831633462	0	1948	吉林省	2017_5960	60000	1500	.4	3600000000	22.00419968268625
3.25	3	4	不上网	0	0	0	0	0	0	59	34.81	男	中学/中专	已婚	农户	中共党员	农村	有工作	体制外	中	9.61587214452889	东北	2017	6.216606101084865	1	1958	吉林省	2017_5961	15000	500	.4	225000000	19.23161096461314
3.625	4	6	不上网	0	0	0	0	0	0	40	16	男	小学及以下	已婚	农户	非党员	农村	有工作	体制外	下	9.680406499268875	东北	2017	6.90875477931522	1	1977	吉林省	2017_5962	16000	1000	.6	256000000	19.36068800635009
3.375	3	5	不上网	0	0	0	0	0	0	65	42.25	男	中学/中专	已婚	农户	非党员	农村	有工作	体制外	中下	9.680406499268875	东北	2017	5.993961427306569	1	1952	吉林省	2017_5963	16000	400	.5	256000000	19.36068800635009
4	4	5	上网	4.2	4.75	1	.7000000000000001	.7916666666666666	4.683333333333334	30	9	男	中学/中专	已婚	农户	非党员	农村	有工作	体制外	中下	10.81979828421029	东北	2017	7.313886831633462	0	1987	吉林省	2017_5964	50000	1500	.5	2500000000	21.63955656922057
3.5	3	1	上网	3.8	3.75	1	.6333333333333333	.625	4.15	27	7.29	女	大专及以上	已婚	农户	非党员	农村	有工作	体制外	中	11.51293546492023	东北	2017	7.601402334583733	0	1990	吉林省	2017_5965	100000	2000	.1	10000000000	23.02585093004046
2.625	3	4	不上网	0	0	0	0	0	0	61	37.21	男	小学及以下	已婚	农户	非党员	农村	有工作	体制内	下	9.903537551286171	东北	2017	5.303304908059076	1	1956	吉林省	2017_6268	20000	200	.4	400000000	19.80697510757226
3.25	3	3	不上网	0	0	0	0	0	0	61	37.21	女	小学及以下	已婚	农户	非党员	农村	有工作	体制外	下	10.30898599342208	东北	2017	0	0	1956	吉林省	2017_6269	30000	0	.3	900000000	20.6179053223997
3	3	4	不上网	0	0	0	0	0	0	47	22.09	男	小学及以下	已婚	农户	非党员	农村	有工作	体制外	下	10.30898599342208	东北	2017	6.90875477931522	0	1970	吉林省	2017_6270	30000	1000	.4	900000000	20.6179053223997
2	2	3	不上网	0	0	0	0	0	0	67	44.89	女	小学及以下	非婚	农户	非党员	农村	无工作	无工作	中	10.46313191149197	东北	2017	7.438971592395862	0	1950	吉林省	2017_6271	35000	1700	.3	1225000000	20.92620668175943
2.625	3	10	上网	2	1.5	1	.3333333333333333	.25	2.5	38	14.44	女	小学及以下	非婚	农户	非党员	农村	有工作	体制外	下	9.780245895678089	东北	2017	6.216606101084865	1	1979	吉林省	2017_6272	17680	500	1	312582400	19.56037867558242
2.571428571428572	3	5	不上网	0	0	0	0	0	0	47	22.09	女	中学/中专	已婚	农户	非党员	农村	有工作	体制外	下	9.903537551286171	东北	2017	6.216606101084865	2	1970	吉林省	2017_7034	20000	500	.5	400000000	19.80697510757226
4	3	4	不上网	0	0	0	0	0	0	68	46.24	女	小学及以下	非婚	农户	非党员	农村	无工作	无工作	中下	8.525359754082631	东北	2017	5.993961427306569	1	1949	吉林省	2017_7035	5040	400	.4	25401600	17.05032276149843
2.875	3	1	上网	4.4	4.25	1	.7333333333333334	.7083333333333334	4.616666666666667	30	9	女	大专及以上	已婚	非农户	非党员	农村	无工作	无工作	中	11.00211650773202	东北	2017	8.006700845440367	0	1987	吉林省	2017_7562	60000	3000	.1	3600000000	22.00419968268625
3.375	4	3	不上网	0	0	0	0	0	0	38	14.44	男	中学/中专	非婚	非农户	非党员	农村	无工作	无工作	下	8.294299608857235	东北	2017	5.303304908059076	0	1979	吉林省	2017_7563	4000	200	.3	16000000	16.58809934270406
2.75	2	1	不上网	0	0	0	0	0	0	54	29.16	女	中学/中专	已婚	农户	非党员	农村	有工作	体制外	下	9.210440366976517	东北	2017	6.216606101084865	1	1963	吉林省	2017_7564	10000	500	.1	100000000	18.42068075395236
3.285714285714286	3	2	不上网	0	0	0	0	0	0	50	25	女	中学/中专	已婚	非农户	非党员	农村	无工作	无工作	下	10.30898599342208	东北	2017	5.993961427306569	0	1967	吉林省	2017_8113	30000	400	.2	900000000	20.6179053223997
1.25	1	1	不上网	0	0	0	0	0	0	57	32.49	女	中学/中专	已婚	非农户	非党员	农村	无工作	无工作	中	10.30898599342208	东北	2017	6.90875477931522	1	1960	吉林省	2017_8114	30000	1000	.1	900000000	20.6179053223997
3	3	3	不上网	0	0	0	0	0	0	57	32.49	男	小学及以下	已婚	农户	非党员	农村	有工作	体制外	中	9.903537551286171	东北	2017	6.216606101084865	0	1960	吉林省	2017_8115	20000	500	.3	400000000	19.80697510757226
2.875	2	7	上网	4	4	1	.6666666666666666	.6666666666666666	4.333333333333333	36	12.96	女	中学/中专	已婚	农户	非党员	农村	无工作	无工作	中	11.51293546492023	东北	2017	7.601402334583733	3	1981	吉林省	2017_8626	100000	2000	.7	10000000000	23.02585093004046
2.75	3	2	上网	4.2	2	1	.7000000000000001	.3333333333333333	3.766666666666667	46	21.16	女	大专及以上	非婚	非农户	中共党员	农村	有工作	体制内	中	10.71443999072777	东北	2017	6.90875477931522	1	1971	吉林省	2017_8627	45000	1000	.2	2025000000	21.42883553799874
4	4	3	不上网	0	0	0	0	0	0	69	47.61	男	小学及以下	已婚	农户	非党员	农村	无工作	无工作	中	8.412054873292933	东北	2017	5.707110264748875	1	1948	吉林省	2017_8628	4500	300	.3	20250000	16.82366540089954
3	2	1	上网	3	3	1	.5	.5	3.5	45	20.25	女	小学及以下	非婚	农户	非党员	农村	无工作	无工作	中下	9.210440366976517	东北	2017	0	1	1972	吉林省	2017_9045	10000	0	.1	100000000	18.42068075395236
3.25	3	5	不上网	0	0	0	0	0	0	43	18.49	女	小学及以下	已婚	农户	非党员	农村	有工作	体制外	下	9.392745258631441	东北	2017	7.313886831633462	0	1974	吉林省	2017_9046	12000	1500	.5	144000000	18.78532386448472
3.5	4	1	不上网	0	0	0	0	0	0	62	38.44	女	小学及以下	已婚	农户	非党员	农村	无工作	无工作	下	10.81979828421029	东北	2017	6.216606101084865	1	1955	吉林省	2017_9357	50000	500	.1	2500000000	21.63955656922057
3.125	3	0	不上网	0	0	0	0	0	0	63	39.69	女	小学及以下	已婚	非农户	非党员	农村	无工作	无工作	中下	10.59665973278358	东北	2017	6.398594934535208	1	1954	吉林省	2017_9358	40000	600	0	1600000000	21.19326946681715
1.5	1	6	不上网	0	0	0	0	0	0	52	27.04	女	中学/中专	已婚	非农户	非党员	农村	有工作	体制外	下	10.03455967362985	东北	2017	5.707110264748875	3	1965	黑龙江省	2017_223	22800	300	.6	519840000	20.06903163180873
2.875	3	5	不上网	0	0	0	0	0	0	44	19.36	男	小学及以下	非婚	农户	非党员	城镇	有工作	体制外	下	10.81979828421029	东北	2017	6.216606101084865	0	1973	黑龙江省	2017_224	50000	500	.5	2500000000	21.63955656922057
2.625	3	0	上网	4.4	3.5	1	.7333333333333334	.5833333333333334	4.366666666666667	27	7.29	男	大专及以上	已婚	农户	非党员	农村	有工作	体制外	中	12.42922019683638	东北	2017	8.517393171418904	2	1990	黑龙江省	2017_225	250000	5000	0	62500000000	24.85843239370477
2.25	2	4	不上网	0	0	0	0	0	0	48	23.04	女	中学/中专	已婚	农户	非党员	城镇	有工作	体制外	中下	11.15626480664374	东北	2017	7.601402334583733	2	1969	黑龙江省	2017_226	70000	2000	.4	4900000000	22.31250104226707
4		2	不上网	0	0	0	0	0	0	56	31.36	女	小学及以下	已婚	农户	非党员	城镇	无工作	无工作	下	8.987321812850125	东北	2017	0	0	1961	黑龙江省	2017_227	8000	0	.2	64000000	17.97439365694894
3	3	0	上网	3	4.75	1	.5	.7916666666666666	4.083333333333333	31	9.609999999999999	女	中学/中专	已婚	农户	非党员	农村	无工作	无工作	中下	10.81979828421029	东北	2017	6.68586094706836	2	1986	黑龙江省	2017_228	50000	800	0	2500000000	21.63955656922057
2.75	3	6	上网	2.6	3.5	1	.4333333333333333	.5833333333333334	3.466666666666667	56	31.36	女	中学/中专	非婚	非农户	非党员	农村	无工作	无工作	中	10.30898599342208	东北	2017	6.398594934535208	1	1961	黑龙江省	2017_1685	30000	600	.6	900000000	20.6179053223997
3.75	4	1	不上网	0	0	0	0	0	0	66	43.56	女	小学及以下	已婚	农户	非党员	城镇	无工作	无工作	下	7.528869256642251	东北	2017	0	1	1951	黑龙江省	2017_1686	1860	0	.1	3459600	15.05666382246521
2.75	3	1	上网	3	2	1	.5	.3333333333333333	3.166666666666667	18	3.24	女	中学/中专	非婚	农户	非党员	农村	无工作	无工作	下	9.903537551286171	东北	2017	6.216606101084865	2	1999	黑龙江省	2017_1687	20000	500	.1	400000000	19.80697510757226
2.75	3	3	不上网	0	0	0	0	0	0	34	11.56	女	中学/中专	已婚	农户	非党员	农村	无工作	无工作	中下	9.903537551286171	东北	2017	7.313886831633462	1	1983	黑龙江省	2017_1688	20000	1500	.3	400000000	19.80697510757226
2.5	3	7	上网	3.6	3.75	1	.6	.625	4.05	65	42.25	女	中学/中专	非婚	非农户	非党员	农村	无工作	无工作	中下	11.69825083911758	东北	2017	8.476579508530941	1	1952	黑龙江省	2017_1689	120360	4800	.7	14486529600	23.39648506155699
2.714285714285714	4	4	不上网	0	0	0	0	0	0	67	44.89	男	小学及以下	已婚	农户	非党员	城镇	无工作	无工作	下	11.17326214224526	东北	2017	5.303304908059076	0	1950	黑龙江省	2017_1690	71200	200	.4	5069440000	22.3464961949974
2.333333333333333		0	上网	1.4	3.25	1	.2333333333333333	.5416666666666666	2.783333333333333	42	17.64	女	小学及以下	已婚	农户	非党员	农村	有工作	体制外	中下	11.79359047532661	东北	2017	8.434028950155469	0	1975	黑龙江省	2017_1691	132400	4600	0	17529760000	23.58716584502714
4		7	不上网	0	0	0	0	0	0	49	24.01	男	小学及以下	已婚	农户	非党员	农村	无工作	无工作	下	9.903537551286171	东北	2017	6.90875477931522	0	1968	黑龙江省	2017_3201	20000	1000	.7	400000000	19.80697510757226
3.25	3	2	不上网	0	0	0	0	0	0	28	7.84	男	中学/中专	已婚	农户	非党员	农村	有工作	体制外	中下	10.81979828421029	东北	2017	7.601402334583733	1	1989	黑龙江省	2017_3202	50000	2000	.2	2500000000	21.63955656922057
4	4	1	上网	1	2.25	1	.1666666666666667	.375	2.25	62	38.44	女	小学及以下	已婚	农户	非党员	城镇	无工作	无工作	下	8.131824785007195	东北	2017	6.90875477931522	3	1955	黑龙江省	2017_3205	3400	1000	.1	11560000	16.26306150771369
4	3	5	不上网	0	0	0	0	0	0	65	42.25	女	小学及以下	已婚	农户	非党员	农村	无工作	无工作	下	8.4252971767117	东北	2017	0	0	1952	黑龙江省	2017_3206	4560	0	.5	20793600	16.85015585310858
2.428571428571428	3	4	不上网	0	0	0	0	0	0	47	22.09	女	中学/中专	已婚	非农户	非党员	农村	无工作	无工作	下	11.12727768993247	东北	2017	7.090909822079984	1	1970	黑龙江省	2017_4454	68000	1200	.4	4624000000	22.25452596853275
2.75	3	7	不上网	0	0	0	0	0	0	65	42.25	女	小学及以下	非婚	农户	非党员	城镇	有工作	体制外	中下	9.714805812589491	东北	2017	5.888877958332881	0	1952	黑龙江省	2017_4455	16560	360	.7	274233600	19.42949085952503
2.5	3	5	上网	3.4	3.25	1	.5666666666666667	.5416666666666666	3.783333333333333	53	28.09	女	中学/中专	已婚	非农户	非党员	城镇	无工作	无工作	下	11.00211650773202	东北	2017	4.795790545596741	1	1964	黑龙江省	2017_4456	60000	120	.5	3600000000	22.00419968268625
4	4	9	不上网	0	0	0	0	0	0	53	28.09	女	小学及以下	已婚	农户	非党员	农村	有工作	体制外	下	8.006700845440367	东北	2017	0	0	1964	黑龙江省	2017_4457	3000	0	.9	9000000	16.0127352464116
1.5	2	3	上网	4.4	2.25	1	.7333333333333334	.375	3.95	33	10.89	女	中学/中专	已婚	非农户	非党员	农村	有工作	体制外	中	11.40757606036179	东北	2017	7.601402334583733	1	1984	黑龙江省	2017_4458	90000	2000	.3	8100000000	22.81512989874826
2.625	3	0	不上网	0	0	0	0	0	0	68	46.24	女	中学/中专	非婚	非农户	非党员	城镇	无工作	无工作	中下	10.49130199483023	东北	2017	7.170888478512505	1	1949	黑龙江省	2017_4459	36000	1300	0	1296000000	20.9825484356481
2.875	3	1	上网	5	3	1	.8333333333333334	.5	4.5	30	9	男	大专及以上	非婚	非农户	非党员	城镇	无工作	无工作	中下	9.392745258631441	东北	2017	7.601402334583733	2	1987	黑龙江省	2017_4460	12000	2000	.1	144000000	18.78532386448472
3.75	3	0	上网	2	2.5	1	.3333333333333333	.4166666666666667	2.833333333333333	69	47.61	女	中学/中专	已婚	非农户	非党员	城镇	无工作	无工作	中上	11.40757606036179	东北	2017	7.601402334583733	2	1948	黑龙江省	2017_4461	90000	2000	0	8100000000	22.81512989874826
2.875	3	1	不上网	0	0	0	0	0	0	36	12.96	女	小学及以下	已婚	农户	非党员	城镇	有工作	体制外	中	10.30898599342208	东北	2017	7.496097345175956	2	1981	黑龙江省	2017_4462	30000	1800	.1	900000000	20.6179053223997
2.5	3	3	不上网	0	0	0	0	0	0	37	13.69	女	中学/中专	已婚	农户	非党员	农村	有工作	体制外	中下	10.30898599342208	东北	2017	7.601402334583733	3	1980	黑龙江省	2017_4463	30000	2000	.3	900000000	20.6179053223997
4	4	5	不上网	0	0	0	0	0	0	69	47.61	男	小学及以下	已婚	农户	非党员	农村	无工作	无工作	下	8.484876589939695	东北	2017	5.993961427306569	1	1948	黑龙江省	2017_4464	4840	400	.5	23425600	16.9693400421097
2.625	4	2	不上网	0	0	0	0	0	0	48	23.04	女	中学/中专	已婚	非农户	非党员	城镇	有工作	体制内	下	10.59665973278358	东北	2017	8.006700845440367	1	1969	黑龙江省	2017_5444	40000	3000	.2	1600000000	21.19326946681715
3.375	3	1	不上网	0	0	0	0	0	0	64	40.96	女	小学及以下	已婚	非农户	非党员	城镇	无工作	无工作	中	10.08585077512872	东北	2017	5.707110264748875	0	1953	黑龙江省	2017_5445	24000	300	.1	576000000	20.17161822039628
2	3	8	不上网	0	0	0	0	0	0	41	16.81	男	小学及以下	已婚	非农户	非党员	城镇	无工作	无工作	下	11.00211650773202	东北	2017	7.00397413672268	3	1976	黑龙江省	2017_5446	60000	1100	.8	3600000000	22.00419968268625
1.625	2	6	上网	4	4.5	1	.6666666666666666	.75	4.5	39	15.21	女	中学/中专	已婚	农户	非党员	农村	有工作	体制外	中	10.46313191149197	东北	2017	8.517393171418904	2	1978	黑龙江省	2017_5447	35000	5000	.6	1225000000	20.92620668175943
2.25	2	6	不上网	0	0	0	0	0	0	61	37.21	女	中学/中专	已婚	非农户	非党员	农村	无工作	无工作	下	10.81979828421029	东北	2017	6.580639137284949	2	1956	黑龙江省	2017_5448	50000	720	.6	2500000000	21.63955656922057
3.375	3	2	上网	4	3.25	1	.6666666666666666	.5416666666666666	4.083333333333333	38	14.44	男	中学/中专	已婚	农户	非党员	城镇	有工作	体制外	中下	11.28979441357789	东北	2017	6.216606101084865	2	1979	黑龙江省	2017_5449	80000	500	.2	6400000000	22.57956382746829
3.75	4	0	不上网	0	0	0	0	0	0	68	46.24	女	小学及以下	已婚	农户	非党员	城镇	有工作	体制外	下	9.61587214452889	东北	2017	5.707110264748875	1	1949	黑龙江省	2017_5450	15000	300	0	225000000	19.23161096461314
3.75	4	0	不上网	0	0	0	0	0	0	45	20.25	女	小学及以下	已婚	农户	非党员	农村	有工作	体制外	下	10.30898599342208	东北	2017	7.601402334583733	0	1972	黑龙江省	2017_5451	30000	2000	0	900000000	20.6179053223997
2.428571428571428	3	1	不上网	0	0	0	0	0	0	32	10.24	男	大专及以上	非婚	非农户	中共党员	农村	有工作	体制内	下	11.28979441357789	东北	2017	8.006700845440367	1	1985	黑龙江省	2017_5966	80000	3000	.1	6400000000	22.57956382746829
2.833333333333333	3	0	上网	1.6	1	1	.2666666666666667	.1666666666666667	2.133333333333333	69	47.61	男	中学/中专	已婚	非农户	非党员	城镇	无工作	无工作	中	11.15626480664374	东北	2017	7.601402334583733	0	1948	黑龙江省	2017_5967	70000	2000	0	4900000000	22.31250104226707
2.875	3	8	不上网	0	0	0	0	0	0	50	25	女	中学/中专	已婚	农户	非党员	城镇	无工作	无工作	下	10.20362918133765	东北	2017	6.68586094706836	0	1967	黑龙江省	2017_5968	27000	800	.8	729000000	20.40718429134467
3.125	1	4	不上网	0	0	0	0	0	0	53	28.09	女	中学/中专	已婚	农户	非党员	农村	有工作	体制外	下	8.987321812850125	东北	2017	7.601402334583733	1	1964	黑龙江省	2017_5969	8000	2000	.4	64000000	17.97439365694894
2.25	3	6	上网	2.6	3	1	.4333333333333333	.5	3.3	44	19.36	男	中学/中专	已婚	农户	非党员	农村	有工作	体制外	下	9.392745258631441	东北	2017	5.303304908059076	1	1973	黑龙江省	2017_5970	12000	200	.6	144000000	18.78532386448472
2.857142857142857	2	7	不上网	0	0	0	0	0	0	60	36	女	小学及以下	已婚	农户	非党员	农村	无工作	无工作	下	9.692828247710418	东北	2017	6.398594934535208	3	1957	黑龙江省	2017_6273	16200	600	.7	262440000	19.38553304625135
3.625	3	6	不上网	0	0	0	0	0	0	53	28.09	女	中学/中专	已婚	农户	非党员	农村	有工作	体制外	下	10.85901822814789	东北	2017	6.90875477931522	0	1964	黑龙江省	2017_6274	52000	1000	.6	2704000000	21.71799799549695
3.571428571428572	3	3	上网	1	3.25	1	.1666666666666667	.5416666666666666	2.583333333333333	45	20.25	女	小学及以下	已婚	农户	非党员	城镇	无工作	无工作	中	9.903537551286171	东北	2017	5.707110264748875	2	1972	黑龙江省	2017_6536	20000	300	.3	400000000	19.80697510757226
2.5	3	5	上网	1	1.25	1	.1666666666666667	.2083333333333333	1.916666666666667	57	32.49	女	小学及以下	非婚	农户	非党员	农村	有工作	体制外	下	10.59665973278358	东北	2017	5.888877958332881	1	1960	黑龙江省	2017_6537	40000	360	.5	1600000000	21.19326946681715
2.75	3	6	不上网	0	0	0	0	0	0	49	24.01	男	中学/中专	已婚	农户	非党员	城镇	无工作	无工作	下	10.46313191149197	东北	2017	8.006700845440367	2	1968	黑龙江省	2017_6809	35000	3000	.6	1225000000	20.92620668175943
2.625	3	6	不上网	0	0	0	0	0	0	68	46.24	女	小学及以下	已婚	农户	非党员	农村	无工作	无工作	下	8.848078421168667	东北	2017	5.993961427306569	1	1949	黑龙江省	2017_7036	6960	400	.6	48441600	17.69586952730035
1.625	2	3	不上网	0	0	0	0	0	0	38	14.44	女	中学/中专	已婚	农户	非党员	城镇	有工作	体制外	中下	11.15626480664374	东北	2017	7.601402334583733	0	1979	黑龙江省	2017_7037	70000	2000	.3	4900000000	22.31250104226707
4	4	0	上网	3	3.25	1	.5	.5416666666666666	3.583333333333333	45	20.25	男	中学/中专	已婚	农户	非党员	城镇	有工作	体制内	中	11.35041830010913	东北	2017	7.601402334583733	2	1972	黑龙江省	2017_7038	85000	2000	0	7225000000	22.70081307108331
2.375	2	4	上网	3.4	2.25	1	.5666666666666667	.375	3.45	30	9	男	中学/中专	已婚	农户	非党员	城镇	有工作	体制外	下	10.81979828421029	东北	2017	6.216606101084865	1	1987	黑龙江省	2017_7039	50000	500	.4	2500000000	21.63955656922057
3	3	5	不上网	0	0	0	0	0	0	68	46.24	男	中学/中专	已婚	非农户	非党员	城镇	无工作	无工作	下	10.043292972227	东北	2017	5.993961427306569	1	1949	黑龙江省	2017_7565	23000	400	.5	529000000	20.08649899171293
2.75	3	3	上网	1.8	1	1	.3	.1666666666666667	2.233333333333333	53	28.09	女	中学/中专	已婚	农户	非党员	农村	无工作	无工作	中	12.42922019683638	东北	2017	8.006700845440367	2	1964	黑龙江省	2017_7566	250000	3000	.3	62500000000	24.85843239370477
2.375	3	1	不上网	0	0	0	0	0	0	68	46.24	女	中学/中专	已婚	非农户	非党员	城镇	无工作	无工作	中	11.51293546492023	东北	2017	7.601402334583733	1	1949	黑龙江省	2017_7567	100000	2000	.1	10000000000	23.02585093004046
2.875	3	7	上网	2.4	3.25	1	.4	.5416666666666666	3.283333333333333	30	9	女	中学/中专	已婚	农户	非党员	城镇	无工作	无工作	中	10.59665973278358	东北	2017	6.90875477931522	1	1987	黑龙江省	2017_8116	40000	1000	.7	1600000000	21.19326946681715
2.25	3	3	不上网	0	0	0	0	0	0	68	46.24	女	中学/中专	已婚	非农户	中共党员	城镇	无工作	无工作	中	11.15626480664374	东北	2017	7.496097345175956	1	1949	黑龙江省	2017_8117	70000	1800	.3	4900000000	22.31250104226707
2	2	1	上网	4.8	4	1	.7999999999999999	.6666666666666666	4.733333333333333	38	14.44	女	大专及以上	非婚	非农户	中共党员	城镇	有工作	体制内	中上	11.00211650773202	东北	2017	8.006700845440367	1	1979	黑龙江省	2017_8118	60000	3000	.1	3600000000	22.00419968268625
3.25	3	0	不上网	0	0	0	0	0	0	48	23.04	男	中学/中专	已婚	农户	非党员	城镇	有工作	体制外	中	11.15626480664374	东北	2017	5.993961427306569	0	1969	黑龙江省	2017_8119	70000	400	0	4900000000	22.31250104226707
2.125	2	3	上网	3.8	5.25	1	.6333333333333333	.875	4.65	28	7.84	男	中学/中专	非婚	农户	非党员	城镇	有工作	体制外	中下	10.81979828421029	东北	2017	7.601402334583733	1	1989	黑龙江省	2017_8630	50000	2000	.3	2500000000	21.63955656922057
2.625	3	4	不上网	0	0	0	0	0	0	58	33.64	男	中学/中专	已婚	非农户	中共党员	城镇	有工作	体制外	中下	11.00211650773202	东北	2017	8.294299608857235	0	1959	黑龙江省	2017_8631	60000	4000	.4	3600000000	22.00419968268625
2.375	2	7	不上网	0	0	0	0	0	0	46	21.16	女	小学及以下	已婚	农户	非党员	农村	无工作	无工作	下	9.903537551286171	东北	2017	6.398594934535208	3	1971	黑龙江省	2017_9048	20000	600	.7	400000000	19.80697510757226
3.75	4	1	上网	1	1.75	1	.1666666666666667	.2916666666666667	2.083333333333333	51	26.01	女	中学/中专	已婚	非农户	非党员	农村	有工作	体制外	下	10.46313191149197	东北	2017	6.55250788703459	0	1966	黑龙江省	2017_9360	35000	700	.1	1225000000	20.92620668175943
3.25	3	3	不上网	0	0	0	0	0	0	68	46.24	女	小学及以下	已婚	农户	非党员	城镇	无工作	无工作	中	10.34048362692364	东北	2017	6.216606101084865	1	1949	黑龙江省	2017_9611	30960	500	.3	958521600	20.6809026564506
3.375	4	6	不上网	0	0	0	0	0	0	57	32.49	女	中学/中专	已婚	非农户	非党员	城镇	无工作	无工作	下	10.30898599342208	东北	2017	6.311734809152915	1	1960	黑龙江省	2017_9612	30000	550	.6	900000000	20.6179053223997
2.375	3	2	上网	2.8	5	1	.4666666666666666	.8333333333333334	4.066666666666666	46	21.16	女	中学/中专	非婚	非农户	中共党员	农村	有工作	体制外	下	10.14647294606388	东北	2017	6.734591659972948	1	1971	黑龙江省	2017_229	25500	840	.2	650250000	20.29286746383091
2.875	3	6	上网	3	4	1	.5	.6666666666666666	3.833333333333333	51	26.01	女	中学/中专	已婚	非农户	非党员	城镇	有工作	体制外	中下	10.89675784389346	东北	2017	6.825460036255307	1	1966	黑龙江省	2017_230	54000	920	.6	2916000000	21.79347865143576
2.5	3	2	上网	1	2.25	1	.1666666666666667	.375	2.25	51	26.01	女	中学/中专	已婚	非农户	非党员	城镇	无工作	无工作	下	10.72768492508658	东北	2017	6.90875477931522	1	1966	黑龙江省	2017_231	45600	1000	.2	2079360000	21.45532599148587
2.375	3	3	上网	3.8	3	1	.6333333333333333	.5	3.9	54	29.16	女	中学/中专	已婚	非农户	非党员	城镇	无工作	无工作	下	10.59665973278358	东北	2017	6.90875477931522	1	1963	黑龙江省	2017_232	40000	1000	.3	1600000000	21.19326946681715
3	3	3	不上网	0	0	0	0	0	0	63	39.69	女	中学/中专	非婚	非农户	非党员	城镇	无工作	无工作	下	10.08585077512872	东北	2017	6.621405651764134	1	1954	黑龙江省	2017_234	24000	750	.3	576000000	20.17161822039628
2.25	3	0	上网	4.4	4.75	1	.7333333333333334	.7916666666666666	4.783333333333333	69	47.61	男	小学及以下	已婚	非农户	非党员	城镇	无工作	无工作	中	11.15626480664374	东北	2017	6.90875477931522	1	1948	黑龙江省	2017_235	70000	1000	0	4900000000	22.31250104226707
2.875	3	1	上网	3.2	2.25	1	.5333333333333333	.375	3.35	45	20.25	男	大专及以上	已婚	非农户	非党员	农村	有工作	体制内	中下	11.40757606036179	东北	2017	8.517393171418904	0	1972	黑龙江省	2017_1692	90000	5000	.1	8100000000	22.81512989874826
3	4	3	不上网	0	0	0	0	0	0	60	36	男	中学/中专	已婚	非农户	非党员	农村	有工作	体制外	下	1.791759469228055	东北	2017	7.313886831633462	3	1957	黑龙江省	2017_3207	5	1500	.3	25	3.258096538021482
3.125	3	4	上网	3	1	1	.5	.1666666666666667	2.833333333333333	48	23.04	男	中学/中专	已婚	非农户	非党员	城镇	有工作	体制外	下	9.392745258631441	东北	2017	4.61512051684126	0	1969	黑龙江省	2017_3208	12000	100	.4	144000000	18.78532386448472
2.5	3	3	上网	1	1.75	1	.1666666666666667	.2916666666666667	2.083333333333333	45	20.25	女	中学/中专	已婚	非农户	非党员	城镇	无工作	无工作	下	8.881975184248867	东北	2017	6.329720905522696	2	1972	黑龙江省	2017_3209	7200	560	.3	51840000	17.76367262929842
2.375	3	1	不上网	0	0	0	0	0	0	69	47.61	女	大专及以上	已婚	非农户	非党员	城镇	无工作	无工作	中	11.09742517240893	东北	2017	5.993961427306569	1	1948	黑龙江省	2017_3210	66000	400	.1	4356000000	22.19482004224669
2.625	3	1	上网	4	2	1	.6666666666666666	.3333333333333333	3.666666666666667	33	10.89	女	大专及以上	已婚	非农户	中共党员	城镇	有工作	体制外	中	11.28979441357789	东北	2017	8.006700845440367	1	1984	黑龙江省	2017_3211	80000	3000	.1	6400000000	22.57956382746829
2.125	2	3	上网	2.6	3.25	1	.4333333333333333	.5416666666666666	3.383333333333333	57	32.49	女	中学/中专	已婚	非农户	非党员	城镇	无工作	无工作	中	11.21722466159107	东北	2017	6.90875477931522	1	1960	黑龙江省	2017_3212	74400	1000	.3	5535360000	22.43442244182302
3.375	3	2	不上网	0	0	0	0	0	0	68	46.24	女	小学及以下	已婚	非农户	非党员	城镇	无工作	无工作	下	10.59665973278358	东北	2017	7.170888478512505	1	1949	黑龙江省	2017_3213	40000	1300	.2	1600000000	21.19326946681715
3.375	3	2	不上网	0	0	0	0	0	0	57	32.49	女	中学/中专	已婚	非农户	非党员	城镇	无工作	无工作	中下	10.81979828421029	东北	2017	7.090909822079984	1	1960	黑龙江省	2017_3214	50000	1200	.2	2500000000	21.63955656922057
2	1	1	上网	4.4	2.25	1	.7333333333333334	.375	3.95	55	30.25	男	中学/中专	已婚	非农户	中共党员	农村	无工作	无工作	下	10.49130199483023	东北	2017	7.313886831633462	0	1962	黑龙江省	2017_4465	36000	1500	.1	1296000000	20.9825484356481
3	3	4	不上网	0	0	0	0	0	0	49	24.01	女	中学/中专	已婚	农户	非党员	城镇	无工作	无工作	下	11.12727768993247	东北	2017	5.303304908059076	1	1968	黑龙江省	2017_4466	68000	200	.4	4624000000	22.25452596853275
3.285714285714286	3	3	不上网	0	0	0	0	0	0	64	40.96	女	中学/中专	已婚	非农户	非党员	城镇	无工作	无工作	中	11.15626480664374	东北	2017	7.313886831633462	1	1953	黑龙江省	2017_4467	70000	1500	.3	4900000000	22.31250104226707
2.75	3	4	不上网	0	0	0	0	0	0	61	37.21	女	中学/中专	已婚	非农户	非党员	城镇	无工作	无工作	中	11.00211650773202	东北	2017	6.216606101084865	1	1956	黑龙江省	2017_4468	60000	500	.4	3600000000	22.00419968268625
3	3	0	上网	3	3	1	.5	.5	3.5	62	38.44	男	中学/中专	已婚	非农户	非党员	农村	无工作	无工作	中	11.60824473564232	东北	2017	7.313886831633462	2	1955	黑龙江省	2017_5452	110000	1500	0	12100000000	23.21647128963175
3	3	3	上网	3.8	1.75	1	.6333333333333333	.2916666666666667	3.483333333333333	50	25	女	大专及以上	已婚	非农户	中共党员	城镇	无工作	无工作	中	11.00211650773202	东北	2017	8.006700845440367	1	1967	黑龙江省	2017_5453	60000	3000	.3	3600000000	22.00419968268625
2.25	3	0	不上网	0	0	0	0	0	0	64	40.96	女	中学/中专	已婚	非农户	非党员	城镇	无工作	无工作	中	11.1154434073529	东北	2017	5.198497031265826	1	1953	黑龙江省	2017_5454	67200	180	0	4515840000	22.23085705324392
3	3	5	不上网	0	0	0	0	0	0	63	39.69	女	小学及以下	已婚	农户	非党员	城镇	无工作	无工作	下	8.389587066811091	东北	2017	5.525452939131783	1	1954	黑龙江省	2017_5455	4400	250	.5	19360000	16.7787196914656
2.75	3	4	不上网	0	0	0	0	0	0	53	28.09	男	中学/中专	已婚	非农户	非党员	城镇	无工作	无工作	下	9.741027444837728	东北	2017	6.90875477931522	1	1964	黑龙江省	2017_5456	17000	1000	.4	289000000	19.48193724953691
2.75	3	3	上网	1.4	2	1	.2333333333333333	.3333333333333333	2.366666666666666	43	18.49	女	中学/中专	已婚	非农户	非党员	农村	有工作	体制内	下	10.77897712300635	东北	2017	6.90875477931522	1	1974	黑龙江省	2017_5971	48000	1000	.3	2304000000	21.55791258021408
1.875	2	7	不上网	0	0	0	0	0	0	51	26.01	女	中学/中专	已婚	非农户	非党员	城镇	无工作	无工作	下	10.49130199483023	东北	2017		1	1966	黑龙江省	2017_5972	36000		.7	1296000000	20.9825484356481
1.285714285714286	2	4	不上网	0	0	0	0	0	0	66	43.56	女	中学/中专	已婚	非农户	非党员	城镇	无工作	无工作	中下	10.89675784389346	东北	2017	5.707110264748875	2	1951	黑龙江省	2017_5973	54000	300	.4	2916000000	21.79347865143576
2.875	3	6	上网	2.4	2.25	1	.4	.375	2.95	54	29.16	男	中学/中专	已婚	非农户	中共党员	城镇	无工作	无工作	下	10.59665973278358	东北	2017	6.216606101084865	1	1963	黑龙江省	2017_5974	40000	500	.6	1600000000	21.19326946681715
1.857142857142857	4	2	上网	3	3.25	1	.5	.5416666666666666	3.583333333333333	51	26.01	女	中学/中专	已婚	非农户	中共党员	城镇	无工作	无工作	中	10.81979828421029	东北	2017	7.601402334583733	1	1966	黑龙江省	2017_5975	50000	2000	.2	2500000000	21.63955656922057
3	3	1	上网	4	4.25	1	.6666666666666666	.7083333333333334	4.416666666666667	58	33.64	女	中学/中专	非婚	非农户	非党员	城镇	无工作	无工作	中	10.49130199483023	东北	2017	5.484796933490655	0	1959	黑龙江省	2017_5976	36000	240	.1	1296000000	20.9825484356481
2.428571428571428	2	2	上网	4	3.5	1	.6666666666666666	.5833333333333334	4.166666666666667	69	47.61	男	中学/中专	已婚	非农户	非党员	城镇	无工作	无工作	中	11.00211650773202	东北	2017	7.090909822079984	2	1948	黑龙江省	2017_5977	60000	1200	.2	3600000000	22.00419968268625
2.6	2	3	不上网	0	0	0	0	0	0	59	34.81	男	中学/中专	已婚	非农户	非党员	城镇	无工作	无工作	下	10.12667110305036	东北	2017	5.484796933490655	0	1958	黑龙江省	2017_5978	25000	240	.3	625000000	20.25326220930068
2.125	2	0	不上网	0	0	0	0	0	0	65	42.25	女	小学及以下	已婚	非农户	非党员	城镇	无工作	无工作	中	10.77897712300635	东北	2017	5.888877958332881	1	1952	黑龙江省	2017_5979	48000	360	0	2304000000	21.55791258021408
2.125	2	1	上网	4.4	5.25	1	.7333333333333334	.875	4.95	20	4	女	大专及以上	非婚	非农户	非党员	农村	无工作	无工作	中	9.980494888896912	东北	2017	6.68586094706836	1	1997	黑龙江省	2017_6538	21600	800	.1	466560000	19.96089718948786
2.5	3	1	上网	2.8	4.25	1	.4666666666666666	.7083333333333334	3.816666666666667	47	22.09	女	中学/中专	已婚	非农户	非党员	城镇	无工作	无工作	中下	11.00211650773202	东北	2017	8.006700845440367	1	1970	黑龙江省	2017_6539	60000	3000	.1	3600000000	22.00419968268625
2.666666666666667	3	6	不上网	0	0	0	0	0	0	54	29.16	女	小学及以下	已婚	农户	非党员	城镇	无工作	无工作	中下	11.69525535506279	东北	2017	8.006700845440367	0	1963	黑龙江省	2017_6708	120000	3000	.6	14400000000	23.39049404359781
3.125	3	1	上网	3	2.25	1	.5	.375	3.25	50	25	男	中学/中专	已婚	非农户	中共党员	城镇	有工作	体制内	中	10.81979828421029	东北	2017	6.216606101084865	0	1967	黑龙江省	2017_6709	50000	500	.1	2500000000	21.63955656922057
2.375	3	3	上网	5.4	5	1	.9	.8333333333333334	5.366666666666667	29	8.41	男	大专及以上	非婚	非农户	非党员	城镇	有工作	体制内	中	11.92834750456984	东北	2017	8.412054873292933	1	1988	黑龙江省	2017_6710	151500	4500	.3	22952250000	23.85668180790669
2.625	3	7	上网	2	4	1	.3333333333333333	.6666666666666666	3.333333333333333	19	3.61	男	大专及以上	非婚	农户	非党员	农村	无工作	无工作	中下	11.40757606036179	东北	2017	7.313886831633462	1	1998	黑龙江省	2017_6810	90000	1500	.7	8100000000	22.81512989874826
3	3	3	不上网	0	0	0	0	0	0	52	27.04	女	中学/中专	非婚	非农户	非党员	城镇	无工作	无工作	中下	10.71443999072777	东北	2017	6.90875477931522	0	1965	黑龙江省	2017_6811	45000	1000	.3	2025000000	21.42883553799874
2.625	3	1	上网	4.4	4	1	.7333333333333334	.6666666666666666	4.533333333333333	29	8.41	女	大专及以上	非婚	非农户	中共党员	城镇	有工作	体制外	中	11.18443528679063	东北	2017	8.188966863648876	1	1988	黑龙江省	2017_6812	72000	3600	.1	5184000000	22.36884279618929
3	3	0	不上网	0	0	0	0	0	0	59	34.81	男	中学/中专	非婚	非农户	非党员	城镇	无工作	无工作	中	10.08585077512872	东北	2017	6.398594934535208	0	1958	黑龙江省	2017_6813	24000	600	0	576000000	20.17161822039628
3.857142857142857	4	4	不上网	0	0	0	0	0	0	47	22.09	男	中学/中专	已婚	非农户	非党员	农村	有工作	体制外	下	9.680406499268875	东北	2017	6.90875477931522	2	1970	黑龙江省	2017_7040	16000	1000	.4	256000000	19.36068800635009
2.25	3	7	上网	4	2.5	1	.6666666666666666	.4166666666666667	3.833333333333333	49	24.01	男	中学/中专	非婚	非农户	非党员	城镇	有工作	体制外	中下	10.70101727068921	东北	2017	7.313886831633462	1	1968	黑龙江省	2017_7041	44400	1500	.7	1971360000	21.40198949734789
3		2	上网	3.4	2.25	1	.5666666666666667	.375	3.45	37	13.69	女	大专及以上	已婚	非农户	中共党员	城镇	有工作	体制外	下	11.00211650773202	东北	2017	6.90875477931522	1	1980	黑龙江省	2017_7042	60000	1000	.2	3600000000	22.00419968268625
2.75	3	4	不上网	0	0	0	0	0	0	51	26.01	女	中学/中专	已婚	非农户	非党员	城镇	无工作	无工作	下	9.890959401958858	东北	2017	4.795790545596741	1	1966	黑龙江省	2017_7043	19750	120	.4	390062500	19.78181754322223
2.75	3	1	上网	3.4	2	1	.5666666666666667	.3333333333333333	3.366666666666666	41	16.81	女	大专及以上	已婚	非农户	非党员	城镇	有工作	体制内	中下	11.33858398251649	东北	2017	8.071218539969863	1	1976	黑龙江省	2017_7044	84000	3200	.1	7056000000	22.67714415579263
3	3	2	不上网	0	0	0	0	0	0	57	32.49	女	中学/中专	非婚	非农户	非党员	城镇	无工作	无工作	中	10.59665973278358	东北	2017	5.707110264748875	1	1960	黑龙江省	2017_7045	40000	300	.2	1600000000	21.19326946681715
2.375	3	3	上网	3.4	2.25	1	.5666666666666667	.375	3.45	41	16.81	女	小学及以下	非婚	农户	非党员	城镇	无工作	无工作	中	10.16589027780245	东北	2017	7.208600337960199	1	1976	黑龙江省	2017_7568	26000	1350	.3	676000000	20.33170363548653
2.625	3	6	不上网	0	0	0	0	0	0	60	36	男	中学/中专	非婚	非农户	非党员	城镇	无工作	无工作	下	9.741027444837728	东北	2017	5.484796933490655	2	1957	黑龙江省	2017_8120	17000	240	.6	289000000	19.48193724953691
2.714285714285714	3	4	上网	1.4	5.25	1	.2333333333333333	.875	3.45	69	47.61	女	大专及以上	已婚	非农户	中共党员	城镇	无工作	无工作	中下	11.21722466159107	东北	2017	7.090909822079984	1	1948	黑龙江省	2017_8121	74400	1200	.4	5535360000	22.43442244182302
1.428571428571429	3	2	不上网	0	0	0	0	0	0	68	46.24	男	小学及以下	非婚	非农户	中共党员	城镇	无工作	无工作	中	10.34820542456599	东北	2017	5.303304908059076	1	1949	黑龙江省	2017_8632	31200	200	.2	973440000	20.69634674862243
2.428571428571428	2	2	上网	4.4	1.75	1	.7333333333333334	.2916666666666667	3.783333333333334	49	24.01	女	中学/中专	已婚	非农户	中共党员	城镇	有工作	体制外	下	10.90780747658359	东北	2017	5.198497031265826	1	1968	黑龙江省	2017_8633	54600	180	.2	2981160000	21.81557832380143
2	3	6	不上网	0	0	0	0	0	0	48	23.04	女	中学/中专	非婚	非农户	非党员	城镇	无工作	无工作	下	8.922791623969637	东北	2017	4.795790545596741	2	1969	黑龙江省	2017_9049	7500	120	.6	56250000	17.84531661682658
3.125	3	3	不上网	0	0	0	0	0	0	52	27.04	女	中学/中专	已婚	非农户	非党员	城镇	无工作	无工作	下	11.00211650773202	东北	2017	6.216606101084865	2	1965	黑龙江省	2017_9361	60000	500	.3	3600000000	22.00419968268625
3	3	4	上网	1.6	3	1	.2666666666666667	.5	2.8	34	11.56	女	中学/中专	已婚	非农户	非党员	城镇	有工作	体制外	下	11.40757606036179	东北	2017	6.90875477931522	0	1983	黑龙江省	2017_9362	90000	1000	.4	8100000000	22.81512989874826
2.75	3	2	不上网	0	0	0	0	0	0	59	34.81	女	中学/中专	已婚	非农户	非党员	城镇	无工作	无工作	下	10.77897712300635	东北	2017	5.707110264748875	0	1958	黑龙江省	2017_9363	48000	300	.2	2304000000	21.55791258021408
2.5	3	2	上网	3.2	4.5	1	.5333333333333333	.75	4.1	64	40.96	女	中学/中专	非婚	非农户	非党员	城镇	无工作	无工作	中	10.08585077512872	东北	2017	6.580639137284949	1	1953	黑龙江省	2017_9364	24000	720	.2	576000000	20.17161822039628
3.5	3	3	上网	2.2	1.25	1	.3666666666666667	.2083333333333333	2.516666666666667	61	37.21	女	中学/中专	已婚	非农户	非党员	城镇	无工作	无工作	下	10.59665973278358	东北	2017	6.68586094706836	1	1956	黑龙江省	2017_9613	40000	800	.3	1600000000	21.19326946681715
2.75	3	0	不上网	0	0	0	0	0	0	63	39.69	女	中学/中专	已婚	非农户	非党员	城镇	无工作	无工作	中	10.77897712300635	东北	2017	8.188966863648876	1	1954	黑龙江省	2017_9780	48000	3600	0	2304000000	21.55791258021408
2.375	3	6	不上网	0	0	0	0	0	0	48	23.04	男	中学/中专	已婚	农户	非党员	城镇	有工作	体制内	下	8.160803920954665	东北	2017	8.366602832783736	3	1969	黑龙江省	2017_9781	3500	4300	.6	12250000	16.32103657658766
3	3	0	上网	3	2	1	.5	.3333333333333333	3.166666666666667	45	20.25	女	中学/中专	已婚	非农户	非党员	城镇	无工作	无工作	中	11.18443528679063	东北	2017		1	1972	黑龙江省	2017_9937	72000		0	5184000000	22.36884279618929
2.666666666666667	3	2	不上网	0	0	0	0	0	0	66	43.56	女	中学/中专	非婚	非农户	非党员	城镇	无工作	无工作	下	10.13463895525187	东北	2017	5.484796933490655	1	1951	黑龙江省	2017_9939	25200	240	.2	635040000	20.26919854857373
2.875	3	3	上网	3	2.25	1	.5	.375	3.25	38	14.44	男	中学/中专	非婚	农户	非党员	城镇	有工作	体制外	下	10.30898599342208	东北	2017	7.783640596221253	3	1979	黑龙江省	2017_10006	30000	2400	.3	900000000	20.6179053223997
1.875	2	5	上网	4.6	3.75	1	.7666666666666666	.625	4.55	39	15.21	女	大专及以上	非婚	非农户	非党员	城镇	有工作	体制外	下	9.798182590890704	东北	2017	7.375882148215013	1	1978	黑龙江省	2017_10007	18000	1596	.5	324000000	19.59625407684302
3.571428571428572	4	5	不上网	0	0	0	0	0	0	57	32.49	男	中学/中专	已婚	非农户	非党员	城镇	无工作	无工作	下	10.59665973278358	东北	2017	6.216606101084865	1	1960	黑龙江省	2017_236	40000	500	.5	1600000000	21.19326946681715
1.625	1	0	不上网	0	0	0	0	0	0	51	26.01	女	中学/中专	非婚	非农户	非党员	城镇	无工作	无工作	下	8.853808274977197	东北	2017	6.90875477931522	1	1966	黑龙江省	2017_237	7000	1000	0	49000000	17.70733087648306
3.625	4	0	不上网	0	0	0	0	0	0	65	42.25	男	中学/中专	已婚	农户	中共党员	城镇	有工作	体制外	下	8.699681400989514	东北	2017	5.860786223465865	0	1952	黑龙江省	2017_238	6000	350	0	36000000	17.39902952419816
3.625	4	1	不上网	0	0	0	0	0	0	63	39.69	男	中学/中专	已婚	农户	非党员	农村	无工作	无工作	中	10.81979828421029	东北	2017	6.216606101084865	1	1954	黑龙江省	2017_239	50000	500	.1	2500000000	21.63955656922057
3.875	4	0	不上网	0	0	0	0	0	0	54	29.16	女	小学及以下	非婚	农户	非党员	农村	有工作	体制外	下	9.61587214452889	东北	2017	0	2	1963	黑龙江省	2017_240	15000	0	0	225000000	19.23161096461314
3.375	3	1	不上网	0	0	0	0	0	0	65	42.25	男	小学及以下	已婚	农户	中共党员	农村	无工作	无工作	中下	9.392745258631441	东北	2017	6.216606101084865	1	1952	黑龙江省	2017_241	12000	500	.1	144000000	18.78532386448472
3.5	4	2	不上网	0	0	0	0	0	0	46	21.16	女	小学及以下	已婚	农户	非党员	农村	有工作	体制外	下	9.546884034617925	东北	2017	6.90875477931522	2	1971	黑龙江省	2017_242	14000	1000	.2	196000000	19.09362522229683
3	3	3	不上网	0	0	0	0	0	0	44	19.36	女	中学/中专	已婚	农户	非党员	农村	有工作	体制外	下	9.210440366976517	东北	2017	6.216606101084865	1	1973	黑龙江省	2017_243	10000	500	.3	100000000	18.42068075395236
3	4	4	不上网	0	0	0	0	0	0	34	11.56	男	中学/中专	已婚	农户	非党员	农村	有工作	体制外	下	9.903537551286171	东北	2017	6.90875477931522	2	1983	黑龙江省	2017_244	20000	1000	.4	400000000	19.80697510757226
3.625	3	1	不上网	0	0	0	0	0	0	43	18.49	男	中学/中专	已婚	农户	非党员	农村	有工作	体制外	中下	10.12667110305036	东北	2017	6.90875477931522	1	1974	黑龙江省	2017_245	25000	1000	.1	625000000	20.25326220930068
3.875	4	2	不上网	0	0	0	0	0	0	63	39.69	男	小学及以下	已婚	农户	非党员	农村	无工作	无工作	中	10.30898599342208	东北	2017	6.216606101084865	1	1954	黑龙江省	2017_246	30000	500	.2	900000000	20.6179053223997
3.375	3	2	不上网	0	0	0	0	0	0	50	25	女	小学及以下	已婚	农户	非党员	农村	有工作	体制外	下	8.699681400989514	东北	2017	6.90875477931522	0	1967	黑龙江省	2017_247	6000	1000	.2	36000000	17.39902952419816
2.857142857142857	3	3	不上网	0	0	0	0	0	0	44	19.36	男	中学/中专	已婚	农户	非党员	农村	有工作	体制外	下	9.105090961257085	东北	2017	5.303304908059076	1	1973	黑龙江省	2017_248	9000	200	.3	81000000	18.20995972498239
3.625	4	5	不上网	0	0	0	0	0	0	52	27.04	女	小学及以下	已婚	农户	非党员	农村	有工作	体制外	下	10.12667110305036	东北	2017	6.216606101084865	1	1965	黑龙江省	2017_249	25000	500	.5	625000000	20.25326220930068
2.75	3	3	上网	3.2	3.75	1	.5333333333333333	.625	3.85	28	7.84	男	中学/中专	已婚	农户	非党员	城镇	有工作	体制外	中下	10.71443999072777	东北	2017	6.55250788703459	1	1989	黑龙江省	2017_1693	45000	700	.3	2025000000	21.42883553799874
2.875	3	1	不上网	0	0	0	0	0	0	67	44.89	女	中学/中专	已婚	非农户	非党员	城镇	无工作	无工作	中	11.00211650773202	东北	2017	5.484796933490655	0	1950	黑龙江省	2017_1694	60000	240	.1	3600000000	22.00419968268625
2.833333333333333	3	5	不上网	0	0	0	0	0	0	55	30.25	男	中学/中专	已婚	非农户	非党员	城镇	无工作	无工作	下	9.961803629358965	东北	2017	4.795790545596741	1	1962	黑龙江省	2017_1695	21200	120	.5	449440000	19.9235129235452
3	3	0	不上网	0	0	0	0	0	0	62	38.44	女	中学/中专	已婚	非农户	非党员	城镇	无工作	无工作	中	10.54536775415174	东北	2017	6.216606101084865	1	1955	黑龙江省	2017_1696	38000	500	0	1444000000	21.09068287810956
2.666666666666667	3	4	不上网	0	0	0	0	0	0	59	34.81	女	中学/中专	已婚	非农户	非党员	城镇	无工作	无工作	下	10.42231110741318	东北	2017	5.707110264748875	2	1958	黑龙江省	2017_1697	33600	300	.4	1128960000	20.84456269278836
3	3	3	不上网	0	0	0	0	0	0	69	47.61	男	小学及以下	已婚	农户	非党员	城镇	无工作	无工作	下	8.146419323098003	东北	2017	4.795790545596741	1	1948	黑龙江省	2017_1698	3450	120	.3	11902500	16.29225910406677
3	3	4	不上网	0	0	0	0	0	0	68	46.24	女	小学及以下	已婚	农户	非党员	农村	无工作	无工作	下	8.160803920954665	东北	2017	5.303304908059076	0	1949	黑龙江省	2017_1699	3500	200	.4	12250000	16.32103657658766
3	3	1	不上网	0	0	0	0	0	0	60	36	女	小学及以下	已婚	农户	非党员	农村	有工作	体制外	下	8.215276958936633	东北	2017	5.303304908059076	1	1957	黑龙江省	2017_1701	3696	200	.1	13660416	16.43001293872736
3	3	3	不上网	0	0	0	0	0	0	48	23.04	男	小学及以下	已婚	农户	非党员	农村	有工作	体制外	下	10.06904436299735	东北	2017	6.398594934535208	1	1969	黑龙江省	2017_1702	23600	600	.3	556960000	20.13800398382286
2		0	上网	3.4	4.5	1	.5666666666666667	.75	4.2	45	20.25	女	中学/中专	已婚	农户	非党员	农村	无工作	无工作	中	11.47409107718369	东北	2017		1	1972	黑龙江省	2017_1703	96190		0	9252516100	22.9481613624014
3	3	5	不上网	0	0	0	0	0	0	48	23.04	男	中学/中专	已婚	农户	非党员	农村	有工作	体制外	下	10.15816852984849	东北	2017	6.216606101084865	2	1969	黑龙江省	2017_1704	25800	500	.5	665640000	20.31625954332173
2.875	3	2	不上网	0	0	0	0	0	0	51	26.01	男	中学/中专	已婚	农户	非党员	农村	有工作	体制外	中下	9.546884034617925	东北	2017	5.303304908059076	1	1966	黑龙江省	2017_1705	14000	200	.2	196000000	19.09362522229683
3	3	2	不上网	0	0	0	0	0	0	47	22.09	女	小学及以下	已婚	农户	非党员	农村	有工作	体制外	下	8.412054873292933	东北	2017	5.303304908059076	1	1970	黑龙江省	2017_1706	4500	200	.2	20250000	16.82366540089954
3	3	1	不上网	0	0	0	0	0	0	38	14.44	男	中学/中专	非婚	农户	非党员	农村	有工作	体制外	下	8.412054873292933	东北	2017	4.61512051684126	0	1979	黑龙江省	2017_1707	4500	100	.1	20250000	16.82366540089954
3	3	3	不上网	0	0	0	0	0	0	61	37.21	男	小学及以下	已婚	农户	非党员	农村	有工作	体制外	下	8.748463629942055	东北	2017	5.303304908059076	1	1956	黑龙江省	2017_1708	6300	200	.3	39690000	17.49660984995451
2.2	2	3	不上网	0	0	0	0	0	0	52	27.04	女	小学及以下	已婚	农户	非党员	农村	有工作	体制外	下	8.294299608857235	东北	2017	0	1	1965	黑龙江省	2017_1709	4000	0	.3	16000000	16.58809934270406
3	3	3	不上网	0	0	0	0	0	0	62	38.44	女	小学及以下	已婚	农户	非党员	农村	无工作	无工作	下	9.210440366976517	东北	2017	0	1	1955	黑龙江省	2017_1710	10000	0	.3	100000000	18.42068075395236
2.75	3	6	不上网	0	0	0	0	0	0	57	32.49	男	中学/中专	已婚	非农户	非党员	城镇	无工作	无工作	下	9.798182590890704	东北	2017	6.90875477931522	0	1960	黑龙江省	2017_3215	18000	1000	.6	324000000	19.59625407684302
2.625	3	5	不上网	0	0	0	0	0	0	46	21.16	男	中学/中专	已婚	非农户	非党员	城镇	有工作	体制外	中下	10.81979828421029	东北	2017	8.343077871169383	1	1971	黑龙江省	2017_3216	50000	4200	.5	2500000000	21.63955656922057
2.5	3	8	上网	2.2	3.5	1	.3666666666666667	.5833333333333334	3.266666666666667	31	9.609999999999999	男	中学/中专	已婚	农户	非党员	城镇	有工作	体制外	下	10.30898599342208	东北	2017	6.90875477931522	1	1986	黑龙江省	2017_3217	30000	1000	.8	900000000	20.6179053223997
3.625	4	5	不上网	0	0	0	0	0	0	47	22.09	女	中学/中专	已婚	农户	非党员	农村	无工作	无工作	下	10.30898599342208	东北	2017	6.90875477931522	0	1970	黑龙江省	2017_3218	30000	1000	.5	900000000	20.6179053223997
3.625	4	7	不上网	0	0	0	0	0	0	48	23.04	女	小学及以下	已婚	农户	非党员	农村	有工作	体制外	下	9.210440366976517	东北	2017	6.90875477931522	0	1969	黑龙江省	2017_3219	10000	1000	.7	100000000	18.42068075395236
3.375	3	5	不上网	0	0	0	0	0	0	58	33.64	女	小学及以下	已婚	农户	非党员	农村	有工作	体制外	下	9.210440366976517	东北	2017	6.398594934535208	0	1959	黑龙江省	2017_3220	10000	600	.5	100000000	18.42068075395236
3.25	3	6	不上网	0	0	0	0	0	0	44	19.36	女	小学及以下	已婚	农户	非党员	农村	有工作	体制外	下	9.210440366976517	东北	2017	6.216606101084865	1	1973	黑龙江省	2017_3221	10000	500	.6	100000000	18.42068075395236
3.428571428571428	3	4	不上网	0	0	0	0	0	0	66	43.56	男	小学及以下	已婚	农户	非党员	农村	有工作	体制外	下	8.987321812850125	东北	2017	6.216606101084865	1	1951	黑龙江省	2017_3222	8000	500	.4	64000000	17.97439365694894
3.375	3	4	不上网	0	0	0	0	0	0	55	30.25	女	小学及以下	已婚	农户	非党员	农村	有工作	体制外	下	7.601402334583733	东北	2017	4.61512051684126	1	1962	黑龙江省	2017_3223	2000	100	.4	4000000	15.20180516908413
3.625	4	4	不上网	0	0	0	0	0	0	38	14.44	男	中学/中专	已婚	农户	非党员	农村	有工作	体制外	中下	10.59665973278358	东北	2017	7.601402334583733	0	1979	黑龙江省	2017_3224	40000	2000	.4	1600000000	21.19326946681715
3	3	0	上网	3	3.5	1	.5	.5833333333333334	3.666666666666667	23	5.29	男	小学及以下	非婚	农户	非党员	农村	有工作	体制外	下	10.12667110305036	东北	2017	6.90875477931522	1	1994	黑龙江省	2017_3225	25000	1000	0	625000000	20.25326220930068
2.875	3	8	不上网	0	0	0	0	0	0	50	25	女	小学及以下	已婚	农户	非党员	农村	有工作	体制外	下	9.210440366976517	东北	2017	6.216606101084865	0	1967	黑龙江省	2017_3226	10000	500	.8	100000000	18.42068075395236
3.75	3	5	不上网	0	0	0	0	0	0	33	10.89	女	小学及以下	已婚	农户	非党员	农村	有工作	体制外	下	10.46313191149197	东北	2017	5.017279836814924	2	1984	黑龙江省	2017_3227	35000	150	.5	1225000000	20.92620668175943
3	3	6	不上网	0	0	0	0	0	0	43	18.49	女	小学及以下	已婚	农户	非党员	农村	有工作	体制外	下	9.61587214452889	东北	2017	4.61512051684126	2	1974	黑龙江省	2017_3228	15000	100	.6	225000000	19.23161096461314
2	2	5	上网	1	2	1	.1666666666666667	.3333333333333333	2.166666666666667	53	28.09	女	小学及以下	已婚	农户	非党员	农村	无工作	无工作	中	9.210440366976517	东北	2017	6.216606101084865	1	1964	黑龙江省	2017_3229	10000	500	.5	100000000	18.42068075395236
2.75	3	2	上网	1.8	1.75	1	.3	.2916666666666667	2.483333333333333	24	5.76	女	中学/中专	已婚	农户	非党员	城镇	无工作	无工作	中下	10.46313191149197	东北	2017	6.398594934535208	1	1993	黑龙江省	2017_4470	35000	600	.2	1225000000	20.92620668175943
4		4	不上网	0	0	0	0	0	0	49	24.01	男	小学及以下	已婚	农户	非党员	城镇	无工作	无工作	下	9.61587214452889	东北	2017	5.303304908059076	0	1968	黑龙江省	2017_4471	15000	200	.4	225000000	19.23161096461314
2.875	3	5	不上网	0	0	0	0	0	0	54	29.16	女	小学及以下	已婚	农户	非党员	城镇	有工作	体制外	中	8.006700845440367	东北	2017	6.398594934535208	1	1963	黑龙江省	2017_4473	3000	600	.5	9000000	16.0127352464116
3.125	3	1	上网	3.4	4.75	1	.5666666666666667	.7916666666666666	4.283333333333333	22	4.84	女	大专及以上	非婚	农户	非党员	农村	无工作	无工作	中下	10.54536775415174	东北	2017	5.707110264748875	2	1995	黑龙江省	2017_4474	38000	300	.1	1444000000	21.09068287810956
3	3	3	不上网	0	0	0	0	0	0	56	31.36	男	小学及以下	已婚	农户	非党员	农村	无工作	无工作	下	9.210440366976517	东北	2017	5.707110264748875	0	1961	黑龙江省	2017_4475	10000	300	.3	100000000	18.42068075395236
3.142857142857143	3	4	不上网	0	0	0	0	0	0	48	23.04	男	中学/中专	已婚	农户	非党员	农村	有工作	体制外	中下	10.08585077512872	东北	2017	6.398594934535208	1	1969	黑龙江省	2017_4476	24000	600	.4	576000000	20.17161822039628
3	3	0	上网	1	4.5	1	.1666666666666667	.75	3	48	23.04	女	小学及以下	已婚	农户	非党员	农村	有工作	体制外	中	9.61587214452889	东北	2017	7.601402334583733	0	1969	黑龙江省	2017_4477	15000	2000	0	225000000	19.23161096461314
4	4	2	不上网	0	0	0	0	0	0	45	20.25	女	小学及以下	已婚	农户	非党员	农村	有工作	体制外	下	9.61587214452889	东北	2017	6.216606101084865	0	1972	黑龙江省	2017_4478	15000	500	.2	225000000	19.23161096461314
3	3	1	不上网	0	0	0	0	0	0	47	22.09	女	小学及以下	已婚	农户	非党员	农村	有工作	体制外	中下	0	东北	2017	6.90875477931522	1	1970	黑龙江省	2017_4479	0	1000	.1	0	0
3.5	3	4	不上网	0	0	0	0	0	0	57	32.49	男	中学/中专	已婚	农户	非党员	农村	有工作	体制外	下	9.903537551286171	东北	2017	7.313886831633462	2	1960	黑龙江省	2017_4480	20000	1500	.4	400000000	19.80697510757226
3	3	3	不上网	0	0	0	0	0	0	68	46.24	女	小学及以下	已婚	农户	非党员	农村	无工作	无工作	下	7.601402334583733	东北	2017	5.993961427306569	1	1949	黑龙江省	2017_4481	2000	400	.3	4000000	15.20180516908413
3.125	3	0	上网	2.4	2.25	1	.4	.375	2.95	57	32.49	女	中学/中专	已婚	非农户	非党员	城镇	无工作	无工作	中下	10.49130199483023	东北	2017	6.90875477931522	0	1960	黑龙江省	2017_7047	36000	1000	0	1296000000	20.9825484356481
2.333333333333333	2	3	上网	1.8	2	1	.3	.3333333333333333	2.566666666666666	52	27.04	女	小学及以下	已婚	农户	非党员	城镇	无工作	无工作	下	10.02574943206908	东北	2017	6.398594934535208	1	1965	黑龙江省	2017_7569	22600	600	.3	510760000	20.05141037247862
2.428571428571428	3	3	不上网	0	0	0	0	0	0	66	43.56	女	小学及以下	已婚	农户	非党员	城镇	无工作	无工作	下	10.46740834633627	东北	2017	5.707110264748875	1	1951	黑龙江省	2017_7570	35150	300	.3	1235522500	20.934759795287
3	4	6	不上网	0	0	0	0	0	0	47	22.09	男	小学及以下	已婚	农户	非党员	城镇	有工作	体制外	下	9.903537551286171	东北	2017	6.90875477931522	0	1970	黑龙江省	2017_8122	20000	1000	.6	400000000	19.80697510757226
2.75	4	3	上网	3.6	3.25	1	.6	.5416666666666666	3.883333333333333	27	7.29	女	中学/中专	已婚	农户	非党员	农村	无工作	无工作	中下	9.903537551286171	东北	2017	8.006700845440367	2	1990	黑龙江省	2017_250	20000	3000	.3	400000000	19.80697510757226
1	1	1	不上网	0	0	0	0	0	0	62	38.44	女	中学/中专	已婚	非农户	非党员	城镇	无工作	无工作	中	10.30898599342208	东北	2017	5.303304908059076	1	1955	黑龙江省	2017_251	30000	200	.1	900000000	20.6179053223997
3.125	4	1	不上网	0	0	0	0	0	0	65	42.25	男	小学及以下	非婚	农户	非党员	城镇	无工作	无工作	中下	9.210440366976517	东北	2017	3.931825632724326	0	1952	黑龙江省	2017_252	10000	50	.1	100000000	18.42068075395236
3.5	4	0	不上网	0	0	0	0	0	0	60	36	男	小学及以下	非婚	农户	非党员	农村	无工作	无工作	下	8.294299608857235	东北	2017	0	0	1957	黑龙江省	2017_253	4000	0	0	16000000	16.58809934270406
3.714285714285714	4	8	不上网	0	0	0	0	0	0	66	43.56	女	小学及以下	已婚	农户	非党员	农村	无工作	无工作	下	7.601402334583733	东北	2017	5.303304908059076	2	1951	黑龙江省	2017_254	2000	200	.8	4000000	15.20180516908413
2.833333333333333	3	1	不上网	0	0	0	0	0	0	58	33.64	男	中学/中专	已婚	非农户	非党员	农村	无工作	无工作	中下	10.96129520764439	东北	2017	4.61512051684126	1	1959	黑龙江省	2017_1711	57600	100	.1	3317760000	21.92255569366937
3	3	0	不上网	0	0	0	0	0	0	48	23.04	女	大专及以上	已婚	非农户	非党员	城镇	有工作	体制内	中	11.00211650773202	东北	2017	6.90875477931522	0	1969	黑龙江省	2017_1712	60000	1000	0	3600000000	22.00419968268625
3.285714285714286	3	3	上网	3.8	4	1	.6333333333333333	.6666666666666666	4.233333333333333	35	12.25	女	中学/中专	已婚	非农户	非党员	城镇	无工作	无工作	中下	11.00211650773202	东北	2017	6.398594934535208	1	1982	黑龙江省	2017_1713	60000	600	.3	3600000000	22.00419968268625
2.125	2	4	上网	3.4	1	1	.5666666666666667	.1666666666666667	3.033333333333333	60	36	男	大专及以上	已婚	非农户	中共党员	城镇	有工作	体制内	中	11.00211650773202	东北	2017	6.90875477931522	2	1957	黑龙江省	2017_1714	60000	1000	.4	3600000000	22.00419968268625
3	3	0	上网	2.6	2	1	.4333333333333333	.3333333333333333	2.966666666666667	65	42.25	男	中学/中专	已婚	非农户	非党员	城镇	无工作	无工作	中下	11.15626480664374	东北	2017	6.90875477931522	0	1952	黑龙江省	2017_1715	70000	1000	0	4900000000	22.31250104226707
2.75	3	2	不上网	0	0	0	0	0	0	50	25	女	小学及以下	已婚	农户	非党员	城镇	有工作	体制外	中	11.15626480664374	东北	2017	8.517393171418904	1	1967	黑龙江省	2017_1716	70000	5000	.2	4900000000	22.31250104226707
3.375	3	0	不上网	0	0	0	0	0	0	61	37.21	男	中学/中专	已婚	非农户	非党员	城镇	无工作	无工作	下	10.28195823424531	东北	2017	6.398594934535208	1	1956	黑龙江省	2017_1719	29200	600	0	852640000	20.56384797768557
4	4	0	不上网	0	0	0	0	0	0	67	44.89	男	小学及以下	已婚	农户	非党员	城镇	无工作	无工作	中下	11.51293546492023	东北	2017	0	0	1950	黑龙江省	2017_1720	100000	0	0	10000000000	23.02585093004046
3.25		3	不上网	0	0	0	0	0	0	46	21.16	女	中学/中专	已婚	农户	非党员	农村	无工作	无工作	中下	10.30898599342208	东北	2017	6.803505257608338	2	1971	黑龙江省	2017_1721	30000	900	.3	900000000	20.6179053223997
3.142857142857143	4	0	上网	2.6	1.75	1	.4333333333333333	.2916666666666667	2.883333333333334	45	20.25	女	中学/中专	已婚	农户	非党员	农村	无工作	无工作	中下	8.987321812850125	东北	2017	6.90875477931522	1	1972	黑龙江省	2017_1723	8000	1000	0	64000000	17.97439365694894
3	3	3	不上网	0	0	0	0	0	0	50	25	女	小学及以下	已婚	农户	非党员	农村	无工作	无工作	下	11.00211650773202	东北	2017	6.398594934535208	0	1967	黑龙江省	2017_1725	60000	600	.3	3600000000	22.00419968268625
2	2	1	上网	4	4	1	.6666666666666666	.6666666666666666	4.333333333333333	36	12.96	女	中学/中专	已婚	农户	非党员	农村	有工作	体制外	下	10.30898599342208	东北	2017	6.90875477931522	0	1981	黑龙江省	2017_1726	30000	1000	.1	900000000	20.6179053223997
4	4	1	不上网	0	0	0	0	0	0	53	28.09	男	中学/中专	已婚	农户	非党员	农村	无工作	无工作	中下	10.46313191149197	东北	2017	6.90875477931522	0	1964	黑龙江省	2017_3230	35000	1000	.1	1225000000	20.92620668175943
2	2	2	上网	4.2	3	1	.7000000000000001	.5	4.1	26	6.76	女	中学/中专	非婚	农户	非党员	城镇	无工作	无工作	中	11.28979441357789	东北	2017	5.993961427306569	1	1991	黑龙江省	2017_3231	80000	400	.2	6400000000	22.57956382746829
3	3	8	不上网	0	0	0	0	0	0	64	40.96	女	小学及以下	非婚	农户	非党员	城镇	有工作	体制外	下	9.903537551286171	东北	2017	5.888877958332881	4	1953	黑龙江省	2017_3232	20000	360	.8	400000000	19.80697510757226
4	3	1	不上网	0	0	0	0	0	0	61	37.21	男	小学及以下	已婚	非农户	中共党员	城镇	无工作	无工作	中	10.19619447923566	东北	2017	6.398594934535208	1	1956	黑龙江省	2017_3233	26800	600	.1	718240000	20.39231433439019
3.75	4	2	不上网	0	0	0	0	0	0	57	32.49	女	中学/中专	已婚	非农户	非党员	城镇	无工作	无工作	下	10.71443999072777	东北	2017	6.55250788703459	1	1960	黑龙江省	2017_3235	45000	700	.2	2025000000	21.42883553799874
3.75	2	1	不上网	0	0	0	0	0	0	49	24.01	女	中学/中专	已婚	非农户	非党员	城镇	无工作	无工作	中	9.903537551286171	东北	2017	5.707110264748875	1	1968	黑龙江省	2017_3236	20000	300	.1	400000000	19.80697510757226
4		8	不上网	0	0	0	0	0	0	49	24.01	女	小学及以下	已婚	农户	非党员	城镇	有工作	体制外	下	10.59665973278358	东北	2017	7.601402334583733	2	1968	黑龙江省	2017_3237	40000	2000	.8	1600000000	21.19326946681715
3	3	1	不上网	0	0	0	0	0	0	65	42.25	男	小学及以下	已婚	农户	非党员	农村	有工作	体制外	中下	9.903537551286171	东北	2017	6.216606101084865	1	1952	黑龙江省	2017_3238	20000	500	.1	400000000	19.80697510757226
2.875	3	1	不上网	0	0	0	0	0	0	43	18.49	男	小学及以下	已婚	农户	非党员	农村	有工作	体制外	中	11.60824473564232	东北	2017	6.90875477931522	1	1974	黑龙江省	2017_3239	110000	1000	.1	12100000000	23.21647128963175
3	3	2	不上网	0	0	0	0	0	0	30	9	女	中学/中专	已婚	农户	非党员	农村	无工作	无工作	中	10.81979828421029	东北	2017	6.90875477931522	1	1987	黑龙江省	2017_3240	50000	1000	.2	2500000000	21.63955656922057
2.75	3	6	不上网	0	0	0	0	0	0	56	31.36	女	中学/中专	已婚	农户	非党员	农村	无工作	无工作	下	8.987321812850125	东北	2017	6.90875477931522	2	1961	黑龙江省	2017_3241	8000	1000	.6	64000000	17.97439365694894
1.875	1	6	上网	3	3.5	1	.5	.5833333333333334	3.666666666666667	28	7.84	女	中学/中专	已婚	农户	非党员	农村	无工作	无工作	中下	10.81979828421029	东北	2017	6.90875477931522	1	1989	黑龙江省	2017_3242	50000	1000	.6	2500000000	21.63955656922057
3.142857142857143	3	6	上网	3	2.25	1	.5	.375	3.25	40	16	女	小学及以下	已婚	农户	非党员	农村	无工作	无工作	下	9.903537551286171	东北	2017	7.090909822079984	0	1977	黑龙江省	2017_3243	20000	1200	.6	400000000	19.80697510757226
3.5	4	2	不上网	0	0	0	0	0	0	62	38.44	男	小学及以下	已婚	农户	非党员	农村	无工作	无工作	中下	8.006700845440367	东北	2017	6.398594934535208	1	1955	黑龙江省	2017_3244	3000	600	.2	9000000	16.0127352464116
2	2	3	不上网	0	0	0	0	0	0	65	42.25	男	中学/中专	已婚	非农户	中共党员	农村	无工作	无工作	中下	10.73641841436538	东北	2017	5.303304908059076	2	1952	黑龙江省	2017_4486	46000	200	.3	2116000000	21.47279335141505
2.75	3	0	上网	2	3.5	1	.3333333333333333	.5833333333333334	3.166666666666667	68	46.24	男	中学/中专	已婚	非农户	非党员	城镇	无工作	无工作	中上	11.09742517240893	东北	2017	7.170888478512505	1	1949	黑龙江省	2017_4487	66000	1300	0	4356000000	22.19482004224669
3	3	1	上网	3.6	2	1	.6	.3333333333333333	3.466666666666666	51	26.01	女	大专及以上	已婚	非农户	非党员	城镇	有工作	体制内	中	10.59665973278358	东北	2017	6.90875477931522	1	1966	黑龙江省	2017_4488	40000	1000	.1	1600000000	21.19326946681715
2.5	3	2	不上网	0	0	0	0	0	0	67	44.89	女	中学/中专	已婚	非农户	非党员	城镇	无工作	无工作	下	10.08585077512872	东北	2017	6.90875477931522	1	1950	黑龙江省	2017_4489	24000	1000	.2	576000000	20.17161822039628
3.8	3	2	不上网	0	0	0	0	0	0	50	25	男	中学/中专	非婚	非农户	非党员	城镇	无工作	无工作	下	8.699681400989514	东北	2017	5.198497031265826	0	1967	黑龙江省	2017_4490	6000	180	.2	36000000	17.39902952419816
3	3	4	不上网	0	0	0	0	0	0	39	15.21	男	小学及以下	已婚	农户	非党员	城镇	无工作	无工作	下	9.210440366976517	东北	2017	6.398594934535208	2	1978	黑龙江省	2017_4491	10000	600	.4	100000000	18.42068075395236
2.75	3	2	不上网	0	0	0	0	0	0	31	9.609999999999999	女	中学/中专	已婚	农户	非党员	城镇	无工作	无工作	中下	9.903537551286171	东北	2017	6.398594934535208	0	1986	黑龙江省	2017_4492	20000	600	.2	400000000	19.80697510757226
2.25	2	5	不上网	0	0	0	0	0	0	50	25	男	中学/中专	非婚	非农户	非党员	城镇	无工作	无工作	下	8.987321812850125	东北	2017	5.888877958332881	1	1967	黑龙江省	2017_4493	8000	360	.5	64000000	17.97439365694894
3	3	1	不上网	0	0	0	0	0	0	63	39.69	男	小学及以下	已婚	农户	非党员	城镇	无工作	无工作	下	10.81979828421029	东北	2017	6.90875477931522	1	1954	黑龙江省	2017_4494	50000	1000	.1	2500000000	21.63955656922057
3	3	0	不上网	0	0	0	0	0	0	65	42.25	男	小学及以下	已婚	农户	非党员	农村	无工作	无工作	下	9.210440366976517	东北	2017	5.303304908059076	1	1952	黑龙江省	2017_4495	10000	200	0	100000000	18.42068075395236
3	3	2	上网	2.8	4.75	1	.4666666666666666	.7916666666666666	3.983333333333333	41	16.81	女	中学/中专	已婚	农户	非党员	农村	无工作	无工作	中	10.81979828421029	东北	2017	8.006700845440367	1	1976	黑龙江省	2017_4496	50000	3000	.2	2500000000	21.63955656922057
3	3	2	不上网	0	0	0	0	0	0	48	23.04	女	小学及以下	非婚	农户	非党员	农村	无工作	无工作	下	8.294299608857235	东北	2017	7.601402334583733	1	1969	黑龙江省	2017_4497	4000	2000	.2	16000000	16.58809934270406
3	3	2	不上网	0	0	0	0	0	0	61	37.21	女	小学及以下	已婚	农户	非党员	农村	无工作	无工作	下	9.210440366976517	东北	2017	4.61512051684126	1	1956	黑龙江省	2017_4498	10000	100	.2	100000000	18.42068075395236
3	3	2	不上网	0	0	0	0	0	0	45	20.25	女	小学及以下	已婚	农户	非党员	农村	无工作	无工作	下	10.30898599342208	东北	2017	6.55250788703459	0	1972	黑龙江省	2017_4499	30000	700	.2	900000000	20.6179053223997
1.75	1	2	不上网	0	0	0	0	0	0	51	26.01	女	中学/中专	已婚	农户	非党员	农村	无工作	无工作	下	9.210440366976517	东北	2017	5.303304908059076	1	1966	黑龙江省	2017_4500	10000	200	.2	100000000	18.42068075395236
2.625	3	2	不上网	0	0	0	0	0	0	48	23.04	女	小学及以下	已婚	农户	非党员	农村	无工作	无工作	下	8.294299608857235	东北	2017	5.303304908059076	1	1969	黑龙江省	2017_4501	4000	200	.2	16000000	16.58809934270406
2.571428571428572	3	3	上网	2.2	2.25	1	.3666666666666667	.375	2.85	59	34.81	女	小学及以下	已婚	非农户	非党员	城镇	无工作	无工作	下	10.30898599342208	东北	2017	6.398594934535208	1	1958	黑龙江省	2017_5458	30000	600	.3	900000000	20.6179053223997
2.428571428571428	2	4	不上网	0	0	0	0	0	0	31	9.609999999999999	女	中学/中专	已婚	农户	非党员	城镇	无工作	无工作	下	10.59665973278358	东北	2017	5.993961427306569	1	1986	黑龙江省	2017_5459	40000	400	.4	1600000000	21.19326946681715
3.375	4	0	不上网	0	0	0	0	0	0	38	14.44	男	中学/中专	已婚	非农户	非党员	城镇	有工作	体制外	中	11.51293546492023	东北	2017	5.993961427306569	1	1979	黑龙江省	2017_5460	100000	400	0	10000000000	23.02585093004046
2.875	3	3	不上网	0	0	0	0	0	0	28	7.84	女	中学/中专	已婚	农户	非党员	城镇	无工作	无工作	下	0	东北	2017		2	1989	黑龙江省	2017_5461	0		.3	0	0
2.857142857142857	3	2	不上网	0	0	0	0	0	0	54	29.16	男	中学/中专	非婚	非农户	非党员	城镇	无工作	无工作	下	9.903537551286171	东北	2017	5.303304908059076	0	1963	黑龙江省	2017_5462	20000	200	.2	400000000	19.80697510757226
3	3	1	上网	3	2	1	.5	.3333333333333333	3.166666666666667	56	31.36	男	中学/中专	已婚	非农户	中共党员	城镇	有工作	体制内	中	11.00211650773202	东北	2017	6.216606101084865	0	1961	黑龙江省	2017_5463	60000	500	.1	3600000000	22.00419968268625
3	3	5	不上网	0	0	0	0	0	0	61	37.21	女	小学及以下	已婚	非农户	非党员	城镇	无工作	无工作	下	9.903537551286171	东北	2017	6.216606101084865	1	1956	黑龙江省	2017_5464	20000	500	.5	400000000	19.80697510757226
3	3	2	不上网	0	0	0	0	0	0	45	20.25	男	中学/中专	已婚	农户	非党员	城镇	有工作	体制外	中	12.30138737077871	东北	2017	6.621405651764134	1	1972	黑龙江省	2017_5465	220000	750	.2	48400000000	24.60276565068966
2.125	3	8	不上网	0	0	0	0	0	0	42	17.64	男	中学/中专	已婚	农户	非党员	农村	无工作	无工作	下	8.294299608857235	东北	2017	5.303304908059076	2	1975	黑龙江省	2017_5466	4000	200	.8	16000000	16.58809934270406
3	3	0	上网	1.6	2.25	1	.2666666666666667	.375	2.55	55	30.25	女	中学/中专	已婚	农户	非党员	农村	有工作	体制外	中	10.81979828421029	东北	2017	6.398594934535208	1	1962	黑龙江省	2017_5467	50000	600	0	2500000000	21.63955656922057
3	3	4	不上网	0	0	0	0	0	0	51	26.01	女	中学/中专	已婚	农户	非党员	农村	有工作	体制外	下	10.30898599342208	东北	2017	6.90875477931522	2	1966	黑龙江省	2017_5468	30000	1000	.4	900000000	20.6179053223997
2.714285714285714	3	3	不上网	0	0	0	0	0	0	69	47.61	女	小学及以下	已婚	农户	非党员	农村	无工作	无工作	下	7.427144133408616	东北	2017	4.61512051684126	1	1948	黑龙江省	2017_5469	1680	100	.3	2822400	14.85309849910294
2.875	3	3	不上网	0	0	0	0	0	0	57	32.49	女	小学及以下	已婚	农户	非党员	农村	有工作	体制外	下	9.210440366976517	东北	2017	4.61512051684126	1	1960	黑龙江省	2017_5470	10000	100	.3	100000000	18.42068075395236
2.75	3	3	不上网	0	0	0	0	0	0	48	23.04	男	中学/中专	非婚	农户	非党员	农村	有工作	体制外	下	8.517393171418904	东北	2017	5.303304908059076	2	1969	黑龙江省	2017_5471	5000	200	.3	25000000	17.03438642283247
2.875	3	3	不上网	0	0	0	0	0	0	53	28.09	男	小学及以下	已婚	农户	非党员	农村	有工作	体制外	下	9.903537551286171	东北	2017	6.216606101084865	1	1964	黑龙江省	2017_5472	20000	500	.3	400000000	19.80697510757226
2.25	3	1	上网	3	3.25	1	.5	.5416666666666666	3.583333333333333	59	34.81	女	中学/中专	已婚	非农户	非党员	农村	无工作	无工作	中下	11.00211650773202	东部	2017	7.496097345175956	2	1958	江苏省	2017_255	60000	1800	.1	3600000000	22.00419968268625
2.75	3	3	上网	3	3.5	1	.5	.5833333333333334	3.666666666666667	46	21.16	男	中学/中专	已婚	非农户	非党员	城镇	无工作	无工作	中下	10.81979828421029	东部	2017	8.006700845440367	3	1971	江苏省	2017_256	50000	3000	.3	2500000000	21.63955656922057
2.75	3	1	上网	4.2	4.75	1	.7000000000000001	.7916666666666666	4.683333333333334	22	4.84	男	中学/中专	非婚	农户	非党员	城镇	有工作	体制外	中下	12.80491189386785	东部	2017	8.006700845440367	1	1995	江苏省	2017_257	364000	3000	.1	132496000000	25.6098182932453
2.428571428571428	3	3	不上网	0	0	0	0	0	0	58	33.64	女	中学/中专	已婚	非农户	非党员	城镇	无工作	无工作	中	11.00211650773202	东部	2017	6.580639137284949	1	1959	江苏省	2017_258	60000	720	.3	3600000000	22.00419968268625
3	3	0	上网	4.6	3.25	1	.7666666666666666	.5416666666666666	4.383333333333333	36	12.96	女	大专及以上	已婚	非农户	非党员	城镇	有工作	体制外	中下	12.61154108696612	东部	2017	8.517393171418904	3	1981	江苏省	2017_259	300000	5000	0	90000000000	25.22307550728779
2.75	3	2	不上网	0	0	0	0	0	0	67	44.89	男	中学/中专	已婚	非农户	中共党员	城镇	无工作	无工作	中	11.69525535506279	东部	2017	8.853808274977197	0	1950	江苏省	2017_260	120000	7000	.2	14400000000	23.39049404359781
2.75	3	2	上网	4	3.25	1	.6666666666666666	.5416666666666666	4.083333333333333	60	36	女	中学/中专	已婚	非农户	中共党员	城镇	无工作	无工作	中下	11.18443528679063	东部	2017	7.313886831633462	1	1957	江苏省	2017_261	72000	1500	.2	5184000000	22.36884279618929
[truncated: 25,465 more rows]
